# Supplementary material for: Structural insights into the DNA topoisomerase II of the African swine fever virus
Source: Nat Commun. 2024 May 30;15:4607. doi: 10.1038/s41467-024-49047-w (PMC11139879; doi:10.1038/s41467-024-49047-w)
Supplement: Supplementary file 4 — Source data [file 41467_2024_49047_MOESM4_ESM.zip]

Archive with 28 entries (26 files):
- Source Data/
- Source Data/Fig 6a.PNG
- Source Data/Fig1a bottom left.tif
- Source Data/Fig1a bottom right.tif
- Source Data/Fig1a top.tif
- Source Data/Fig1b.xlsx
- Source Data/Fig6b.xls
- Source Data/Rseponses to reviewers/
- Source Data/Rseponses to reviewers/1705906008781.png
- Source Data/Rseponses to reviewers/20-5-1-1_1.spm.tif
- Source Data/Rseponses to reviewers/four_way.tif
- Source Data/Rseponses to reviewers/linear_2um_.tif
- Source Data/Rseponses to reviewers/relax2um.tif
- Source Data/Rseponses to reviewers/supercoil.jpg
- Source Data/Rseponses to reviewers/supercoiled-2um.tif
- Source Data/Rseponses to reviewers/supercoiled-2um1.tif
- Source Data/Supplementary Fig 12b1 and d right.tif
- Source Data/Supplementary Fig 12b2.tif
- Source Data/Supplementary Fig 12b3.tif
- Source Data/Supplementary Fig 12b4.tif
- Source Data/Supplementary Fig 12d left.tif
- Source Data/Supplementary Fig 12d middle.tif
- Source Data/Supplementary Fig12a.tif
- Source Data/Supplementary Fig1a.png
- Source Data/Supplementary Fig1a.xls
- Source Data/Supplementary Fig1b.png
- Source Data/alpha fold_ATPasedomain.pdb
- Source Data/alpha fold_center domain.pdb
