# Supplementary material for: Structural insights into the DNA topoisomerase II of the African swine fever virus
Source: Nat Commun. 2024 May 30;15:4607. doi: 10.1038/s41467-024-49047-w (PMC11139879; doi:10.1038/s41467-024-49047-w)
Supplement: Supplementary file 4 — Source data [file 41467_2024_49047_MOESM4_ESM.zip › Source Data/Fig1b.xlsx]

## Sheet: Sheet1
		Blank control								ATP control							Full-length(200nM)							ATPase domain(200nM)
	E1	E2	E3	Mean					E1	E2	E3	Mean	SEM/SE			E1	E2	E3	Mean	SEM/SE			E1	E2	E3	Mean	SEM/SE
	0.0767557	0.0756503	0.076553						0.158763	0.145782	0.15098					0.260932	0.25925	0.253091					0.281572	0.254581	0.327609
	0.0761445	0.076472	0.0763421						0.14673	0.149837	0.148672					0.258325	0.262094	0.246714					0.285019	0.287003	0.311034
	0.0776231	0.0784769	0.074079						0.151761	0.150001	0.149034					0.255454	0.262508	0.249565					0.293867	0.27951	0.331536
Mean	0.0768411	0.0768664	0.0756575	0.076455				Mean	0.152418	0.14854	0.149562	0.150173			Mean	0.258237	0.261284	0.24979	0.256437			Mean	0.286819	0.273698	0.323393	0.294637
			Blank	301.684				phosphate	614.137	598.184	602.388	604.903			phosphate	1049.39	1061.92	1014.65	1041.99			phosphate	1166.95	1112.99	1317.39	1199.11
								Blank reduction	312.453	296.501	300.705	303.22	8.26824		Blank reduction	747.708	760.241	712.969	740.306	24.4897		Blank reduction	865.27	811.302	1015.71	897.427	105.929

## Sheet: Standard Curve
Phosphate	0	50	100	200	400	600	800	1000	1200	1400	1600
E1	0.0717064	0.0866842	0.10831	0.140321	0.223496	0.257678	0.301896	0.348721	0.372307	0.39621	0.414407
	0.0718749	0.0872193	0.107823	0.139069	0.219163	0.24974	0.290069	0.339161	0.370353	0.382401	0.419134
	0.0720899	0.0878031	0.108165	0.139554	0.220663	0.251333	0.292598	0.33664	0.36237	0.385217	0.418255
mean	0.0718904	0.0872355	0.108099	0.139648	0.221107	0.252917	0.294854	0.341507	0.368343	0.387943	0.417265
Subtraction	0	0.0153455	0.0362093	0.067758	0.149217	0.181027	0.222964	0.269617	0.296453	0.316053	0.345375
E2	0.0709586	0.0924973	0.110503	0.142982	0.202068	0.248187	0.295555	0.329769	0.360644	0.390685	0.406873
	0.0705131	0.0924115	0.110722	0.144356	0.202299	0.247951	0.295289	0.332091	0.359631	0.389568	0.406475
	0.0721954	0.0940721	0.112369	0.144002	0.204502	0.246435	0.296567	0.332912	0.358998	0.387506	0.404864
mean	0.0712224	0.0929936	0.111198	0.14378	0.202956	0.247524	0.295804	0.331591	0.359758	0.389253	0.406071
Subtraction	0	0.0217716	0.039976	0.072558	0.131734	0.176302	0.224582	0.260369	0.288536	0.318031	0.334849
E3	0.0711377	0.0905968	0.110563	0.144355	0.205316	0.263844	0.313289	0.349555	0.384005	0.411162	0.42442
	0.069874	0.0913479	0.110656	0.144318	0.203237	0.259693	0.30879	0.352488	0.380948	0.409291	0.424944
	0.0701336	0.0913358	0.109599	0.143829	0.203175	0.25333	0.304008	0.346892	0.366957	0.39162	0.405325
mean	0.0703818	0.0910935	0.110273	0.144167	0.203909	0.258956	0.308696	0.349645	0.377303	0.404024	0.41823
Subtraction	0	0.0207115	0.0398907	0.0737853	0.133527	0.188574	0.238314	0.279263	0.306921	0.333642	0.347848
mean	0	0.0153455	0.0362093	0.067758	0.149217	0.181027	0.222964	0.269617	0.296453	0.316053	0.345375
	0	0.0217716	0.039976	0.072558	0.131734	0.176302	0.224582	0.260369	0.288536	0.318031	0.334849
	0	0.0207115	0.0398907	0.0737853	0.133527	0.188574	0.238314	0.279263	0.306921	0.333642	0.347848
mean	0	0.0192762	0.038692	0.0713671	0.13816	0.181968	0.22862	0.26975	0.297303	0.322575	0.342691
SEM/SE	0.000617239	0.00281291	0.00175586	0.00260075	0.00785314	0.00505371	0.00688626	0.00771415	0.00752995	0.00786712	0.00563616
