# Supplementary material for: Structural insights into the DNA topoisomerase II of the African swine fever virus
Source: Nat Commun. 2024 May 30;15:4607. doi: 10.1038/s41467-024-49047-w (PMC11139879; doi:10.1038/s41467-024-49047-w)
Supplement: Supplementary file 4 — Source data [file 41467_2024_49047_MOESM4_ESM.zip › Source Data/Fig6b.xls]

## Sheet: Curves
10		10		10
Manual run 1:10_UV1_280nm		Manual run 1:10_UV2_254nm		Manual run 1:10_Fractions
ml	mAU	ml	mAU	ml	(Fractions)
0	231.556	0	351.47	0	1
0.0249861	246.623	0.0249861	356.207	0.5	2
0.0499722	245.104	0.0499722	355.639	1	3
0.0749584	272.752	0.0749584	401.775	1.5	4
0.0999445	338.864	0.0999445	515.733	2	5
0.124931	356.144	0.124931	544.758	2.5	6
0.149917	345.051	0.149917	531.228	3	7
0.174903	330.686	0.174903	508.158	3.5	8
0.199889	316.131	0.199889	484.803	4	9
0.224875	303.7	0.224875	463.803	4.5	10
0.249861	293.615	0.249861	446.213	5	11
0.274847	285.742	0.274847	432.223	5.5	12
0.299833	279.143	0.299833	420.947	6	13
0.32482	273.98	0.32482	411.77	6.5	14
0.349806	269.887	0.349806	404.855	7	15
0.374792	266.986	0.374792	399.803	7.5	16
0.399778	264.788	0.399778	395.964	8	17
0.424764	262.979	0.424764	392.884	8.5	18
0.44975	261.612	0.44975	390.377	9	19
0.474736	260.371	0.474736	388.718	9.5	20
0.499722	259.532	0.499722	386.8	10	21
0.524709	258.327	0.524709	385.544	10.5	22
0.549695	257.882	0.549695	384.49	11	23
0.574681	-0.126	0.574681	-0.142	11.5	24
0.599667	-0.994	0.599667	-1.514	12	25
0.624653	-1.477	0.624653	-2.364	12.5	26
0.649639	-1.994	0.649639	-3.019	13	27
0.674625	-2.375	0.674625	-3.854	13.5	28
0.699611	-2.777	0.699611	-4.506	14	29
0.724598	-3.471	0.724598	-5.39	14.5	30
0.749584	-3.744	0.749584	-5.888	15	31
0.77457	-4.007	0.77457	-6.662	15.5	32
0.799556	-4.372	0.799556	-7.189	16	33
0.824542	-4.733	0.824542	-7.779	16.5	34
0.849528	-5.123	0.849528	-8.517	17	35
0.874514	-5.521	0.874514	-9.188	17.5	36
0.8995	-6.089	0.8995	-9.919	18	37
0.924487	-6.352	0.924487	-10.525	18.5	38
0.949473	-6.663	0.949473	-11.169	19	39
0.974459	-6.875	0.974459	-11.562	19.5	40
0.999445	-7.037	0.999445	-12.077	20	41
1.02443	-7.31	1.02443	-12.453	20.5	42
1.04942	-7.348	1.04942	-12.837	21	43
1.0744	-7.63	1.0744	-13.126	21.5	44
1.09939	-8.063	1.09939	-13.736	22	45
1.12438	-8.478	1.12438	-14.36	22.5	46
1.14936	-8.671	1.14936	-14.935	23	47
1.17435	-9.135	1.17435	-15.201	23.5	48
1.19933	-9.263	1.19933	-15.547	24	49
1.22432	-9.372	1.22432	-15.794
1.24931	-9.574	1.24931	-16.216
1.27429	-9.899	1.27429	-16.491
1.29928	-10.044	1.29928	-16.819
1.32426	-10.19	1.32426	-17.179
1.34925	-10.377	1.34925	-17.317
1.37424	-10.551	1.37424	-17.709
1.39922	-10.81	1.39922	-17.937
1.42421	-10.862	1.42421	-17.828
1.4492	-10.927	1.4492	-18.211
1.47418	-11.058	1.47418	-18.284
1.49917	-11.186	1.49917	-18.611
1.52415	-11.248	1.52415	-18.797
1.54914	-11.401	1.54914	-19.019
1.57413	-11.611	1.57413	-19.147
1.59911	-11.769	1.59911	-19.374
1.6241	-11.768	1.6241	-19.477
1.64908	-11.898	1.64908	-19.669
1.67407	-12.086	1.67407	-19.706
1.69906	-12.326	1.69906	-19.977
1.72404	-12.34	1.72404	-20.275
1.74903	-12.594	1.74903	-20.238
1.77401	-12.536	1.77401	-20.597
1.799	-12.827	1.799	-20.666
1.82399	-12.679	1.82399	-20.807
1.84897	-12.704	1.84897	-20.866
1.87396	-12.809	1.87396	-21.054
1.89895	-12.919	1.89895	-21.047
1.92393	-13.023	1.92393	-21.379
1.94892	-13.431	1.94892	-21.44
1.9739	-13.317	1.9739	-21.875
1.99889	-13.52	1.99889	-21.814
2.02388	-13.485	2.02388	-21.826
2.04886	-13.471	2.04886	-21.787
2.07385	-13.656	2.07385	-22.044
2.09883	-13.609	2.09883	-22.086
2.12382	-13.699	2.12382	-22.091
2.14881	-13.715	2.14881	-22.207
2.17379	-13.963	2.17379	-22.365
2.19878	-14.07	2.19878	-22.563
2.22377	-14.154	2.22377	-22.672
2.24875	-14.253	2.24875	-22.677
2.27374	-14.319	2.27374	-22.966
2.29872	-14.358	2.29872	-22.873
2.32371	-14.513	2.32371	-23.022
2.3487	-14.518	2.3487	-23.153
2.37368	-14.48	2.37368	-23.235
2.39867	-14.592	2.39867	-23.115
2.42365	-14.486	2.42365	-23.212
2.44864	-14.641	2.44864	-23.23
2.47363	-14.613	2.47363	-23.302
2.49861	-14.546	2.49861	-23.441
2.5236	-14.716	2.5236	-23.323
2.54858	-14.871	2.54858	-23.571
2.57357	-14.782	2.57357	-23.674
2.59856	-14.885	2.59856	-23.71
2.62354	-15.037	2.62354	-23.86
2.64853	-14.983	2.64853	-23.91
2.67352	-15.286	2.67352	-23.949
2.6985	-15.293	2.6985	-24.14
2.72349	-15.391	2.72349	-24.07
2.74847	-15.464	2.74847	-24.22
2.77346	-15.67	2.77346	-24.51
2.79845	-15.679	2.79845	-24.562
2.82343	-15.829	2.82343	-24.655
2.84842	-15.822	2.84842	-24.6
2.8734	-15.978	2.8734	-24.656
2.89839	-15.88	2.89839	-24.736
2.92338	-15.967	2.92338	-24.944
2.94836	-16.04	2.94836	-25.037
2.97335	-16.431	2.97335	-25.253
2.99833	-16.373	2.99833	-25.244
3.02332	-16.563	3.02332	-25.422
3.04831	-16.572	3.04831	-25.466
3.07329	-16.557	3.07329	-25.488
3.09828	-16.603	3.09828	-25.551
3.12327	-16.635	3.12327	-25.532
3.14825	-16.467	3.14825	-25.686
3.17324	-16.563	3.17324	-25.656
3.19822	-16.832	3.19822	-25.876
3.22321	-16.936	3.22321	-25.999
3.2482	-16.98	3.2482	-26.23
3.27318	-17.159	3.27318	-26.095
3.29817	-17.109	3.29817	-26.28
3.32315	-17.084	3.32315	-26.26
3.34814	-17.114	3.34814	-26.272
3.37313	-17.064	3.37313	-26.278
3.39811	-16.985	3.39811	-26.242
3.4231	-17.013	3.4231	-26.125
3.44809	-17.037	3.44809	-26.172
3.47307	-17.027	3.47307	-26.314
3.49806	-17.267	3.49806	-26.288
3.52304	-17.283	3.52304	-26.541
3.54803	-17.46	3.54803	-26.593
3.57302	-17.432	3.57302	-26.602
3.598	-17.364	3.598	-26.727
3.62299	-17.549	3.62299	-26.873
3.64797	-17.761	3.64797	-26.908
3.67296	-17.804	3.67296	-27.098
3.69795	-17.878	3.69795	-26.993
3.72293	-17.789	3.72293	-26.875
3.74792	-17.86	3.74792	-27.045
3.7729	-18.026	3.7729	-27.175
3.79789	-18.094	3.79789	-27.181
3.82288	-18.015	3.82288	-27.245
3.84786	-18.074	3.84786	-27.17
3.87285	-18.022	3.87285	-27.36
3.89784	-18.068	3.89784	-27.318
3.92282	-18.171	3.92282	-27.41
3.94781	-18.083	3.94781	-27.033
3.97279	-18.06	3.97279	-27.284
3.99778	-18.267	3.99778	-27.384
4.02277	-18.283	4.02277	-27.717
4.04775	-18.285	4.04775	-27.694
4.07274	-18.402	4.07274	-27.653
4.09772	-18.459	4.09772	-27.627
4.12271	-18.487	4.12271	-27.543
4.1477	-18.377	4.1477	-27.591
4.17268	-18.493	4.17268	-27.575
4.19767	-18.41	4.19767	-27.619
4.22266	-18.647	4.22266	-27.651
4.24764	-18.733	4.24764	-27.953
4.27263	-18.804	4.27263	-27.916
4.29761	-18.858	4.29761	-27.971
4.3226	-18.803	4.3226	-27.949
4.34759	-18.891	4.34759	-27.917
4.37257	-18.697	4.37257	-27.991
4.39756	-18.957	4.39756	-27.985
4.42254	-18.796	4.42254	-27.936
4.44753	-18.857	4.44753	-27.985
4.47252	-18.817	4.47252	-28.172
4.4975	-18.977	4.4975	-27.917
4.52249	-18.821	4.52249	-28.033
4.54747	-18.925	4.54747	-27.953
4.57246	-18.916	4.57246	-28.082
4.59745	-18.958	4.59745	-28.027
4.62243	-19.043	4.62243	-28.123
4.64742	-19.034	4.64742	-28.174
4.67241	-19.189	4.67241	-28.145
4.69739	-18.998	4.69739	-28.139
4.72238	-18.988	4.72238	-28.166
4.74736	-19.006	4.74736	-28.139
4.77235	-19.025	4.77235	-28.146
4.79734	-19.094	4.79734	-28.29
4.82232	-19.218	4.82232	-28.331
4.84731	-19.285	4.84731	-28.357
4.87229	-19.273	4.87229	-28.464
4.89728	-19.349	4.89728	-28.436
4.92227	-19.377	4.92227	-28.356
4.94725	-19.44	4.94725	-28.269
4.97224	-19.301	4.97224	-28.318
4.99722	-19.453	4.99722	-28.135
5.02221	-19.413	5.02221	-28.358
5.0472	-19.546	5.0472	-28.442
5.07218	-19.639	5.07218	-28.595
5.09717	-19.681	5.09717	-28.627
5.12216	-19.469	5.12216	-28.672
5.14714	-19.556	5.14714	-28.431
5.17213	-19.565	5.17213	-28.524
5.19711	-19.479	5.19711	-28.428
5.2221	-19.503	5.2221	-28.495
5.24709	-19.587	5.24709	-28.454
5.27207	-19.737	5.27207	-28.504
5.29706	-19.722	5.29706	-28.701
5.32204	-19.877	5.32204	-28.559
5.34703	-19.885	5.34703	-28.856
5.37202	-19.852	5.37202	-28.689
5.397	-19.894	5.397	-28.738
5.42199	-19.694	5.42199	-28.723
5.44698	-19.905	5.44698	-28.798
5.47196	-19.764	5.47196	-28.914
5.49695	-19.964	5.49695	-28.77
5.52193	-19.885	5.52193	-28.811
5.54692	-19.855	5.54692	-28.687
5.57191	-19.728	5.57191	-28.75
5.59689	-19.877	5.59689	-28.579
5.62188	-19.759	5.62188	-28.703
5.64686	-19.854	5.64686	-28.811
5.67185	-19.934	5.67185	-28.828
5.69684	-19.918	5.69684	-28.815
5.72182	-20.087	5.72182	-28.865
5.74681	-19.909	5.74681	-28.871
5.77179	-20.021	5.77179	-28.824
5.79678	-19.973	5.79678	-28.835
5.82177	-19.846	5.82177	-28.709
5.84675	-19.964	5.84675	-28.9
5.87174	-19.997	5.87174	-28.762
5.89673	-20.121	5.89673	-28.891
5.92171	-20.218	5.92171	-29.027
5.9467	-20.158	5.9467	-28.93
5.97168	-20.028	5.97168	-28.857
5.99667	-19.931	5.99667	-28.745
6.02166	-20.064	6.02166	-28.881
6.04664	-20.119	6.04664	-28.797
6.07163	-20.128	6.07163	-28.889
6.09661	-20.196	6.09661	-29.016
6.1216	-20.44	6.1216	-29.158
6.14659	-20.501	6.14659	-29.042
6.17157	-20.339	6.17157	-28.964
6.19656	-20.268	6.19656	-28.843
6.22155	-20.159	6.22155	-28.793
6.24653	-20.192	6.24653	-28.833
6.27152	-20.134	6.27152	-28.781
6.2965	-20.36	6.2965	-28.979
6.32149	-20.335	6.32149	-28.994
6.34648	-20.417	6.34648	-29.053
6.37146	-20.428	6.37146	-29.161
6.39645	-20.462	6.39645	-29.163
6.42143	-20.419	6.42143	-29.188
6.44642	-20.417	6.44642	-29.105
6.47141	-20.468	6.47141	-29.033
6.49639	-20.249	6.49639	-28.893
6.52138	-20.475	6.52138	-29.05
6.54636	-20.31	6.54636	-28.883
6.57135	-20.471	6.57135	-29.008
6.59634	-20.58	6.59634	-29.073
6.62132	-20.401	6.62132	-28.946
6.64631	-20.514	6.64631	-28.922
6.6713	-20.399	6.6713	-29.031
6.69628	-20.556	6.69628	-28.989
6.72127	-20.559	6.72127	-29.096
6.74625	-20.784	6.74625	-29.042
6.77124	-20.677	6.77124	-29.21
6.79623	-20.67	6.79623	-29.117
6.82121	-20.683	6.82121	-29.103
6.8462	-20.634	6.8462	-28.969
6.87118	-20.452	6.87118	-28.994
6.89617	-20.572	6.89617	-29.046
6.92116	-20.71	6.92116	-29.19
6.94614	-20.702	6.94614	-29.134
6.97113	-20.733	6.97113	-29.102
6.99611	-20.62	6.99611	-29.184
7.0211	-20.624	7.0211	-29.113
7.04609	-20.727	7.04609	-29.073
7.07107	-20.661	7.07107	-28.985
7.09606	-20.635	7.09606	-29.057
7.12105	-20.655	7.12105	-29.179
7.14603	-20.877	7.14603	-29.181
7.17102	-20.824	7.17102	-29.171
7.196	-20.945	7.196	-29.224
7.22099	-20.725	7.22099	-29.254
7.24598	-20.756	7.24598	-29.079
7.27096	-20.816	7.27096	-28.955
7.29595	-20.466	7.29595	-28.88
7.32093	-20.709	7.32093	-29.13
7.34592	-20.927	7.34592	-29.152
7.37091	-20.846	7.37091	-29.256
7.39589	-20.91	7.39589	-29.292
7.42088	-20.963	7.42088	-29.232
7.44587	-20.618	7.44587	-29.227
7.47085	-20.824	7.47085	-29.135
7.49584	-20.868	7.49584	-29.229
7.52082	-20.847	7.52082	-29.159
7.54581	-20.955	7.54581	-29.135
7.5708	-20.756	7.5708	-29.145
7.59578	-20.815	7.59578	-29.026
7.62077	-20.744	7.62077	-29.004
7.64575	-20.668	7.64575	-28.834
7.67074	-20.444	7.67074	-28.853
7.69573	-20.622	7.69573	-28.79
7.72071	-20.475	7.72071	-28.906
7.7457	-20.622	7.7457	-28.82
7.77068	-20.595	7.77068	-28.847
7.79567	-20.482	7.79567	-28.831
7.82066	-20.652	7.82066	-28.814
7.84564	-20.616	7.84564	-28.731
7.87063	-20.485	7.87063	-28.547
7.89562	-20.56	7.89562	-28.377
7.9206	-20.478	7.9206	-28.537
7.94559	-20.53	7.94559	-28.497
7.97057	-20.533	7.97057	-28.509
7.99556	-20.515	7.99556	-28.417
8.02055	-20.51	8.02055	-28.496
8.04553	-20.395	8.04553	-28.254
8.07052	-20.15	8.07052	-28.309
8.0955	-20.13	8.0955	-28.17
8.12049	-20.324	8.12049	-28.154
8.14548	-20.12	8.14548	-28.143
8.17046	-20.407	8.17046	-28.143
8.19545	-20.344	8.19545	-28.237
8.22043	-20.315	8.22043	-28.069
8.24542	-20.359	8.24542	-28.139
8.27041	-20.153	8.27041	-28.022
8.29539	-20.138	8.29539	-27.91
8.32038	-19.921	8.32038	-27.839
8.34537	-19.947	8.34537	-27.834
8.37035	-19.939	8.37035	-27.946
8.39534	-20.097	8.39534	-27.919
8.42032	-20.158	8.42032	-28.269
8.44531	-20.247	8.44531	-28.148
8.4703	-20.158	8.4703	-28.136
8.49528	-19.853	8.49528	-28.051
8.52027	-19.804	8.52027	-27.916
8.54525	-19.752	8.54525	-27.821
8.57024	-19.909	8.57024	-27.817
8.59523	-19.697	8.59523	-27.866
8.62021	-19.71	8.62021	-27.702
8.6452	-19.724	8.6452	-27.815
8.67019	-19.679	8.67019	-27.797
8.69517	-19.859	8.69517	-27.793
8.72016	-19.657	8.72016	-27.718
8.74514	-19.742	8.74514	-27.684
8.77013	-19.632	8.77013	-27.709
8.79512	-19.779	8.79512	-27.849
8.8201	-19.689	8.8201	-27.928
8.84509	-19.659	8.84509	-27.799
8.87007	-19.731	8.87007	-27.727
8.89506	-19.783	8.89506	-27.769
8.92005	-19.87	8.92005	-27.746
8.94503	-19.723	8.94503	-27.675
8.97002	-19.731	8.97002	-27.725
8.995	-19.747	8.995	-27.786
9.01999	-19.702	9.01999	-27.796
9.04498	-19.763	9.04498	-27.783
9.06996	-19.706	9.06996	-27.743
9.09495	-19.547	9.09495	-27.537
9.11994	-19.614	9.11994	-27.677
9.14492	-19.526	9.14492	-27.611
9.16991	-19.601	9.16991	-27.612
9.19489	-19.763	9.19489	-27.629
9.21988	-19.775	9.21988	-27.663
9.24487	-19.6	9.24487	-27.743
9.26985	-19.686	9.26985	-27.689
9.29484	-19.627	9.29484	-27.728
9.31982	-19.842	9.31982	-27.64
9.34481	-19.724	9.34481	-27.632
9.3698	-19.622	9.3698	-27.516
9.39478	-19.655	9.39478	-27.581
9.41977	-19.663	9.41977	-27.684
9.44476	-19.86	9.44476	-27.857
9.46974	-19.855	9.46974	-27.91
9.49473	-19.903	9.49473	-27.898
9.51971	-19.761	9.51971	-27.986
9.5447	-19.722	9.5447	-27.789
9.56969	-19.798	9.56969	-27.923
9.59467	-19.68	9.59467	-27.893
9.61966	-19.615	9.61966	-27.782
9.64464	-19.422	9.64464	-27.58
9.66963	-19.4	9.66963	-27.668
9.69462	-19.534	9.69462	-27.738
9.7196	-19.588	9.7196	-27.5
9.74459	-19.491	9.74459	-27.714
9.76957	-19.568	9.76957	-27.679
9.79456	-19.533	9.79456	-27.706
9.81955	-19.69	9.81955	-27.8
9.84453	-19.676	9.84453	-27.794
9.86952	-19.571	9.86952	-27.789
9.89451	-19.374	9.89451	-27.799
9.91949	-19.559	9.91949	-27.596
9.94448	-19.468	9.94448	-27.712
9.96946	-19.362	9.96946	-27.785
9.99445	-19.469	9.99445	-27.709
10.0194	-19.5	10.0194	-27.736
10.0444	-19.463	10.0444	-27.755
10.0694	-19.449	10.0694	-27.752
10.0944	-19.393	10.0944	-27.81
10.1194	-19.449	10.1194	-27.733
10.1444	-19.365	10.1444	-27.601
10.1694	-19.367	10.1694	-27.629
10.1943	-19.441	10.1943	-27.545
10.2193	-19.538	10.2193	-27.742
10.2443	-19.401	10.2443	-27.713
10.2693	-19.547	10.2693	-27.69
10.2943	-19.411	10.2943	-27.815
10.3193	-19.383	10.3193	-27.628
10.3443	-19.179	10.3443	-27.483
10.3692	-19.225	10.3692	-27.461
10.3942	-19.125	10.3942	-27.521
10.4192	-19.082	10.4192	-27.398
10.4442	-19.149	10.4442	-27.413
10.4692	-19.243	10.4692	-27.59
10.4942	-19.39	10.4942	-27.709
10.5192	-19.265	10.5192	-27.749
10.5441	-19.209	10.5441	-27.648
10.5691	-19.098	10.5691	-27.581
10.5941	-19.027	10.5941	-27.505
10.6191	-18.947	10.6191	-27.506
10.6441	-18.844	10.6441	-27.35
10.6691	-18.853	10.6691	-27.389
10.6941	-18.717	10.6941	-27.373
10.719	-18.711	10.719	-27.306
10.744	-18.774	10.744	-27.273
10.769	-18.761	10.769	-27.294
10.794	-18.785	10.794	-27.253
10.819	-18.504	10.819	-27.196
10.844	-18.457	10.844	-27.13
10.869	-18.525	10.869	-27.161
10.894	-18.586	10.894	-27.16
10.9189	-18.628	10.9189	-27.268
10.9439	-18.471	10.9439	-27.122
10.9689	-18.456	10.9689	-27.066
10.9939	-18.399	10.9939	-27.067
11.0189	-18.327	11.0189	-27.092
11.0439	-18.391	11.0439	-27.026
11.0689	-18.323	11.0689	-27.034
11.0938	-18.345	11.0938	-27.07
11.1188	-18.159	11.1188	-27.078
11.1438	-18.205	11.1438	-26.951
11.1688	-18.104	11.1688	-26.993
11.1938	-18.078	11.1938	-26.715
11.2188	-18.011	11.2188	-26.68
11.2438	-17.947	11.2438	-26.613
11.2687	-18.095	11.2687	-26.827
11.2937	-18.014	11.2937	-27.089
11.3187	-18.087	11.3187	-26.846
11.3437	-17.842	11.3437	-26.884
11.3687	-17.973	11.3687	-26.75
11.3937	-17.665	11.3937	-26.72
11.4187	-17.732	11.4187	-26.526
11.4436	-17.683	11.4436	-26.501
11.4686	-17.622	11.4686	-26.461
11.4936	-17.693	11.4936	-26.598
11.5186	-17.675	11.5186	-26.804
11.5436	-17.724	11.5436	-26.689
11.5686	-17.498	11.5686	-26.773
11.5936	-17.58	11.5936	-26.558
11.6185	-17.626	11.6185	-26.604
11.6435	-17.442	11.6435	-26.412
11.6685	-17.351	11.6685	-26.436
11.6935	-17.294	11.6935	-26.406
11.7185	-17.259	11.7185	-26.363
11.7435	-17.189	11.7435	-26.222
11.7685	-16.953	11.7685	-26.232
11.7935	-16.93	11.7935	-26.174
11.8184	-16.919	11.8184	-25.998
11.8434	-16.905	11.8434	-26.15
11.8684	-16.799	11.8684	-26.034
11.8934	-16.764	11.8934	-26.05
11.9184	-16.867	11.9184	-26.088
11.9434	-16.7	11.9434	-26.106
11.9684	-16.694	11.9684	-26.088
11.9933	-16.511	11.9933	-25.917
12.0183	-16.569	12.0183	-25.828
12.0433	-16.381	12.0433	-25.844
12.0683	-16.414	12.0683	-25.813
12.0933	-16.495	12.0933	-25.852
12.1183	-16.276	12.1183	-25.806
12.1433	-16.251	12.1433	-25.796
12.1682	-16.304	12.1682	-25.874
12.1932	-16.318	12.1932	-25.74
12.2182	-16.078	12.2182	-25.625
12.2432	-15.673	12.2432	-25.526
12.2682	-15.891	12.2682	-25.544
12.2932	-15.98	12.2932	-25.49
12.3182	-16.202	12.3182	-25.646
12.3431	-15.89	12.3431	-25.648
12.3681	-16.06	12.3681	-25.472
12.3931	-15.813	12.3931	-25.671
12.4181	-15.769	12.4181	-25.34
12.4431	-15.656	12.4431	-25.334
12.4681	-15.516	12.4681	-25.231
12.4931	-15.63	12.4931	-25.202
12.518	-15.609	12.518	-25.188
12.543	-15.662	12.543	-25.256
12.568	-15.634	12.568	-25.359
12.593	-15.604	12.593	-25.217
12.618	-15.484	12.618	-25.128
12.643	-15.339	12.643	-25.044
12.668	-15.278	12.668	-24.814
12.693	-15.258	12.693	-24.941
12.7179	-15.051	12.7179	-24.766
12.7429	-15.143	12.7429	-24.74
12.7679	-15.02	12.7679	-24.587
12.7929	-15.116	12.7929	-24.551
12.8179	-15.045	12.8179	-24.547
12.8429	-14.975	12.8429	-24.457
12.8679	-14.936	12.8679	-24.237
12.8928	-14.647	12.8928	-24.247
12.9178	-14.837	12.9178	-24.079
12.9428	-14.622	12.9428	-24.053
12.9678	-14.638	12.9678	-23.809
12.9928	-14.416	12.9928	-23.86
13.0178	-14.532	13.0178	-23.78
13.0428	-14.321	13.0428	-23.657
13.0677	-14.256	13.0677	-23.406
13.0927	-14.148	13.0927	-23.238
13.1177	-14.17	13.1177	-23.077
13.1427	-14.1	13.1427	-23.024
13.1677	-13.909	13.1677	-22.835
13.1927	-13.736	13.1927	-22.628
13.2177	-13.689	13.2177	-22.485
13.2426	-13.446	13.2426	-22.294
13.2676	-13.179	13.2676	-21.852
13.2926	-13.054	13.2926	-21.635
13.3176	-12.706	13.3176	-21.305
13.3426	-12.581	13.3426	-21.185
13.3676	-12.411	13.3676	-21.139
13.3926	-12.154	13.3926	-20.768
13.4175	-12.006	13.4175	-20.453
13.4425	-11.547	13.4425	-20.077
13.4675	-11.39	13.4675	-19.552
13.4925	-10.905	13.4925	-19.106
13.5175	-10.627	13.5175	-18.642
13.5425	-10.173	13.5425	-18.286
13.5675	-10.087	13.5675	-17.716
13.5925	-9.707	13.5925	-17.48
13.6174	-9.369	13.6174	-16.954
13.6424	-9.075	13.6424	-16.334
13.6674	-8.488	13.6674	-15.698
13.6924	-8.089	13.6924	-14.864
13.7174	-7.351	13.7174	-14.038
13.7424	-6.808	13.7424	-13.018
13.7674	-6.201	13.7674	-12.183
13.7923	-5.714	13.7923	-11.138
13.8173	-5.081	13.8173	-10.062
13.8423	-4.089	13.8423	-8.839
13.8673	-3.463	13.8673	-7.593
13.8923	-2.551	13.8923	-6.215
13.9173	-1.811	13.9173	-4.704
13.9423	-0.827	13.9423	-3.226
13.9672	0.173	13.9672	-1.278
13.9922	1.375	13.9922	0.55
14.0172	2.515	14.0172	2.557
14.0422	3.621	14.0422	4.685
14.0672	5.057	14.0672	7.08
14.0922	6.687	14.0922	9.768
14.1172	8.273	14.1172	12.6
14.1421	10.216	14.1421	15.49
14.1671	11.676	14.1671	18.666
14.1921	13.711	14.1921	22.012
14.2171	15.794	14.2171	25.648
14.2421	17.981	14.2421	29.411
14.2671	20.493	14.2671	33.524
14.2921	22.866	14.2921	37.742
14.317	25.832	14.317	42.337
14.342	28.462	14.342	47.304
14.367	31.48	14.367	51.997
14.392	34.353	14.392	57.21
14.417	37.838	14.417	62.497
14.442	41.376	14.442	67.975
14.467	45.068	14.467	73.777
14.492	49.053	14.492	80.027
14.5169	53.344	14.5169	86.212
14.5419	57.788	14.5419	92.674
14.5669	62.905	14.5669	99.346
14.5919	68.321	14.5919	105.972
14.6169	74.592	14.6169	113.05
14.6419	81.181	14.6419	120.068
14.6669	88.85	14.6669	127.828
14.6918	97.552	14.6918	136.086
14.7168	107.05	14.7168	144.155
14.7418	117.86	14.7418	152.528
14.7668	130.077	14.7668	161.666
14.7918	143.571	14.7918	170.962
14.8168	158.791	14.8168	180.623
14.8418	175.196	14.8418	190.766
14.8667	192.662	14.8667	201.283
14.8917	212.082	14.8917	212.215
14.9167	232.414	14.9167	223.533
14.9417	253.809	14.9417	235.205
14.9667	276.433	14.9667	247.102
14.9917	299.004	14.9917	259.401
15.0167	322.083	15.0167	271.838
15.0416	346.032	15.0416	284.843
15.0666	368.59	15.0666	298.437
15.0916	392.338	15.0916	312.249
15.1166	414.965	15.1166	327.575
15.1416	437.64	15.1416	343.505
15.1666	459.74	15.1666	361.453
15.1916	481.143	15.1916	381.14
15.2165	502.629	15.2165	401.981
15.2415	523.841	15.2415	426.28
15.2665	544.274	15.2665	452.92
15.2915	564.685	15.2915	482.236
15.3165	585.868	15.3165	515.159
15.3415	605.945	15.3415	551.063
15.3665	627.374	15.3665	589.5
15.3915	648.548	15.3915	632.953
15.4164	669.429	15.4164	676.143
15.4414	690.382	15.4414	722.939
15.4664	712.23	15.4664	773.411
15.4914	733.733	15.4914	825.633
15.5164	754.669	15.5164	877.91
15.5414	775.803	15.5414	931.844
15.5664	797.368	15.5664	988.155
15.5913	817.015	15.5913	1042.31
15.6163	835.459	15.6163	1096.1
15.6413	851.871	15.6413	1144.17
15.6663	865.585	15.6663	1191.09
15.6913	878.213	15.6913	1232.59
15.7163	888.322	15.7163	1275.04
15.7413	896.601	15.7413	1311.85
15.7662	902.576	15.7662	1343.04
15.7912	905.578	15.7912	1371.2
15.8162	905.024	15.8162	1388.38
15.8412	901.525	15.8412	1398.88
15.8662	896.033	15.8662	1407.29
15.8912	886.768	15.8912	1406.9
15.9162	875.662	15.9162	1398.45
15.9411	861.191	15.9411	1389.74
15.9661	846.468	15.9661	1370.49
15.9911	828.628	15.9911	1351.51
16.0161	808.396	16.0161	1327.37
16.0411	787.639	16.0411	1297.54
16.0661	765.746	16.0661	1266.15
16.0911	742.692	16.0911	1230.54
16.1161	719.846	16.1161	1194.79
16.141	696.252	16.141	1159.2
16.166	671.808	16.166	1120.51
16.191	647.881	16.191	1081.82
16.216	624.184	16.216	1045.09
16.241	600.542	16.241	1005.99
16.266	575.826	16.266	966.895
16.291	551.79	16.291	928.507
16.3159	529.237	16.3159	890.618
16.3409	506.873	16.3409	854.522
16.3659	485.792	16.3659	819.914
16.3909	465.589	16.3909	787.323
16.4159	446.046	16.4159	755.208
16.4409	426.292	16.4409	722.588
16.4659	408.366	16.4659	691.923
16.4908	391.091	16.4908	663.726
16.5158	373.551	16.5158	634.339
16.5408	357.717	16.5408	607.891
16.5658	342.537	16.5658	583.135
16.5908	327.588	16.5908	558.566
16.6158	313.58	16.6158	535.459
16.6408	299.708	16.6408	512.886
16.6657	287.305	16.6657	491.752
16.6907	275.127	16.6907	472.151
16.7157	263.714	16.7157	452.911
16.7407	252.752	16.7407	434.855
16.7657	242.761	16.7657	418.665
16.7907	232.719	16.7907	402.035
16.8157	223.653	16.8157	387.288
16.8406	215.653	16.8406	373.842
16.8656	207.167	16.8656	359.808
16.8906	199.09	16.8906	347.335
16.9156	192.193	16.9156	335.555
16.9406	185.36	16.9406	324.176
16.9656	178.993	16.9656	313.798
16.9906	172.991	16.9906	304.03
17.0156	167.501	17.0156	294.591
17.0405	161.982	17.0405	286.58
17.0655	157.264	17.0655	278.201
17.0905	152.525	17.0905	270.721
17.1155	148.15	17.1155	263.814
17.1405	143.984	17.1405	256.994
17.1655	140.114	17.1655	251.248
17.1905	136.85	17.1905	245.35
17.2154	133.056	17.2154	239.446
17.2404	129.8	17.2404	234.224
17.2654	126.614	17.2654	229.15
17.2904	123.429	17.2904	223.714
17.3154	120.257	17.3154	218.446
17.3404	117.303	17.3404	213.391
17.3654	114.379	17.3654	208.509
17.3903	111.557	17.3903	203.695
17.4153	108.876	17.4153	199.153
17.4403	106.07	17.4403	194.769
17.4653	103.646	17.4653	190.478
17.4903	101.199	17.4903	186.226
17.5153	98.856	17.5153	182.447
17.5403	96.93	17.5403	179.329
17.5652	94.835	17.5652	176.204
17.5902	93.334	17.5902	173.556
17.6152	92.337	17.6152	172.004
17.6402	91.412	17.6402	170.636
17.6652	90.959	17.6652	169.942
17.6902	90.634	17.6902	169.508
17.7152	90.313	17.7152	169.569
17.7401	90.08	17.7401	169.84
17.7651	90.281	17.7651	170.584
17.7901	90.666	17.7901	171.79
17.8151	91.102	17.8151	173.177
17.8401	91.792	17.8401	174.755
17.8651	92.405	17.8651	176.236
17.8901	92.908	17.8901	177.549
17.9151	93.357	17.9151	178.687
17.94	93.682	17.94	179.309
17.965	93.619	17.965	179.735
17.99	93.384	17.99	179.59
18.015	93.04	18.015	179.167
18.04	92.395	18.04	178.131
18.065	91.678	18.065	176.581
18.09	90.419	18.09	174.79
18.1149	89.255	18.1149	172.009
18.1399	87.528	18.1399	169.038
18.1649	85.796	18.1649	165.561
18.1899	83.522	18.1899	161.615
18.2149	81.402	18.2149	157.443
18.2399	79.173	18.2399	152.884
18.2649	76.562	18.2649	148.081
18.2898	74.358	18.2898	143.37
18.3148	71.455	18.3148	138.371
18.3398	68.608	18.3398	132.915
18.3648	65.903	18.3648	127.617
18.3898	62.883	18.3898	122.499
18.4148	60.43	18.4148	117.137
18.4398	58.259	18.4398	112.02
18.4647	55.154	18.4647	106.967
18.4897	52.365	18.4897	101.659
18.5147	49.873	18.5147	97.021
18.5397	47.172	18.5397	91.996
18.5647	44.737	18.5647	87.204
18.5897	42.277	18.5897	82.977
18.6147	40.005	18.6147	78.304
18.6396	37.821	18.6396	74.142
18.6646	35.75	18.6646	70.134
18.6896	33.703	18.6896	66.24
18.7146	31.732	18.7146	62.636
18.7396	29.853	18.7396	59.149
18.7646	28.103	18.7646	55.909
18.7896	26.454	18.7896	52.74
18.8146	24.769	18.8146	49.695
18.8395	23.106	18.8395	46.75
18.8645	21.534	18.8645	44.101
18.8895	20.091	18.8895	41.529
18.9145	18.813	18.9145	39.148
18.9395	17.601	18.9395	36.903
18.9645	16.384	18.9645	34.517
18.9895	15.117	18.9895	32.547
19.0144	14.104	19.0144	30.64
19.0394	12.84	19.0394	28.729
19.0644	11.726	19.0644	26.72
19.0894	10.729	19.0894	24.85
19.1144	9.766	19.1144	23.258
19.1394	8.596	19.1394	21.293
19.1644	7.246	19.1644	19.315
19.1893	5.963	19.1893	17.382
19.2143	4.61	19.2143	15.299
19.2393	3.002	19.2393	13.254
19.2643	1.694	19.2643	11.039
19.2893	-0.284	19.2893	8.643
19.3143	-2.066	19.3143	5.825
19.3393	-4.241	19.3393	3.143
19.3642	-6.356	19.3642	0.061
19.3892	-8.7	19.3892	-3.243
19.4142	-11.29	19.4142	-6.638
19.4392	-13.904	19.4392	-10.19
19.4642	-16.712	19.4642	-13.778
19.4892	-19.291	19.4892	-17.487
19.5142	-22.089	19.5142	-21.054
19.5391	-24.968	19.5391	-24.955
19.5641	-27.817	19.5641	-28.606
19.5891	-30.54	19.5891	-32.504
19.6141	-33.129	19.6141	-36.137
19.6391	-35.716	19.6391	-39.226
19.6641	-38.022	19.6641	-42.515
19.6891	-40.075	19.6891	-45.24
19.7141	-41.86	19.7141	-47.803
19.739	-43.47	19.739	-50.242
19.764	-44.719	19.764	-52.316
19.789	-45.987	19.789	-54.097
19.814	-47.009	19.814	-55.773
19.839	-48.005	19.839	-57.043
19.864	-48.277	19.864	-58.014
19.889	-48.575	19.889	-58.525
19.9139	-48.551	19.9139	-58.881
19.9389	-48.243	19.9389	-59.048
19.9639	-48.02	19.9639	-58.875
19.9889	-47.544	19.9889	-58.49
20.0139	-46.89	20.0139	-58.073
20.0389	-46.272	20.0389	-57.515
20.0639	-45.338	20.0639	-56.76
20.0888	-44.328	20.0888	-55.996
20.1138	-43.573	20.1138	-55.017
20.1388	-42.488	20.1388	-54.021
20.1638	-41.287	20.1638	-52.908
20.1888	-40.36	20.1888	-51.858
20.2138	-39.144	20.2138	-50.742
20.2388	-38.287	20.2388	-49.732
20.2637	-37.003	20.2637	-48.756
20.2887	-36.079	20.2887	-47.301
20.3137	-34.829	20.3137	-46.168
20.3387	-33.884	20.3387	-45.066
20.3637	-32.723	20.3637	-43.899
20.3887	-31.62	20.3887	-42.676
20.4137	-30.583	20.4137	-41.352
20.4386	-29.392	20.4386	-40.135
20.4636	-27.949	20.4636	-38.496
20.4886	-26.402	20.4886	-36.752
20.5136	-24.571	20.5136	-34.57
20.5386	-22.549	20.5386	-31.993
20.5636	-20.514	20.5636	-29.342
20.5886	-18.566	20.5886	-26.87
20.6136	-17.044	20.6136	-24.645
20.6385	-15.785	20.6385	-22.931
20.6635	-15.1	20.6635	-21.715
20.6885	-15.078	20.6885	-21.207
20.7135	-15.593	20.7135	-21.448
20.7385	-16.115	20.7385	-21.689
20.7635	-16.547	20.7635	-21.8
20.7885	-16.66	20.7885	-21.898
20.8134	-16.512	20.8134	-21.66
20.8384	-16.585	20.8384	-21.632
20.8634	-16.195	20.8634	-21.207
20.8884	-16.033	20.8884	-20.769
20.9134	-15.591	20.9134	-20.382
20.9384	-15.255	20.9384	-19.95
20.9634	-14.966	20.9634	-19.694
20.9883	-14.719	20.9883	-19.413
21.0133	-14.662	21.0133	-19.4
21.0383	-14.572	21.0383	-19.343
21.0633	-14.177	21.0633	-18.926
21.0883	-13.827	21.0883	-18.653
21.1133	-13.638	21.1133	-18.353
21.1383	-13.058	21.1383	-18.035
21.1632	-12.741	21.1632	-17.609
21.1882	-12.377	21.1882	-17.328
21.2132	-11.925	21.2132	-17.192
21.2382	-11.754	21.2382	-16.797
21.2632	-11.223	21.2632	-16.692
21.2882	-10.677	21.2882	-16.36
21.3132	-10.285	21.3132	-16.142
21.3382	-9.54	21.3382	-15.573
21.3631	-8.79	21.3631	-15.065
21.3881	-8.05	21.3881	-14.75
21.4131	-7.138	21.4131	-14.182
21.4381	-6.296	21.4381	-13.78
21.4631	-5.696	21.4631	-13.567
21.4881	-4.977	21.4881	-13.033
21.5131	-4.006	21.5131	-12.942
21.538	-3.188	21.538	-12.454
21.563	-2.229	21.563	-12.019
21.588	-1.068	21.588	-11.72
21.613	-0.033	21.613	-10.962
21.638	1.157	21.638	-10.515
21.663	2.023	21.663	-10.313
21.688	3.329	21.688	-9.986
21.7129	4.335	21.7129	-9.385
21.7379	5.532	21.7379	-9.089
21.7629	6.812	21.7629	-8.474
21.7879	8.144	21.7879	-7.967
21.8129	9.501	21.8129	-7.458
21.8379	10.808	21.8379	-6.968
21.8629	12.185	21.8629	-6.46
21.8878	13.19	21.8878	-6.047
21.9128	14.751	21.9128	-5.548
21.9378	15.938	21.9378	-5.175
21.9628	17.292	21.9628	-4.728
21.9878	18.642	21.9878	-4.213
22.0128	20.047	22.0128	-3.738
22.0378	21.488	22.0378	-3.264
22.0627	22.758	22.0627	-2.783
22.0877	24.139	22.0877	-2.448
22.1127	25.439	22.1127	-2.023
22.1377	26.766	22.1377	-1.777
22.1627	27.959	22.1627	-1.435
22.1877	29.097	22.1877	-1.177
22.2127	30.232	22.2127	-0.933
22.2377	31.452	22.2377	-0.706
22.2626	32.75	22.2626	-0.593
22.2876	34.036	22.2876	-0.56
22.3126	35.001	22.3126	-0.496
22.3376	36.35	22.3376	-0.327
22.3626	37.526	22.3626	-0.19
22.3876	38.617	22.3876	0.166
22.4126	39.837	22.4126	0.436
22.4375	41.072	22.4375	0.352
22.4625	42.327	22.4625	0.548
22.4875	43.318	22.4875	0.815
22.5125	44.531	22.5125	0.919
22.5375	45.701	22.5375	1.131
22.5625	47.051	22.5625	1.294
22.5875	48.003	22.5875	1.641
22.6124	49.306	22.6124	1.911
22.6374	50.609	22.6374	2.16
22.6624	51.861	22.6624	2.365
22.6874	52.817	22.6874	2.524
22.7124	53.658	22.7124	2.567
22.7374	54.77	22.7374	2.48
22.7624	55.65	22.7624	2.846
22.7873	56.843	22.7873	2.959
22.8123	57.855	22.8123	3.287
22.8373	58.896	22.8373	3.516
22.8623	60.037	22.8623	4.076
22.8873	60.94	22.8873	4.242
22.9123	61.903	22.9123	4.137
22.9373	62.543	22.9373	4.252
22.9622	63.103	22.9622	4.31
22.9872	63.915	22.9872	4.477
23.0122	64.588	23.0122	4.686
23.0372	65.477	23.0372	4.774
23.0622	65.993	23.0622	5.138
23.0872	66.736	23.0872	4.964
23.1122	67.12	23.1122	5.351
23.1372	67.542	23.1372	5.269
23.1621	68.017	23.1621	5.327
23.1871	68.478	23.1871	5.392
23.2121	68.86	23.2121	5.645
23.2371	69.213	23.2371	5.681
23.2621	69.467	23.2621	5.7
23.2871	69.673	23.2871	5.824
23.3121	69.898	23.3121	5.907
23.337	70.103	23.337	5.843
23.362	70.046	23.362	5.858
23.387	70.223	23.387	5.895
23.412	70.327	23.412	5.867
23.437	70.324	23.437	5.998
23.462	70.265	23.462	6.354
23.487	70.408	23.487	6.077
23.5119	70.456	23.5119	6.115
23.5369	70.141	23.5369	6.202
23.5619	70.029	23.5619	6.19
23.5869	69.807	23.5869	6.305
23.6119	69.77	23.6119	6.274
23.6369	69.591	23.6369	6.484
23.6619	69.691	23.6619	6.466
23.6868	69.532	23.6868	6.658
23.7118	68.913	23.7118	6.879
23.7368	68.72	23.7368	6.642
23.7618	68.1	23.7618	6.59
23.7868	67.732	23.7868	6.331
23.8118	67.343	23.8118	6.64
23.8368	66.965	23.8368	6.69
23.8617	66.684	23.8617	6.726
23.8867	66.185	23.8867	6.714
23.9117	65.741	23.9117	6.771
23.9367	65.393	23.9367	6.908
23.9617	64.887	23.9617	6.842
23.9867	64.286	23.9867	6.562
