# Supplementary material for: Structural insights into the DNA topoisomerase II of the African swine fever virus
Source: Nat Commun. 2024 May 30;15:4607. doi: 10.1038/s41467-024-49047-w (PMC11139879; doi:10.1038/s41467-024-49047-w)
Supplement: Supplementary file 4 — Source data [file 41467_2024_49047_MOESM4_ESM.zip › Source Data/Supplementary Fig1a.xls]

## Sheet: Curves
10		10		10
Manual run 6:10_UV1_280nm		Manual run 6:10_UV2_254nm		Manual run 6:10_Fractions
ml	mAU	ml	mAU	ml	(Fractions)
0	70.393	0	32.793	0	1
0.0233137	74.211	0.0233137	34.448	0.5	2
0.0466274	80.391	0.0466274	36.669	1	3
0.0699411	87.435	0.0699411	40.411	1.5	4
0.0932548	91.671	0.0932548	47.972	2	5
0.116569	90.959	0.116569	50.398	2.5	6
0.139882	85.444	0.139882	45.546	3	7
0.163196	83.537	0.163196	43.145	3.5	8
0.18651	83.875	0.18651	42.822	4	9
0.209823	84.763	0.209823	43.326	4.5	10
0.233137	86.362	0.233137	44.515	5	11
0.256451	88.478	0.256451	46.888	5.5	12
0.279765	90.941	0.279765	49.876	6	13
0.303078	94.052	0.303078	54.136	6.5	14
0.326392	97.903	0.326392	59.92	7	15
0.349706	102.518	0.349706	66.721	7.5	16
0.373019	107.576	0.373019	75.107	8	17
0.396333	113.348	0.396333	85.115	8.5	18
0.419647	119.686	0.419647	96.491	9	19
0.44296	126.799	0.44296	109.805	9.5	20
0.466274	134.721	0.466274	124.507	10	21
0.489588	143.246	0.489588	140.435	10.5	22
0.512902	152.361	0.512902	158.27	11	23
0.536215	161.525	0.536215	177.106	11.5	24
0.559529	171.022	0.559529	196.157	12	25
0.582843	180.826	0.582843	216.828	12.5	26
0.606156	190.801	0.606156	237.599	13	27
0.62947	200.433	0.62947	257.806	13.5	28
0.652784	209.737	0.652784	278.435	14	29
0.676098	219.205	0.676098	298.417	14.5	30
0.699411	227.114	0.699411	316.4	15	31
0.722725	234.351	0.722725	333.671	15.5	32
0.746039	240.052	0.746039	348.567	16	33
0.769352	244.474	0.769352	360.667	16.5	34
0.792666	248.78	0.792666	372.04	17	35
0.81598	251.88	0.81598	380.798	17.5	36
0.839294	253.528	0.839294	386.844	18	37
0.862607	254.034	0.862607	391.196	18.5	38
0.885921	253.699	0.885921	393.337	19	39
0.909235	252.212	0.909235	393.498	19.5	40
0.932548	249.851	0.932548	391.989	20	41
0.955862	246.161	0.955862	388.074	20.5	42
0.979176	241.312	0.979176	382.153	21	43
1.00249	237.19	1.00249	376.464	21.5	44
1.0258	232.124	1.0258	368.943
1.04912	226.789	1.04912	361.216
1.07243	220.522	1.07243	352.46
1.09574	214.92	1.09574	343.177
1.11906	208.949	1.11906	334.542
1.14237	202.696	1.14237	324.971
1.16569	197.051	1.16569	316.19
1.189	191.45	1.189	307.71
1.21231	185.954	1.21231	298.895
1.23563	180.604	1.23563	290.32
1.25894	174.973	1.25894	282.08
1.28225	170.103	1.28225	274.802
1.30557	166.04	1.30557	267.781
1.32888	161.973	1.32888	261.4
1.3522	157.797	1.3522	254.363
1.37551	153.494	1.37551	248.076
1.39882	149.403	1.39882	241.836
1.42214	145.426	1.42214	235.583
1.44545	141.57	1.44545	229.748
1.46876	138.062	1.46876	224.434
1.49208	134.597	1.49208	218.928
1.51539	131.24	1.51539	213.705
1.5387	127.98	1.5387	208.526
1.56202	124.999	1.56202	203.631
1.58533	121.974	1.58533	199.22
1.60865	118.787	1.60865	194.217
1.63196	115.582	1.63196	189.256
1.65527	113.026	1.65527	184.294
1.67859	109.584	1.67859	179.29
1.7019	106.304	1.7019	174.482
1.72521	103.786	1.72521	169.921
1.74853	101.098	1.74853	165.123
1.77184	98.013	1.77184	159.984
1.79516	94.814	1.79516	154.778
1.81847	91.925	1.81847	149.747
1.84178	88.397	1.84178	144.356
1.8651	85.225	1.8651	139.074
1.88841	82.127	1.88841	134.076
1.91172	79.245	1.91172	129.217
1.93504	76.333	1.93504	124.11
1.95835	73.332	1.95835	119.196
1.98167	70.315	1.98167	114.378
2.00498	67.654	2.00498	109.601
2.02829	64.936	2.02829	104.976
2.05161	62.145	2.05161	100.697
2.07492	59.634	2.07492	96.368
2.09823	57.159	2.09823	92.14
2.12155	54.693	2.12155	88.057
2.14486	52.349	2.14486	84.284
2.16817	50.002	2.16817	80.601
2.19149	48.099	2.19149	77.12
2.2148	46.274	2.2148	74.008
2.23812	44.505	2.23812	70.634
2.26143	42.026	2.26143	66.9
2.28474	40.351	2.28474	64.142
2.30806	38.61	2.30806	61.207
2.33137	36.825	2.33137	58.271
2.35468	35.2	2.35468	55.805
2.378	34.095	2.378	53.686
2.40131	32.566	2.40131	51.284
2.42463	31.744	2.42463	49.369
2.44794	30.594	2.44794	47.692
2.47125	29.707	2.47125	45.835
2.49457	28.861	2.49457	44.089
2.51788	27.795	2.51788	42.732
2.54119	26.888	2.54119	40.947
2.56451	26.179	2.56451	39.68
2.58782	25.198	2.58782	38.191
2.61114	24.244	2.61114	37.233
2.63445	23.783	2.63445	36.112
2.65776	23.323	2.65776	35.136
2.68108	23.141	2.68108	34.46
2.70439	22.689	2.70439	33.686
2.7277	22.064	2.7277	32.945
2.75102	21.688	2.75102	32.24
2.77433	21.184	2.77433	31.567
2.79765	20.863	2.79765	30.938
2.82096	20.466	2.82096	30.441
2.84427	20.506	2.84427	30.056
2.86759	20.514	2.86759	29.889
2.8909	20.493	2.8909	29.706
2.91421	20.597	2.91421	29.683
2.93753	20.812	2.93753	29.6
2.96084	20.976	2.96084	29.68
2.98415	21.298	2.98415	29.777
3.00747	21.736	3.00747	29.931
3.03078	22.213	3.03078	30.298
3.0541	22.816	3.0541	30.618
3.07741	23.34	3.07741	30.815
3.10072	23.431	3.10072	30.933
3.12404	23.827	3.12404	30.873
3.14735	24.226	3.14735	31.065
3.17066	24.575	3.17066	31.007
3.19398	24.621	3.19398	30.978
3.21729	24.872	3.21729	30.858
3.24061	25.139	3.24061	30.955
3.26392	25.411	3.26392	30.923
3.28723	25.469	3.28723	30.883
3.31055	25.817	3.31055	31.091
3.33386	26.396	3.33386	31.177
3.35717	26.995	3.35717	31.886
3.38049	28.14	3.38049	32.901
3.4038	29.682	3.4038	34.495
3.42712	31.679	3.42712	36.155
3.45043	34.103	3.45043	38.61
3.47374	36.389	3.47374	40.951
3.49706	38.379	3.49706	43.071
3.52037	40.049	3.52037	44.762
3.54368	41.102	3.54368	45.58
3.567	40.929	3.567	45.411
3.59031	39.715	3.59031	43.873
3.61362	37.147	3.61362	40.974
3.63694	34.145	3.63694	37.675
3.66025	30.703	3.66025	33.925
3.68357	27.131	3.68357	30.486
3.70688	24.024	3.70688	27.041
3.73019	21.241	3.73019	24.002
3.75351	19.133	3.75351	21.793
3.77682	17.827	3.77682	20.292
3.80013	16.673	3.80013	19.255
3.82345	16.238	3.82345	18.998
3.84676	15.89	3.84676	18.719
3.87008	15.505	3.87008	18.351
3.89339	15.195	3.89339	18.218
3.9167	14.628	3.9167	17.566
3.94002	13.851	3.94002	16.784
3.96333	13.495	3.96333	16.255
3.98664	12.257	3.98664	15.136
4.00996	10.893	4.00996	13.629
4.03327	9.913	4.03327	12.722
4.05659	8.577	4.05659	11.21
4.0799	6.643	4.0799	9.05
4.10321	5.022	4.10321	7.468
4.12653	3.11	4.12653	5.289
4.14984	1.033	4.14984	2.528
4.17315	-1.055	4.17315	0.387
4.19647	-2.894	4.19647	-1.557
4.21978	-4.408	4.21978	-3.273
4.2431	-3.981	4.2431	-2.865
4.26641	-2.983	4.26641	-1.77
4.28972	-1.228	4.28972	-0.085
4.31304	1.213	4.31304	2.636
4.33635	3.363	4.33635	4.965
4.35966	5.274	4.35966	6.817
4.38298	6.672	4.38298	8.623
4.40629	7.908	4.40629	9.89
4.4296	8.857	4.4296	10.905
4.45292	10.266	4.45292	12.173
4.47623	10.805	4.47623	12.793
4.49955	11.087	4.49955	12.979
4.52286	11.923	4.52286	13.803
4.54617	12.032	4.54617	13.881
4.56949	11.639	4.56949	13.623
4.5928	12.48	4.5928	14.274
4.61611	12.264	4.61611	14.024
4.63943	12.165	4.63943	13.818
4.66274	12.091	4.66274	14.089
4.68606	11.967	4.68606	13.738
4.70937	11.605	4.70937	13.366
4.73268	11.664	4.73268	13.115
4.756	10.9	4.756	12.435
4.77931	9.616	4.77931	11.044
4.80262	8.88	4.80262	10.277
4.82594	7.657	4.82594	9.021
4.84925	6.092	4.84925	7.315
4.87257	5.356	4.87257	6.555
4.89588	4.671	4.89588	5.941
4.91919	4.673	4.91919	5.766
4.94251	5.155	4.94251	6.246
4.96582	5.576	4.96582	6.863
4.98913	6.128	4.98913	7.24
5.01245	6.78	5.01245	8.272
5.03576	7.521	5.03576	9.061
5.05907	8.07	5.05907	9.711
5.08239	8.922	5.08239	10.465
5.1057	9.202	5.1057	10.92
5.12902	9.645	5.12902	11.297
5.15233	10.401	5.15233	12.07
5.17564	10.902	5.17564	12.73
5.19896	11.08	5.19896	12.981
5.22227	11.806	5.22227	13.617
5.24558	12.261	5.24558	14.331
5.2689	12.497	5.2689	14.309
5.29221	13.281	5.29221	15.367
5.31553	14.087	5.31553	16.435
5.33884	14.522	5.33884	16.601
5.36215	15.573	5.36215	18.081
5.38547	17.422	5.38547	19.779
5.40878	18.248	5.40878	20.855
5.43209	19.755	5.43209	22.63
5.45541	22.64	5.45541	25.535
5.47872	24.942	5.47872	28.46
5.50204	28.734	5.50204	32.534
5.52535	33.486	5.52535	37.766
5.54866	38.544	5.54866	43.626
5.57198	44.124	5.57198	49.46
5.59529	49.115	5.59529	55.162
5.6186	53.028	5.6186	59.538
5.64192	56.149	5.64192	62.625
5.66523	57.96	5.66523	65.194
5.68854	58.879	5.68854	66.431
5.71186	59.15	5.71186	66.813
5.73517	58.957	5.73517	66.64
5.75849	57.757	5.75849	65.107
5.7818	56.311	5.7818	63.745
5.80511	54.996	5.80511	62.46
5.82843	53.777	5.82843	61.114
5.85174	52.113	5.85174	59.49
5.87505	50.574	5.87505	57.593
5.89837	48.802	5.89837	55.646
5.92168	46.808	5.92168	53.462
5.945	45.004	5.945	51.191
5.96831	42.5	5.96831	48.328
5.99162	39.784	5.99162	45.509
6.01494	36.55	6.01494	42.161
6.03825	33.783	6.03825	38.331
6.06156	30.265	6.06156	34.69
6.08488	26.747	6.08488	30.653
6.10819	22.818	6.10819	26.406
6.13151	18.833	6.13151	21.925
6.15482	14.961	6.15482	17.303
6.17813	11.171	6.17813	13.218
6.20145	7.739	6.20145	9.472
6.22476	5.338	6.22476	6.6
6.24807	3.554	6.24807	4.395
6.27139	2.292	6.27139	2.794
6.2947	1.485	6.2947	2.022
6.31802	1.122	6.31802	1.755
6.34133	0.723	6.34133	1.379
6.36464	0.801	6.36464	1.26
6.38796	0.788	6.38796	1.252
6.41127	1.018	6.41127	1.36
6.43458	1.064	6.43458	1.311
6.4579	0.789	6.4579	1.343
6.48121	0.441	6.48121	1.224
6.50452	0.478	6.50452	1.182
6.52784	0.777	6.52784	1.271
6.55115	0.811	6.55115	1.562
6.57447	0.76	6.57447	1.39
6.59778	0.404	6.59778	1.165
6.62109	0.722	6.62109	1.38
6.64441	0.988	6.64441	1.713
6.66772	1.293	6.66772	1.962
6.69103	1.03	6.69103	1.761
6.71435	0.993	6.71435	1.826
6.73766	1.313	6.73766	1.983
6.76098	1.582	6.76098	2.452
6.78429	1.844	6.78429	2.71
6.8076	2.214	6.8076	3.115
6.83092	2.816	6.83092	3.55
6.85423	2.144	6.85423	3.364
6.87754	2.269	6.87754	3.482
6.90086	2.555	6.90086	3.844
6.92417	2.612	6.92417	3.92
6.94749	2.812	6.94749	4
6.9708	3.149	6.9708	4.686
6.99411	3.656	6.99411	5.105
7.01743	4.243	7.01743	5.693
7.04074	4.757	7.04074	6.136
7.06405	4.332	7.06405	6.083
7.08737	4.784	7.08737	6.294
7.11068	5.375	7.11068	6.844
7.13399	5.698	7.13399	7.092
7.15731	6.068	7.15731	7.414
7.18062	6.613	7.18062	7.948
7.20394	7.129	7.20394	8.463
7.22725	7.67	7.22725	8.818
7.25056	8.408	7.25056	9.439
7.27388	8.915	7.27388	9.82
7.29719	9.577	7.29719	10.361
7.3205	10.302	7.3205	10.767
7.34382	10.796	7.34382	11.173
7.36713	11.538	7.36713	11.687
7.39045	12.449	7.39045	12.127
7.41376	13.258	7.41376	12.828
7.43707	14.016	7.43707	13.106
7.46039	14.776	7.46039	13.555
7.4837	15.942	7.4837	13.977
7.50701	16.753	7.50701	14.494
7.53033	17.543	7.53033	14.743
7.55364	18.047	7.55364	15.237
7.57696	18.781	7.57696	15.445
7.60027	19.728	7.60027	15.703
7.62358	20.52	7.62358	15.795
7.6469	21.129	7.6469	16.016
7.67021	21.526	7.67021	16.127
7.69352	21.848	7.69352	15.996
7.71684	22.005	7.71684	15.925
7.74015	22.102	7.74015	15.672
7.76347	22.276	7.76347	15.364
7.78678	22.229	7.78678	15.003
7.81009	22.242	7.81009	14.841
7.83341	21.944	7.83341	14.289
7.85672	21.899	7.85672	13.619
7.88003	21.516	7.88003	13.224
7.90335	21.039	7.90335	12.715
7.92666	20.939	7.92666	12.184
7.94997	20.71	7.94997	11.744
7.97329	20.153	7.97329	11.263
7.9966	20.024	7.9966	10.701
8.01992	19.783	8.01992	10.502
8.04323	19.465	8.04323	10.288
8.06654	18.742	8.06654	9.382
8.08986	18.54	8.08986	8.725
8.11317	18.189	8.11317	8.668
8.13648	18.169	8.13648	8.242
8.1598	18.263	8.1598	8.22
8.18311	18.375	8.18311	8.475
8.20643	18.956	8.20643	8.613
8.22974	19.336	8.22974	9.183
8.25305	19.741	8.25305	9.614
8.27637	20.177	8.27637	9.966
8.29968	21.025	8.29968	10.68
8.32299	21.995	8.32299	11.444
8.34631	22.889	8.34631	12.583
8.36962	24.366	8.36962	13.745
8.39294	25.811	8.39294	15.108
8.41625	27.042	8.41625	16.24
8.43956	27.987	8.43956	17.205
8.46288	28.439	8.46288	17.678
8.48619	29.478	8.48619	18.763
8.5095	30.208	8.5095	19.399
8.53282	30.737	8.53282	20.161
8.55613	31.587	8.55613	21.039
8.57944	32.435	8.57944	21.995
8.60276	33.263	8.60276	22.729
8.62607	33.49	8.62607	23.33
8.64939	33.853	8.64939	23.692
8.6727	34.486	8.6727	24.145
8.69601	34.53	8.69601	24.542
8.71933	34.405	8.71933	24.703
8.74264	34.549	8.74264	24.939
8.76595	34.34	8.76595	24.953
8.78927	33.908	8.78927	24.902
8.81258	33.479	8.81258	24.787
8.8359	33.527	8.8359	24.727
8.85921	32.686	8.85921	24.583
8.88252	32.447	8.88252	24.326
8.90584	32.534	8.90584	24.13
8.92915	32.275	8.92915	24.118
8.95246	31.996	8.95246	24.185
8.97578	31.686	8.97578	24.053
8.99909	31.39	8.99909	23.847
9.02241	31.052	9.02241	23.534
9.04572	30.555	9.04572	23.503
9.06903	30.498	9.06903	23.735
9.09235	30.069	9.09235	23.63
9.11566	29.671	9.11566	23.364
9.13897	29.017	9.13897	23.178
9.16229	28.561	9.16229	22.669
9.1856	27.8	9.1856	22.249
9.20892	27.044	9.20892	21.888
9.23223	26.657	9.23223	21.508
9.25554	25.915	9.25554	21
9.27886	25.236	9.27886	20.463
9.30217	24.32	9.30217	19.904
9.32548	23.617	9.32548	19.637
9.3488	22.988	9.3488	19.182
9.37211	22.399	9.37211	18.905
9.39542	21.74	9.39542	18.291
9.41874	21.239	9.41874	17.946
9.44205	20.148	9.44205	17.528
9.46537	19.588	9.46537	16.849
9.48868	19.151	9.48868	16.554
9.51199	18.568	9.51199	16.231
9.53531	17.928	9.53531	15.859
9.55862	17.292	9.55862	15.38
9.58193	16.555	9.58193	14.964
9.60525	15.768	9.60525	14.32
9.62856	15.363	9.62856	14.317
9.65188	15.304	9.65188	14.21
9.67519	14.829	9.67519	13.728
9.6985	14.265	9.6985	13.557
9.72182	13.654	9.72182	13.114
9.74513	13.043	9.74513	12.704
9.76844	12.558	9.76844	12.259
9.79176	12.052	9.79176	11.88
9.81507	11.618	9.81507	11.461
9.83839	11.074	9.83839	11.221
9.8617	10.692	9.8617	10.976
9.88501	10.373	9.88501	10.76
9.90833	9.951	9.90833	10.355
9.93164	9.72	9.93164	10.203
9.95495	9.287	9.95495	10.126
9.97827	9.063	9.97827	9.993
10.0016	8.872	10.0016	9.696
10.0249	8.453	10.0249	9.363
10.0482	7.688	10.0482	8.783
10.0715	7.07	10.0715	8.502
10.0948	7.109	10.0948	8.262
10.1181	7.082	10.1181	8.135
10.1415	6.714	10.1415	7.952
10.1648	6.62	10.1648	7.722
10.1881	6.364	10.1881	7.447
10.2114	6.146	10.2114	7.343
10.2347	6.165	10.2347	7.044
10.258	5.975	10.258	7.269
10.2813	5.815	10.2813	7.008
10.3047	5.649	10.3047	6.859
10.328	5.662	10.328	6.89
10.3513	5.637	10.3513	6.877
10.3746	5.554	10.3746	6.817
10.3979	5.472	10.3979	6.566
10.4212	5.282	10.4212	6.539
10.4445	5.421	10.4445	6.536
10.4679	5.206	10.4679	6.567
10.4912	5.363	10.4912	6.565
10.5145	5.275	10.5145	6.602
10.5378	5.134	10.5378	6.549
10.5611	4.993	10.5611	6.264
10.5844	5.142	10.5844	6.677
10.6077	5.327	10.6077	6.853
10.6311	5.47	10.6311	7.232
10.6544	5.882	10.6544	7.566
10.6777	5.886	10.6777	7.799
10.701	5.252	10.701	7.552
10.7243	5.422	10.7243	7.738
10.7476	5.437	10.7476	7.918
10.7709	5.451	10.7709	7.949
10.7942	5.687	10.7942	8.403
10.8176	6.139	10.8176	9.019
10.8409	6.471	10.8409	9.711
10.8642	6.921	10.8642	10.481
10.8875	6.762	10.8875	10.763
10.9108	6.319	10.9108	10.917
10.9341	6.81	10.9341	11.761
10.9574	6.708	10.9574	12.176
10.9808	7.083	10.9808	13.274
11.0041	7.395	11.0041	14.319
11.0274	7.766	11.0274	15.475
11.0507	8.512	11.0507	16.617
11.074	8.701	11.074	17.816
11.0973	8.73	11.0973	18.931
11.1206	8.445	11.1206	19.871
11.144	8.666	11.144	21.266
11.1673	9.055	11.1673	22.688
11.1906	9.351	11.1906	23.907
11.2139	9.654	11.2139	25.468
11.2372	10.2	11.2372	27.16
11.2605	10.752	11.2605	29.043
11.2838	11.14	11.2838	30.818
11.3071	11.783	11.3071	32.786
11.3305	12.132	11.3305	34.591
11.3538	12.025	11.3538	35.816
11.3771	12.526	11.3771	37.558
11.4004	12.8	11.4004	39.407
11.4237	13.163	11.4237	40.889
11.447	13.386	11.447	42.655
11.4703	13.905	11.4703	44.508
11.4937	14.287	11.4937	46.202
11.517	14.752	11.517	47.699
11.5403	14.839	11.5403	49.231
11.5636	15.474	11.5636	50.87
11.5869	15.858	11.5869	52.537
11.6102	16.192	11.6102	53.84
11.6335	16.625	11.6335	55.02
11.6569	16.736	11.6569	56.414
11.6802	17.181	11.6802	57.705
11.7035	17.393	11.7035	58.734
11.7268	17.892	11.7268	59.669
11.7501	18.181	11.7501	60.352
11.7734	18.19	11.7734	61.089
11.7967	18.368	11.7967	61.752
11.8201	18.526	11.8201	62.097
11.8434	18.694	11.8434	62.414
11.8667	18.735	11.8667	62.822
11.89	18.983	11.89	63.09
11.9133	19.088	11.9133	63.176
11.9366	19.35	11.9366	63.06
11.9599	19.422	11.9599	63.189
11.9832	19.604	11.9832	63.05
12.0066	19.61	12.0066	62.579
12.0299	19.299	12.0299	61.987
12.0532	18.938	12.0532	61.016
12.0765	18.971	12.0765	60.484
12.0998	19.257	12.0998	59.954
12.1231	19.06	12.1231	59.022
12.1464	18.812	12.1464	58.112
12.1698	18.734	12.1698	57.21
12.1931	18.578	12.1931	56.37
12.2164	18.716	12.2164	55.552
12.2397	18.558	12.2397	54.521
12.263	18.656	12.263	53.655
12.2863	18.53	12.2863	52.643
12.3096	18.418	12.3096	51.515
12.333	18.336	12.333	50.484
12.3563	18.373	12.3563	49.35
12.3796	18.375	12.3796	48.338
12.4029	18.358	12.4029	47.168
12.4262	18.258	12.4262	45.995
12.4495	17.959	12.4495	44.79
12.4728	18.123	12.4728	43.463
12.4961	18.206	12.4961	42.397
12.5195	17.88	12.5195	41.034
12.5428	17.56	12.5428	39.97
12.5661	17.693	12.5661	38.814
12.5894	17.741	12.5894	37.756
12.6127	17.691	12.6127	36.579
12.636	17.579	12.636	35.591
12.6593	17.379	12.6593	34.346
12.6827	17.133	12.6827	33.087
12.706	16.427	12.706	31.622
12.7293	16.447	12.7293	30.644
12.7526	16.694	12.7526	29.626
12.7759	16.522	12.7759	28.745
12.7992	16.5	12.7992	27.693
12.8225	16.434	12.8225	26.813
12.8459	16.833	12.8459	26.283
12.8692	16.941	12.8692	25.479
12.8925	17.196	12.8925	24.766
12.9158	17.419	12.9158	24.276
12.9391	17.103	12.9391	23.354
12.9624	16.528	12.9624	22.124
12.9857	16.83	12.9857	21.657
13.009	17.023	13.009	21.154
13.0324	17.143	13.0324	20.536
13.0557	17.352	13.0557	19.957
13.079	17.203	13.079	19.328
13.1023	17.623	13.1023	18.666
13.1256	17.583	13.1256	18.195
13.1489	17.511	13.1489	17.716
13.1722	17.747	13.1722	17.125
13.1956	18.293	13.1956	17.002
13.2189	18.563	13.2189	16.795
13.2422	18.732	13.2422	16.521
13.2655	18.986	13.2655	16.252
13.2888	19.141	13.2888	15.719
13.3121	19.381	13.3121	15.355
13.3354	19.501	13.3354	15.107
13.3588	19.747	13.3588	14.772
13.3821	19.973	13.3821	14.699
13.4054	20.182	13.4054	14.352
13.4287	20.449	13.4287	14.072
13.452	20.933	13.452	13.872
13.4753	21.282	13.4753	13.839
13.4986	21.541	13.4986	13.578
13.522	22.11	13.522	13.688
13.5453	22.515	13.5453	13.412
13.5686	22.957	13.5686	13.379
13.5919	23.46	13.5919	13.353
13.6152	23.955	13.6152	13.463
13.6385	24.486	13.6385	13.468
13.6618	25.192	13.6618	13.486
13.6851	25.567	13.6851	13.655
13.7085	26.339	13.7085	13.705
13.7318	27.142	13.7318	13.788
13.7551	27.896	13.7551	14.178
13.7784	28.826	13.7784	14.234
13.8017	29.324	13.8017	14.534
13.825	30.311	13.825	14.715
13.8483	31.045	13.8483	14.931
13.8717	31.882	13.8717	15.398
13.895	32.731	13.895	15.422
13.9183	33.932	13.9183	15.823
13.9416	34.59	13.9416	16.071
13.9649	35.688	13.9649	16.545
13.9882	36.451	13.9882	16.828
14.0115	37.383	14.0115	17.066
14.0349	38.338	14.0349	17.46
14.0582	39.431	14.0582	17.666
14.0815	40.414	14.0815	18.124
14.1048	41.396	14.1048	18.426
14.1281	42.313	14.1281	18.602
14.1514	43.443	14.1514	18.992
14.1747	44.572	14.1747	19.477
14.198	45.852	14.198	19.857
14.2214	46.747	14.2214	20.246
14.2447	48.195	14.2447	20.604
14.268	49.313	14.268	20.799
14.2913	50.93	14.2913	21.394
14.3146	52.99	14.3146	22.21
14.3379	54.986	14.3379	23.007
14.3612	57.265	14.3612	24.065
14.3846	60.024	14.3846	24.961
14.4079	62.878	14.4079	25.908
14.4312	66.532	14.4312	27.059
14.4545	70.304	14.4545	28.703
14.4778	75.017	14.4778	30.489
14.5011	80.444	14.5011	32.436
14.5244	86.492	14.5244	34.661
14.5478	93.58	14.5478	37.224
14.5711	101.453	14.5711	40.078
14.5944	110.386	14.5944	43.363
14.6177	120.287	14.6177	47.035
14.641	131.354	14.641	51.03
14.6643	143.662	14.6643	55.613
14.6876	157.272	14.6876	60.695
14.711	172.198	14.711	66.102
14.7343	188.165	14.7343	72.083
14.7576	204.733	14.7576	78.233
14.7809	221.736	14.7809	84.497
14.8042	239.705	14.8042	91.077
14.8275	258.191	14.8275	97.984
14.8508	276.972	14.8508	104.548
14.8741	295.707	14.8741	111.534
14.8975	314.817	14.8975	118.659
14.9208	333.618	14.9208	125.291
14.9441	351.13	14.9441	132.046
14.9674	369.903	14.9674	138.585
14.9907	387.281	14.9907	145.016
15.014	404.045	15.014	151.309
15.0373	421.325	15.0373	157.585
15.0607	436.57	15.0607	163.157
15.084	453.4	15.084	169.294
15.1073	469.368	15.1073	175.331
15.1306	484.626	15.1306	180.772
15.1539	498.354	15.1539	185.573
15.1772	510.86	15.1772	190.574
15.2005	522.585	15.2005	194.693
15.2239	533.554	15.2239	198.344
15.2472	543.169	15.2472	202.082
15.2705	552.259	15.2705	205.444
15.2938	560.917	15.2938	208.301
15.3171	567.376	15.3171	210.759
15.3404	573.544	15.3404	212.41
15.3637	576.403	15.3637	213.869
15.387	579.698	15.387	214.705
15.4104	582.202	15.4104	215.191
15.4337	582.139	15.4337	215.067
15.457	580.649	15.457	214.636
15.4803	576.611	15.4803	212.992
15.5036	572.198	15.5036	211.005
15.5269	566.829	15.5269	208.998
15.5502	561.891	15.5502	207.286
15.5736	555.622	15.5736	204.541
15.5969	546.182	15.5969	201.263
15.6202	536.226	15.6202	197.109
15.6435	525.191	15.6435	193.215
15.6668	513.937	15.6668	188.915
15.6901	501.521	15.6901	184.28
15.7134	489.799	15.7134	179.719
15.7368	476.311	15.7368	174.817
15.7601	462.45	15.7601	169.714
15.7834	449.495	15.7834	164.547
15.8067	435.857	15.8067	159.611
15.83	421.783	15.83	154.32
15.8533	408.41	15.8533	149.437
15.8766	394.848	15.8766	144.21
15.8999	381.201	15.8999	139.105
15.9233	367.736	15.9233	133.903
15.9466	353.45	15.9466	128.783
15.9699	340.149	15.9699	123.636
15.9932	326.309	15.9932	118.669
16.0165	314.035	16.0165	114.082
16.0398	302.12	16.0398	109.773
16.0631	289.963	16.0631	105.008
16.0865	277.557	16.0865	100.519
16.1098	265.791	16.1098	96.282
16.1331	254.02	16.1331	92.043
16.1564	242.918	16.1564	87.733
16.1797	231.638	16.1797	83.56
16.203	221.113	16.203	79.686
16.2263	211.257	16.2263	75.868
16.2497	201.607	16.2497	72.495
16.273	192.111	16.273	68.867
16.2963	183.272	16.2963	65.462
16.3196	174.619	16.3196	62.441
16.3429	166.298	16.3429	59.334
16.3662	158.239	16.3662	56.176
16.3895	150.074	16.3895	52.942
16.4129	143.252	16.4129	50.425
16.4362	136.616	16.4362	47.918
16.4595	130.107	16.4595	45.51
16.4828	124.393	16.4828	43.433
16.5061	118.568	16.5061	41.211
16.5294	113.384	16.5294	39.572
16.5527	108.321	16.5527	37.504
16.576	103.777	16.576	35.998
16.5994	99.402	16.5994	34.309
16.6227	95.4	16.6227	32.73
16.646	91.437	16.646	31.234
16.6693	87.402	16.6693	29.901
16.6926	83.955	16.6926	28.696
16.7159	80.612	16.7159	27.357
16.7392	77.509	16.7392	26.212
16.7626	74.483	16.7626	24.943
16.7859	71.423	16.7859	23.787
16.8092	68.493	16.8092	22.931
16.8325	65.876	16.8325	21.8
16.8558	63.266	16.8558	20.793
16.8791	60.566	16.8791	19.774
16.9024	58.327	16.9024	18.97
16.9258	55.971	16.9258	18.229
16.9491	53.808	16.9491	17.531
16.9724	51.633	16.9724	16.56
16.9957	49.498	16.9957	15.742
17.019	47.511	17.019	15.038
17.0423	45.734	17.0423	14.184
17.0656	43.779	17.0656	13.83
17.0889	42.172	17.0889	13.206
17.1123	40.883	17.1123	12.762
17.1356	39.446	17.1356	12.122
17.1589	38.216	17.1589	11.711
17.1822	37.159	17.1822	11.286
17.2055	36.117	17.2055	10.872
17.2288	35.223	17.2288	10.559
17.2521	34.59	17.2521	10.246
17.2755	34.447	17.2755	10.179
17.2988	33.852	17.2988	9.976
17.3221	33.543	17.3221	10.127
17.3454	33.8	17.3454	10.05
17.3687	33.573	17.3687	9.84
17.392	33.732	17.392	9.853
17.4153	33.86	17.4153	9.62
17.4387	33.535	17.4387	9.541
17.462	33.988	17.462	9.396
17.4853	34.512	17.4853	9.894
17.5086	34.859	17.5086	9.816
17.5319	35.153	17.5319	10.072
17.5552	35.472	17.5552	10.193
17.5785	35.654	17.5785	10.086
17.6019	35.711	17.6019	10.109
17.6252	36.023	17.6252	10.525
17.6485	36.048	17.6485	10.569
17.6718	36.034	17.6718	10.675
17.6951	35.944	17.6951	10.794
17.7184	35.174	17.7184	10.35
17.7417	34.564	17.7417	9.938
17.765	34.198	17.765	10.053
17.7884	33.564	17.7884	9.821
17.8117	32.516	17.8117	9.397
17.835	32.029	17.835	9.157
17.8583	31.103	17.8583	8.752
17.8816	29.787	17.8816	8.548
17.9049	28.994	17.9049	8.305
17.9282	28.093	17.9282	7.996
17.9516	27.229	17.9516	7.729
17.9749	26.227	17.9749	7.422
17.9982	25.199	17.9982	7.017
18.0215	24.517	18.0215	6.769
18.0448	23.333	18.0448	6.518
18.0681	22.141	18.0681	6.048
18.0914	20.71	18.0914	5.044
18.1148	19.615	18.1148	4.872
18.1381	18.693	18.1381	4.473
18.1614	17.892	18.1614	4.073
18.1847	17.077	18.1847	3.77
18.208	16.181	18.208	3.559
18.2313	15.856	18.2313	3.485
18.2546	15.038	18.2546	3.267
18.2779	13.706	18.2779	2.563
18.3013	12.973	18.3013	2.08
18.3246	12.472	18.3246	1.942
18.3479	11.66	18.3479	1.471
18.3712	11.002	18.3712	1.305
18.3945	10.367	18.3945	0.946
18.4178	9.912	18.4178	0.771
18.4411	9.61	18.4411	0.767
18.4645	9.198	18.4645	0.807
18.4878	8.342	18.4878	0.329
18.5111	7.565	18.5111	-0.092
18.5344	7.082	18.5344	-0.216
18.5577	6.877	18.5577	-0.609
18.581	6.219	18.581	-0.75
18.6043	5.743	18.6043	-0.85
18.6277	5.632	18.6277	-0.923
18.651	5.455	18.651	-0.854
18.6743	4.975	18.6743	-1.059
18.6976	4.566	18.6976	-1.051
18.7209	4.421	18.7209	-1.223
18.7442	4.175	18.7442	-1.159
18.7675	4.05	18.7675	-1.342
18.7908	3.731	18.7908	-1.214
18.8142	3.64	18.8142	-1.47
18.8375	3.513	18.8375	-1.405
18.8608	3.186	18.8608	-1.523
18.8841	2.585	18.8841	-1.898
18.9074	1.837	18.9074	-2.409
18.9307	1.913	18.9307	-2.326
18.954	1.447	18.954	-2.664
18.9774	1.199	18.9774	-2.789
19.0007	1.231	19.0007	-2.617
19.024	1.332	19.024	-2.587
19.0473	1.413	19.0473	-2.442
19.0706	1.46	19.0706	-2.424
19.0939	0.645	19.0939	-2.944
19.1172	0.361	19.1172	-3.107
19.1406	0.181	19.1406	-3.361
19.1639	-0.133	19.1639	-3.504
19.1872	-0.096	19.1872	-3.493
19.2105	-0.059	19.2105	-3.488
19.2338	-0.05	19.2338	-3.497
19.2571	0.094	19.2571	-3.31
19.2804	-0.349	19.2804	-3.691
19.3038	-0.828	19.3038	-4.087
19.3271	-0.964	19.3271	-4.188
19.3504	-1.066	19.3504	-4.342
19.3737	-1.244	19.3737	-4.377
19.397	-1.08	19.397	-4.377
19.4203	-1.105	19.4203	-4.199
19.4436	-1.004	19.4436	-4.149
19.4669	-1.252	19.4669	-4.452
19.4903	-1.829	19.4903	-4.939
19.5136	-1.745	19.5136	-4.849
19.5369	-1.691	19.5369	-4.915
19.5602	-1.888	19.5602	-4.834
19.5835	-1.889	19.5835	-5.025
19.6068	-1.93	19.6068	-4.942
19.6301	-1.867	19.6301	-4.965
19.6535	-1.925	19.6535	-4.985
19.6768	-1.86	19.6768	-4.761
19.7001	-1.613	19.7001	-4.599
19.7234	-1.844	19.7234	-4.608
19.7467	-1.798	19.7467	-4.514
19.77	-1.691	19.77	-4.405
19.7933	-1.46	19.7933	-4.214
19.8167	-1.363	19.8167	-3.942
19.84	-1.439	19.84	-3.915
19.8633	-1.908	19.8633	-4.163
19.8866	-1.742	19.8866	-3.965
19.9099	-1.632	19.9099	-3.821
19.9332	-1.582	19.9332	-3.919
19.9565	-1.527	19.9565	-3.273
19.9798	-1.153	19.9798	-3.039
20.0032	-0.723	20.0032	-2.872
20.0265	-0.703	20.0265	-2.406
20.0498	-1.06	20.0498	-2.448
20.0731	-1.003	20.0731	-2.341
20.0964	-0.833	20.0964	-1.848
20.1197	-0.678	20.1197	-1.79
20.143	-0.414	20.143	-1.572
20.1664	-0.186	20.1664	-1.334
20.1897	0.202	20.1897	-0.784
20.213	0.616	20.213	-0.375
20.2363	1.013	20.2363	0.066
20.2596	1.449	20.2596	0.552
20.2829	1.862	20.2829	1.048
20.3062	1.755	20.3062	1.195
20.3296	1.895	20.3296	1.207
20.3529	2.337	20.3529	1.495
20.3762	2.735	20.3762	1.892
20.3995	2.951	20.3995	2.103
20.4228	2.756	20.4228	2.215
20.4461	2.892	20.4461	1.848
20.4694	2.94	20.4694	1.926
20.4928	2.895	20.4928	1.759
20.5161	2.836	20.5161	1.908
20.5394	3.11	20.5394	2.03
20.5627	3.526	20.5627	2.143
20.586	3.679	20.586	2.61
20.6093	4.478	20.6093	3.3
20.6326	5.611	20.6326	4.442
20.6559	6.935	20.6559	5.972
20.6793	8.936	20.6793	7.962
20.7026	11.112	20.7026	10.275
20.7259	13.385	20.7259	12.848
20.7492	15.922	20.7492	15.495
20.7725	18.347	20.7725	18.08
20.7958	19.849	20.7958	19.61
20.8191	20.532	20.8191	20.337
20.8425	20.188	20.8425	20.217
20.8658	19.2	20.8658	18.987
20.8891	17.765	20.8891	17.38
20.9124	15.993	20.9124	15.776
20.9357	15.366	20.9357	14.891
20.959	14.911	20.959	14.442
20.9823	14.456	20.9823	14.149
21.0057	14.332	21.0057	14.045
21.029	14.377	21.029	14.462
21.0523	15.067	21.0523	15.08
21.0756	15.538	21.0756	15.517
21.0989	15.886	21.0989	16.173
21.1222	16.239	21.1222	16.628
21.1455	16.427	21.1455	16.842
21.1688	16.36	21.1688	16.986
21.1922	16	21.1922	16.679
21.2155	15.852	21.2155	16.24
21.2388	14.918	21.2388	15.349
21.2621	14.102	21.2621	14.26
21.2854	13.028	21.2854	13.272
21.3087	11.555	21.3087	12.063
21.332	10.615	21.332	10.839
21.3554	9.527	21.3554	9.389
21.3787	7.978	21.3787	7.866
21.402	6.401	21.402	6.051
21.4253	4.896	21.4253	4.348
21.4486	3.427	21.4486	2.574
21.4719	2.12	21.4719	1.333
21.4952	0.935	21.4952	-0.182
21.5186	0.425	21.5186	-0.666
21.5419	1.216	21.5419	0.152
21.5652	1.743	21.5652	0.748
21.5885	2.134	21.5885	0.993
21.6118	2.452	21.6118	1.179
21.6351	3.126	21.6351	1.957
21.6584	3.52	21.6584	2.21
21.6817	3.632	21.6817	2.02
21.7051	3.512	21.7051	1.736
21.7284	2.646	21.7284	0.567
21.7517	0.746	21.7517	-1.516
21.775	-0.854	21.775	-3.376
