# Supplementary material for: Structural insights into the DNA topoisomerase II of the African swine fever virus
Source: Nat Commun. 2024 May 30;15:4607. doi: 10.1038/s41467-024-49047-w (PMC11139879; doi:10.1038/s41467-024-49047-w)
Supplement: Supplementary file 4 — Source data [file 41467_2024_49047_MOESM4_ESM.zip › Source Data/alpha fold_ATPasedomain.pdb]

MODEL     1
ATOM      1  N   MET A   1      -6.591  -8.854  31.907  1.00 43.24           N  
ATOM      2  CA  MET A   1      -7.133  -9.392  30.662  1.00 43.24           C  
ATOM      3  C   MET A   1      -7.125  -8.334  29.563  1.00 43.24           C  
ATOM      4  CB  MET A   1      -8.555  -9.914  30.875  1.00 43.24           C  
ATOM      5  O   MET A   1      -7.525  -7.192  29.792  1.00 43.24           O  
ATOM      6  CG  MET A   1      -8.724 -11.387  30.537  1.00 43.24           C  
ATOM      7  SD  MET A   1     -10.454 -11.961  30.743  1.00 43.24           S  
ATOM      8  CE  MET A   1     -10.193 -13.756  30.786  1.00 43.24           C  
ATOM      9  N   GLU A   2      -6.068  -8.290  28.706  1.00 50.82           N  
ATOM     10  CA  GLU A   2      -6.016  -7.304  27.631  1.00 50.82           C  
ATOM     11  C   GLU A   2      -7.362  -7.192  26.920  1.00 50.82           C  
ATOM     12  CB  GLU A   2      -4.918  -7.660  26.626  1.00 50.82           C  
ATOM     13  O   GLU A   2      -7.963  -8.204  26.555  1.00 50.82           O  
ATOM     14  CG  GLU A   2      -3.515  -7.306  27.096  1.00 50.82           C  
ATOM     15  CD  GLU A   2      -2.444  -7.589  26.055  1.00 50.82           C  
ATOM     16  OE1 GLU A   2      -1.258  -7.276  26.304  1.00 50.82           O  
ATOM     17  OE2 GLU A   2      -2.794  -8.129  24.982  1.00 50.82           O  
ATOM     18  N   ALA A   3      -8.249  -6.268  27.215  1.00 65.25           N  
ATOM     19  CA  ALA A   3      -9.620  -5.995  26.791  1.00 65.25           C  
ATOM     20  C   ALA A   3      -9.697  -5.799  25.280  1.00 65.25           C  
ATOM     21  CB  ALA A   3     -10.165  -4.765  27.512  1.00 65.25           C  
ATOM     22  O   ALA A   3      -8.813  -5.183  24.681  1.00 65.25           O  
ATOM     23  N   PHE A   4     -10.245  -6.782  24.493  1.00 81.04           N  
ATOM     24  CA  PHE A   4     -10.709  -6.569  23.127  1.00 81.04           C  
ATOM     25  C   PHE A   4     -11.487  -5.263  23.016  1.00 81.04           C  
ATOM     26  CB  PHE A   4     -11.581  -7.741  22.666  1.00 81.04           C  
ATOM     27  O   PHE A   4     -12.509  -5.085  23.683  1.00 81.04           O  
ATOM     28  CG  PHE A   4     -10.801  -8.882  22.071  1.00 81.04           C  
ATOM     29  CD1 PHE A   4     -10.668  -9.008  20.693  1.00 81.04           C  
ATOM     30  CD2 PHE A   4     -10.199  -9.828  22.890  1.00 81.04           C  
ATOM     31  CE1 PHE A   4      -9.946 -10.063  20.140  1.00 81.04           C  
ATOM     32  CE2 PHE A   4      -9.476 -10.885  22.344  1.00 81.04           C  
ATOM     33  CZ  PHE A   4      -9.351 -11.001  20.969  1.00 81.04           C  
ATOM     34  N   GLU A   5     -10.854  -4.317  22.317  1.00 85.97           N  
ATOM     35  CA  GLU A   5     -11.450  -2.998  22.128  1.00 85.97           C  
ATOM     36  C   GLU A   5     -12.120  -2.886  20.761  1.00 85.97           C  
ATOM     37  CB  GLU A   5     -10.393  -1.902  22.287  1.00 85.97           C  
ATOM     38  O   GLU A   5     -11.606  -3.403  19.767  1.00 85.97           O  
ATOM     39  CG  GLU A   5      -9.832  -1.789  23.697  1.00 85.97           C  
ATOM     40  CD  GLU A   5      -8.793  -0.688  23.842  1.00 85.97           C  
ATOM     41  OE1 GLU A   5      -8.294  -0.470  24.970  1.00 85.97           O  
ATOM     42  OE2 GLU A   5      -8.476  -0.038  22.821  1.00 85.97           O  
ATOM     43  N   ILE A   6     -13.307  -2.341  20.755  1.00 88.24           N  
ATOM     44  CA  ILE A   6     -14.008  -2.017  19.518  1.00 88.24           C  
ATOM     45  C   ILE A   6     -13.879  -0.524  19.228  1.00 88.24           C  
ATOM     46  CB  ILE A   6     -15.497  -2.423  19.589  1.00 88.24           C  
ATOM     47  O   ILE A   6     -14.281   0.310  20.043  1.00 88.24           O  
ATOM     48  CG1 ILE A   6     -15.628  -3.923  19.878  1.00 88.24           C  
ATOM     49  CG2 ILE A   6     -16.221  -2.050  18.291  1.00 88.24           C  
ATOM     50  CD1 ILE A   6     -17.057  -4.379  20.144  1.00 88.24           C  
ATOM     51  N   SER A   7     -13.194  -0.212  18.099  1.00 88.34           N  
ATOM     52  CA  SER A   7     -13.017   1.184  17.714  1.00 88.34           C  
ATOM     53  C   SER A   7     -14.056   1.609  16.682  1.00 88.34           C  
ATOM     54  CB  SER A   7     -11.611   1.414  17.158  1.00 88.34           C  
ATOM     55  O   SER A   7     -14.628   0.767  15.985  1.00 88.34           O  
ATOM     56  OG  SER A   7     -11.369   0.575  16.041  1.00 88.34           O  
ATOM     57  N   ASP A   8     -14.375   2.911  16.768  1.00 89.20           N  
ATOM     58  CA  ASP A   8     -15.178   3.427  15.664  1.00 89.20           C  
ATOM     59  C   ASP A   8     -14.291   3.898  14.514  1.00 89.20           C  
ATOM     60  CB  ASP A   8     -16.074   4.572  16.141  1.00 89.20           C  
ATOM     61  O   ASP A   8     -13.064   3.892  14.626  1.00 89.20           O  
ATOM     62  CG  ASP A   8     -15.288   5.786  16.604  1.00 89.20           C  
ATOM     63  OD1 ASP A   8     -14.152   5.996  16.126  1.00 89.20           O  
ATOM     64  OD2 ASP A   8     -15.808   6.539  17.456  1.00 89.20           O  
ATOM     65  N   PHE A   9     -14.890   4.272  13.342  1.00 92.21           N  
ATOM     66  CA  PHE A   9     -14.148   4.595  12.130  1.00 92.21           C  
ATOM     67  C   PHE A   9     -13.235   5.794  12.358  1.00 92.21           C  
ATOM     68  CB  PHE A   9     -15.108   4.880  10.970  1.00 92.21           C  
ATOM     69  O   PHE A   9     -12.062   5.769  11.978  1.00 92.21           O  
ATOM     70  CG  PHE A   9     -15.788   3.651  10.430  1.00 92.21           C  
ATOM     71  CD1 PHE A   9     -15.052   2.641   9.824  1.00 92.21           C  
ATOM     72  CD2 PHE A   9     -17.166   3.506  10.529  1.00 92.21           C  
ATOM     73  CE1 PHE A   9     -15.679   1.503   9.323  1.00 92.21           C  
ATOM     74  CE2 PHE A   9     -17.800   2.371  10.031  1.00 92.21           C  
ATOM     75  CZ  PHE A   9     -17.055   1.371   9.428  1.00 92.21           C  
ATOM     76  N   LYS A  10     -13.797   6.795  12.978  1.00 93.27           N  
ATOM     77  CA  LYS A  10     -13.060   8.028  13.239  1.00 93.27           C  
ATOM     78  C   LYS A  10     -11.808   7.754  14.067  1.00 93.27           C  
ATOM     79  CB  LYS A  10     -13.950   9.044  13.957  1.00 93.27           C  
ATOM     80  O   LYS A  10     -10.709   8.173  13.696  1.00 93.27           O  
ATOM     81  CG  LYS A  10     -13.237  10.333  14.335  1.00 93.27           C  
ATOM     82  CD  LYS A  10     -14.096  11.201  15.246  1.00 93.27           C  
ATOM     83  CE  LYS A  10     -14.293  10.556  16.611  1.00 93.27           C  
ATOM     84  NZ  LYS A  10     -15.225  11.348  17.469  1.00 93.27           N  
ATOM     85  N   GLU A  11     -11.971   7.046  15.200  1.00 92.36           N  
ATOM     86  CA  GLU A  11     -10.843   6.774  16.086  1.00 92.36           C  
ATOM     87  C   GLU A  11      -9.813   5.876  15.408  1.00 92.36           C  
ATOM     88  CB  GLU A  11     -11.325   6.131  17.389  1.00 92.36           C  
ATOM     89  O   GLU A  11      -8.607   6.095  15.540  1.00 92.36           O  
ATOM     90  CG  GLU A  11     -12.092   7.082  18.296  1.00 92.36           C  
ATOM     91  CD  GLU A  11     -11.330   8.360  18.608  1.00 92.36           C  
ATOM     92  OE1 GLU A  11     -11.932   9.456  18.545  1.00 92.36           O  
ATOM     93  OE2 GLU A  11     -10.121   8.265  18.917  1.00 92.36           O  
ATOM     94  N   HIS A  12     -10.311   4.999  14.691  1.00 92.50           N  
ATOM     95  CA  HIS A  12      -9.427   4.076  13.987  1.00 92.50           C  
ATOM     96  C   HIS A  12      -8.625   4.797  12.909  1.00 92.50           C  
ATOM     97  CB  HIS A  12     -10.231   2.932  13.366  1.00 92.50           C  
ATOM     98  O   HIS A  12      -7.414   4.593  12.789  1.00 92.50           O  
ATOM     99  CG  HIS A  12      -9.388   1.781  12.918  1.00 92.50           C  
ATOM    100  CD2 HIS A  12      -8.986   0.666  13.572  1.00 92.50           C  
ATOM    101  ND1 HIS A  12      -8.853   1.699  11.651  1.00 92.50           N  
ATOM    102  CE1 HIS A  12      -8.158   0.579  11.544  1.00 92.50           C  
ATOM    103  NE2 HIS A  12      -8.222  -0.066  12.697  1.00 92.50           N  
ATOM    104  N   ALA A  13      -9.254   5.696  12.163  1.00 92.72           N  
ATOM    105  CA  ALA A  13      -8.604   6.447  11.092  1.00 92.72           C  
ATOM    106  C   ALA A  13      -7.519   7.366  11.647  1.00 92.72           C  
ATOM    107  CB  ALA A  13      -9.635   7.258  10.311  1.00 92.72           C  
ATOM    108  O   ALA A  13      -6.526   7.644  10.970  1.00 92.72           O  
ATOM    109  N   LYS A  14      -7.643   7.827  12.869  1.00 93.01           N  
ATOM    110  CA  LYS A  14      -6.646   8.677  13.514  1.00 93.01           C  
ATOM    111  C   LYS A  14      -5.354   7.907  13.776  1.00 93.01           C  
ATOM    112  CB  LYS A  14      -7.191   9.246  14.824  1.00 93.01           C  
ATOM    113  O   LYS A  14      -4.273   8.497  13.823  1.00 93.01           O  
ATOM    114  CG  LYS A  14      -8.260  10.314  14.638  1.00 93.01           C  
ATOM    115  CD  LYS A  14      -8.810  10.793  15.975  1.00 93.01           C  
ATOM    116  CE  LYS A  14      -9.805  11.931  15.796  1.00 93.01           C  
ATOM    117  NZ  LYS A  14     -10.408  12.351  17.096  1.00 93.01           N  
ATOM    118  N   LYS A  15      -5.485   6.615  13.805  1.00 88.94           N  
ATOM    119  CA  LYS A  15      -4.357   5.886  14.378  1.00 88.94           C  
ATOM    120  C   LYS A  15      -3.760   4.914  13.365  1.00 88.94           C  
ATOM    121  CB  LYS A  15      -4.789   5.133  15.637  1.00 88.94           C  
ATOM    122  O   LYS A  15      -2.599   4.516  13.489  1.00 88.94           O  
ATOM    123  CG  LYS A  15      -5.220   6.037  16.782  1.00 88.94           C  
ATOM    124  CD  LYS A  15      -5.765   5.232  17.955  1.00 88.94           C  
ATOM    125  CE  LYS A  15      -6.281   6.138  19.065  1.00 88.94           C  
ATOM    126  NZ  LYS A  15      -6.930   5.357  20.161  1.00 88.94           N  
ATOM    127  N   LYS A  16      -4.549   4.589  12.381  1.00 88.55           N  
ATOM    128  CA  LYS A  16      -4.085   3.471  11.563  1.00 88.55           C  
ATOM    129  C   LYS A  16      -3.708   3.937  10.160  1.00 88.55           C  
ATOM    130  CB  LYS A  16      -5.157   2.383  11.484  1.00 88.55           C  
ATOM    131  O   LYS A  16      -4.439   4.711   9.539  1.00 88.55           O  
ATOM    132  CG  LYS A  16      -5.563   1.815  12.836  1.00 88.55           C  
ATOM    133  CD  LYS A  16      -4.409   1.075  13.500  1.00 88.55           C  
ATOM    134  CE  LYS A  16      -4.830   0.456  14.826  1.00 88.55           C  
ATOM    135  NZ  LYS A  16      -3.692  -0.238  15.500  1.00 88.55           N  
ATOM    136  N   SER A  17      -2.619   3.366   9.600  1.00 88.49           N  
ATOM    137  CA  SER A  17      -2.031   3.770   8.327  1.00 88.49           C  
ATOM    138  C   SER A  17      -2.840   3.235   7.150  1.00 88.49           C  
ATOM    139  CB  SER A  17      -0.585   3.284   8.226  1.00 88.49           C  
ATOM    140  O   SER A  17      -2.727   3.742   6.032  1.00 88.49           O  
ATOM    141  OG  SER A  17      -0.524   1.869   8.296  1.00 88.49           O  
ATOM    142  N   MET A  18      -3.703   2.215   7.318  1.00 88.12           N  
ATOM    143  CA  MET A  18      -4.428   1.573   6.225  1.00 88.12           C  
ATOM    144  C   MET A  18      -5.343   2.569   5.520  1.00 88.12           C  
ATOM    145  CB  MET A  18      -5.246   0.389   6.744  1.00 88.12           C  
ATOM    146  O   MET A  18      -5.706   2.371   4.359  1.00 88.12           O  
ATOM    147  CG  MET A  18      -6.393   0.790   7.657  1.00 88.12           C  
ATOM    148  SD  MET A  18      -7.491  -0.622   8.068  1.00 88.12           S  
ATOM    149  CE  MET A  18      -8.219  -0.946   6.437  1.00 88.12           C  
ATOM    150  N   TRP A  19      -5.729   3.705   6.229  1.00 90.28           N  
ATOM    151  CA  TRP A  19      -6.712   4.648   5.706  1.00 90.28           C  
ATOM    152  C   TRP A  19      -6.065   5.625   4.731  1.00 90.28           C  
ATOM    153  CB  TRP A  19      -7.383   5.416   6.848  1.00 90.28           C  
ATOM    154  O   TRP A  19      -6.692   6.047   3.756  1.00 90.28           O  
ATOM    155  CG  TRP A  19      -8.287   4.575   7.699  1.00 90.28           C  
ATOM    156  CD1 TRP A  19      -7.982   3.990   8.896  1.00 90.28           C  
ATOM    157  CD2 TRP A  19      -9.643   4.221   7.413  1.00 90.28           C  
ATOM    158  CE2 TRP A  19     -10.100   3.420   8.483  1.00 90.28           C  
ATOM    159  CE3 TRP A  19     -10.518   4.506   6.356  1.00 90.28           C  
ATOM    160  NE1 TRP A  19      -9.068   3.294   9.373  1.00 90.28           N  
ATOM    161  CH2 TRP A  19     -12.231   3.192   7.478  1.00 90.28           C  
ATOM    162  CZ2 TRP A  19     -11.396   2.899   8.525  1.00 90.28           C  
ATOM    163  CZ3 TRP A  19     -11.807   3.987   6.400  1.00 90.28           C  
ATOM    164  N   ALA A  20      -4.775   5.968   5.018  1.00 90.74           N  
ATOM    165  CA  ALA A  20      -4.221   7.044   4.200  1.00 90.74           C  
ATOM    166  C   ALA A  20      -2.713   6.883   4.032  1.00 90.74           C  
ATOM    167  CB  ALA A  20      -4.543   8.402   4.817  1.00 90.74           C  
ATOM    168  O   ALA A  20      -2.053   7.744   3.446  1.00 90.74           O  
ATOM    169  N   GLY A  21      -2.167   5.771   4.654  1.00 90.18           N  
ATOM    170  CA  GLY A  21      -0.726   5.579   4.655  1.00 90.18           C  
ATOM    171  C   GLY A  21      -0.082   5.907   5.989  1.00 90.18           C  
ATOM    172  O   GLY A  21      -0.774   6.235   6.955  1.00 90.18           O  
ATOM    173  N   ALA A  22       1.254   5.800   6.034  1.00 90.92           N  
ATOM    174  CA  ALA A  22       1.983   6.048   7.275  1.00 90.92           C  
ATOM    175  C   ALA A  22       1.603   7.399   7.873  1.00 90.92           C  
ATOM    176  CB  ALA A  22       3.488   5.982   7.029  1.00 90.92           C  
ATOM    177  O   ALA A  22       1.459   8.387   7.149  1.00 90.92           O  
ATOM    178  N   LEU A  23       1.359   7.417   9.282  1.00 91.82           N  
ATOM    179  CA  LEU A  23       0.955   8.621   9.999  1.00 91.82           C  
ATOM    180  C   LEU A  23       2.165   9.324  10.605  1.00 91.82           C  
ATOM    181  CB  LEU A  23      -0.054   8.278  11.098  1.00 91.82           C  
ATOM    182  O   LEU A  23       2.043  10.019  11.616  1.00 91.82           O  
ATOM    183  CG  LEU A  23      -1.373   7.657  10.638  1.00 91.82           C  
ATOM    184  CD1 LEU A  23      -2.205   7.227  11.841  1.00 91.82           C  
ATOM    185  CD2 LEU A  23      -2.151   8.639   9.767  1.00 91.82           C  
ATOM    186  N   ASN A  24       3.353   9.103  10.076  1.00 91.08           N  
ATOM    187  CA  ASN A  24       4.633   9.739  10.369  1.00 91.08           C  
ATOM    188  C   ASN A  24       5.477   9.906   9.108  1.00 91.08           C  
ATOM    189  CB  ASN A  24       5.403   8.939  11.421  1.00 91.08           C  
ATOM    190  O   ASN A  24       5.131   9.378   8.050  1.00 91.08           O  
ATOM    191  CG  ASN A  24       5.652   7.505  10.997  1.00 91.08           C  
ATOM    192  ND2 ASN A  24       6.892   7.051  11.139  1.00 91.08           N  
ATOM    193  OD1 ASN A  24       4.738   6.810  10.546  1.00 91.08           O  
ATOM    194  N   LYS A  25       6.622  10.716   9.248  1.00 92.72           N  
ATOM    195  CA  LYS A  25       7.498  10.939   8.101  1.00 92.72           C  
ATOM    196  C   LYS A  25       8.319   9.691   7.787  1.00 92.72           C  
ATOM    197  CB  LYS A  25       8.427  12.126   8.357  1.00 92.72           C  
ATOM    198  O   LYS A  25       8.929   9.101   8.681  1.00 92.72           O  
ATOM    199  CG  LYS A  25       7.706  13.461   8.478  1.00 92.72           C  
ATOM    200  CD  LYS A  25       8.685  14.607   8.699  1.00 92.72           C  
ATOM    201  CE  LYS A  25       7.961  15.932   8.896  1.00 92.72           C  
ATOM    202  NZ  LYS A  25       8.912  17.045   9.192  1.00 92.72           N  
ATOM    203  N   VAL A  26       8.154   9.222   6.548  1.00 90.56           N  
ATOM    204  CA  VAL A  26       8.946   8.113   6.027  1.00 90.56           C  
ATOM    205  C   VAL A  26       9.566   8.506   4.688  1.00 90.56           C  
ATOM    206  CB  VAL A  26       8.095   6.834   5.866  1.00 90.56           C  
ATOM    207  O   VAL A  26       9.246   9.560   4.133  1.00 90.56           O  
ATOM    208  CG1 VAL A  26       7.484   6.420   7.203  1.00 90.56           C  
ATOM    209  CG2 VAL A  26       7.003   7.049   4.819  1.00 90.56           C  
ATOM    210  N   THR A  27      10.548   7.748   4.299  1.00 88.28           N  
ATOM    211  CA  THR A  27      11.098   7.948   2.963  1.00 88.28           C  
ATOM    212  C   THR A  27      10.110   7.487   1.896  1.00 88.28           C  
ATOM    213  CB  THR A  27      12.432   7.198   2.790  1.00 88.28           C  
ATOM    214  O   THR A  27       9.656   6.341   1.917  1.00 88.28           O  
ATOM    215  CG2 THR A  27      13.011   7.421   1.397  1.00 88.28           C  
ATOM    216  OG1 THR A  27      13.369   7.669   3.766  1.00 88.28           O  
ATOM    217  N   ILE A  28       9.669   8.435   1.025  1.00 89.62           N  
ATOM    218  CA  ILE A  28       8.782   8.109  -0.087  1.00 89.62           C  
ATOM    219  C   ILE A  28       9.581   8.059  -1.387  1.00 89.62           C  
ATOM    220  CB  ILE A  28       7.628   9.130  -0.207  1.00 89.62           C  
ATOM    221  O   ILE A  28      10.056   9.089  -1.871  1.00 89.62           O  
ATOM    222  CG1 ILE A  28       6.864   9.230   1.119  1.00 89.62           C  
ATOM    223  CG2 ILE A  28       6.687   8.749  -1.353  1.00 89.62           C  
ATOM    224  CD1 ILE A  28       5.795  10.313   1.137  1.00 89.62           C  
ATOM    225  N   SER A  29       9.697   6.904  -1.938  1.00 84.20           N  
ATOM    226  CA  SER A  29      10.460   6.696  -3.165  1.00 84.20           C  
ATOM    227  C   SER A  29       9.828   7.434  -4.340  1.00 84.20           C  
ATOM    228  CB  SER A  29      10.565   5.205  -3.485  1.00 84.20           C  
ATOM    229  O   SER A  29       8.622   7.327  -4.572  1.00 84.20           O  
ATOM    230  OG  SER A  29      11.349   4.994  -4.647  1.00 84.20           O  
ATOM    231  N   GLY A  30      10.658   8.241  -5.036  1.00 88.06           N  
ATOM    232  CA  GLY A  30      10.190   8.884  -6.254  1.00 88.06           C  
ATOM    233  C   GLY A  30       9.370  10.133  -5.991  1.00 88.06           C  
ATOM    234  O   GLY A  30       8.591  10.561  -6.846  1.00 88.06           O  
ATOM    235  N   LEU A  31       9.418  10.681  -4.777  1.00 94.24           N  
ATOM    236  CA  LEU A  31       8.687  11.904  -4.463  1.00 94.24           C  
ATOM    237  C   LEU A  31       9.261  13.092  -5.229  1.00 94.24           C  
ATOM    238  CB  LEU A  31       8.729  12.184  -2.959  1.00 94.24           C  
ATOM    239  O   LEU A  31      10.467  13.346  -5.175  1.00 94.24           O  
ATOM    240  CG  LEU A  31       7.827  13.310  -2.453  1.00 94.24           C  
ATOM    241  CD1 LEU A  31       6.361  12.956  -2.675  1.00 94.24           C  
ATOM    242  CD2 LEU A  31       8.097  13.590  -0.978  1.00 94.24           C  
ATOM    243  N   MET A  32       8.380  13.766  -5.952  1.00 96.12           N  
ATOM    244  CA  MET A  32       8.813  14.887  -6.781  1.00 96.12           C  
ATOM    245  C   MET A  32       8.044  16.155  -6.426  1.00 96.12           C  
ATOM    246  CB  MET A  32       8.630  14.562  -8.265  1.00 96.12           C  
ATOM    247  O   MET A  32       6.975  16.088  -5.817  1.00 96.12           O  
ATOM    248  CG  MET A  32       9.288  13.261  -8.693  1.00 96.12           C  
ATOM    249  SD  MET A  32      11.099  13.435  -8.935  1.00 96.12           S  
ATOM    250  CE  MET A  32      11.124  14.450 -10.439  1.00 96.12           C  
ATOM    251  N   GLY A  33       8.617  17.308  -6.759  1.00 97.09           N  
ATOM    252  CA  GLY A  33       7.987  18.615  -6.653  1.00 97.09           C  
ATOM    253  C   GLY A  33       8.318  19.533  -7.815  1.00 97.09           C  
ATOM    254  O   GLY A  33       9.270  19.285  -8.557  1.00 97.09           O  
ATOM    255  N   VAL A  34       7.402  20.495  -7.988  1.00 96.34           N  
ATOM    256  CA  VAL A  34       7.631  21.482  -9.038  1.00 96.34           C  
ATOM    257  C   VAL A  34       8.359  22.693  -8.459  1.00 96.34           C  
ATOM    258  CB  VAL A  34       6.306  21.923  -9.700  1.00 96.34           C  
ATOM    259  O   VAL A  34       7.962  23.226  -7.420  1.00 96.34           O  
ATOM    260  CG1 VAL A  34       6.525  23.154 -10.577  1.00 96.34           C  
ATOM    261  CG2 VAL A  34       5.713  20.778 -10.519  1.00 96.34           C  
ATOM    262  N   PHE A  35       9.388  23.096  -9.116  1.00 91.32           N  
ATOM    263  CA  PHE A  35      10.187  24.278  -8.814  1.00 91.32           C  
ATOM    264  C   PHE A  35      10.270  25.199 -10.025  1.00 91.32           C  
ATOM    265  CB  PHE A  35      11.595  23.875  -8.363  1.00 91.32           C  
ATOM    266  O   PHE A  35      10.122  24.751 -11.164  1.00 91.32           O  
ATOM    267  CG  PHE A  35      11.612  22.974  -7.159  1.00 91.32           C  
ATOM    268  CD1 PHE A  35      11.734  23.503  -5.879  1.00 91.32           C  
ATOM    269  CD2 PHE A  35      11.506  21.597  -7.305  1.00 91.32           C  
ATOM    270  CE1 PHE A  35      11.750  22.671  -4.762  1.00 91.32           C  
ATOM    271  CE2 PHE A  35      11.521  20.759  -6.194  1.00 91.32           C  
ATOM    272  CZ  PHE A  35      11.644  21.298  -4.923  1.00 91.32           C  
ATOM    273  N   THR A  36      10.291  26.418  -9.740  1.00 87.36           N  
ATOM    274  CA  THR A  36      10.313  27.392 -10.826  1.00 87.36           C  
ATOM    275  C   THR A  36      11.654  28.118 -10.874  1.00 87.36           C  
ATOM    276  CB  THR A  36       9.175  28.420 -10.678  1.00 87.36           C  
ATOM    277  O   THR A  36      12.220  28.457  -9.832  1.00 87.36           O  
ATOM    278  CG2 THR A  36       7.812  27.737 -10.693  1.00 87.36           C  
ATOM    279  OG1 THR A  36       9.332  29.121  -9.438  1.00 87.36           O  
ATOM    280  N   GLU A  37      12.248  28.127 -12.067  1.00 78.26           N  
ATOM    281  CA  GLU A  37      13.393  28.967 -12.402  1.00 78.26           C  
ATOM    282  C   GLU A  37      13.128  29.786 -13.662  1.00 78.26           C  
ATOM    283  CB  GLU A  37      14.651  28.114 -12.585  1.00 78.26           C  
ATOM    284  O   GLU A  37      12.895  29.225 -14.736  1.00 78.26           O  
ATOM    285  CG  GLU A  37      15.939  28.922 -12.652  1.00 78.26           C  
ATOM    286  CD  GLU A  37      17.187  28.058 -12.727  1.00 78.26           C  
ATOM    287  OE1 GLU A  37      18.305  28.613 -12.816  1.00 78.26           O  
ATOM    288  OE2 GLU A  37      17.045  26.815 -12.697  1.00 78.26           O  
ATOM    289  N   ASP A  38      13.131  31.162 -13.614  1.00 78.36           N  
ATOM    290  CA  ASP A  38      12.988  32.055 -14.759  1.00 78.36           C  
ATOM    291  C   ASP A  38      11.686  31.782 -15.509  1.00 78.36           C  
ATOM    292  CB  ASP A  38      14.181  31.909 -15.706  1.00 78.36           C  
ATOM    293  O   ASP A  38      11.678  31.695 -16.739  1.00 78.36           O  
ATOM    294  CG  ASP A  38      15.496  32.331 -15.074  1.00 78.36           C  
ATOM    295  OD1 ASP A  38      15.513  33.311 -14.299  1.00 78.36           O  
ATOM    296  OD2 ASP A  38      16.524  31.679 -15.355  1.00 78.36           O  
ATOM    297  N   GLU A  39      10.584  31.307 -14.836  1.00 81.33           N  
ATOM    298  CA  GLU A  39       9.231  31.088 -15.339  1.00 81.33           C  
ATOM    299  C   GLU A  39       9.056  29.659 -15.847  1.00 81.33           C  
ATOM    300  CB  GLU A  39       8.903  32.086 -16.453  1.00 81.33           C  
ATOM    301  O   GLU A  39       7.947  29.252 -16.199  1.00 81.33           O  
ATOM    302  CG  GLU A  39       8.811  33.529 -15.978  1.00 81.33           C  
ATOM    303  CD  GLU A  39       8.273  34.476 -17.038  1.00 81.33           C  
ATOM    304  OE1 GLU A  39       8.054  35.670 -16.731  1.00 81.33           O  
ATOM    305  OE2 GLU A  39       8.067  34.021 -18.185  1.00 81.33           O  
ATOM    306  N   ASP A  40      10.190  28.880 -15.976  1.00 86.87           N  
ATOM    307  CA  ASP A  40      10.078  27.489 -16.405  1.00 86.87           C  
ATOM    308  C   ASP A  40       9.740  26.577 -15.227  1.00 86.87           C  
ATOM    309  CB  ASP A  40      11.375  27.028 -17.073  1.00 86.87           C  
ATOM    310  O   ASP A  40      10.263  26.758 -14.126  1.00 86.87           O  
ATOM    311  CG  ASP A  40      11.605  27.671 -18.429  1.00 86.87           C  
ATOM    312  OD1 ASP A  40      10.628  27.871 -19.183  1.00 86.87           O  
ATOM    313  OD2 ASP A  40      12.774  27.979 -18.748  1.00 86.87           O  
ATOM    314  N   LEU A  41       8.869  25.651 -15.521  1.00 92.32           N  
ATOM    315  CA  LEU A  41       8.515  24.667 -14.504  1.00 92.32           C  
ATOM    316  C   LEU A  41       9.369  23.411 -14.641  1.00 92.32           C  
ATOM    317  CB  LEU A  41       7.031  24.303 -14.604  1.00 92.32           C  
ATOM    318  O   LEU A  41       9.533  22.884 -15.744  1.00 92.32           O  
ATOM    319  CG  LEU A  41       6.039  25.458 -14.464  1.00 92.32           C  
ATOM    320  CD1 LEU A  41       4.613  24.960 -14.672  1.00 92.32           C  
ATOM    321  CD2 LEU A  41       6.184  26.126 -13.100  1.00 92.32           C  
ATOM    322  N   MET A  42       9.982  23.001 -13.467  1.00 94.08           N  
ATOM    323  CA  MET A  42      10.772  21.774 -13.483  1.00 94.08           C  
ATOM    324  C   MET A  42      10.373  20.854 -12.334  1.00 94.08           C  
ATOM    325  CB  MET A  42      12.265  22.094 -13.402  1.00 94.08           C  
ATOM    326  O   MET A  42      10.217  21.305 -11.198  1.00 94.08           O  
ATOM    327  CG  MET A  42      12.650  22.922 -12.187  1.00 94.08           C  
ATOM    328  SD  MET A  42      14.239  23.810 -12.416  1.00 94.08           S  
ATOM    329  CE  MET A  42      13.767  25.464 -11.839  1.00 94.08           C  
ATOM    330  N   ALA A  43      10.186  19.605 -12.716  1.00 95.47           N  
ATOM    331  CA  ALA A  43       9.917  18.586 -11.705  1.00 95.47           C  
ATOM    332  C   ALA A  43      11.215  17.970 -11.190  1.00 95.47           C  
ATOM    333  CB  ALA A  43       9.005  17.501 -12.273  1.00 95.47           C  
ATOM    334  O   ALA A  43      11.994  17.409 -11.964  1.00 95.47           O  
ATOM    335  N   LEU A  44      11.448  18.094  -9.809  1.00 95.22           N  
ATOM    336  CA  LEU A  44      12.665  17.589  -9.183  1.00 95.22           C  
ATOM    337  C   LEU A  44      12.332  16.696  -7.992  1.00 95.22           C  
ATOM    338  CB  LEU A  44      13.558  18.748  -8.733  1.00 95.22           C  
ATOM    339  O   LEU A  44      11.320  16.903  -7.319  1.00 95.22           O  
ATOM    340  CG  LEU A  44      14.041  19.697  -9.831  1.00 95.22           C  
ATOM    341  CD1 LEU A  44      14.738  20.907  -9.217  1.00 95.22           C  
ATOM    342  CD2 LEU A  44      14.971  18.970 -10.796  1.00 95.22           C  
ATOM    343  N   PRO A  45      13.261  15.753  -7.770  1.00 95.31           N  
ATOM    344  CA  PRO A  45      13.033  14.878  -6.618  1.00 95.31           C  
ATOM    345  C   PRO A  45      13.117  15.622  -5.286  1.00 95.31           C  
ATOM    346  CB  PRO A  45      14.152  13.841  -6.735  1.00 95.31           C  
ATOM    347  O   PRO A  45      13.897  16.568  -5.152  1.00 95.31           O  
ATOM    348  CG  PRO A  45      14.629  13.952  -8.148  1.00 95.31           C  
ATOM    349  CD  PRO A  45      14.332  15.338  -8.644  1.00 95.31           C  
ATOM    350  N   ILE A  46      12.255  15.202  -4.328  1.00 95.69           N  
ATOM    351  CA  ILE A  46      12.342  15.579  -2.922  1.00 95.69           C  
ATOM    352  C   ILE A  46      12.887  14.409  -2.106  1.00 95.69           C  
ATOM    353  CB  ILE A  46      10.968  16.023  -2.370  1.00 95.69           C  
ATOM    354  O   ILE A  46      12.255  13.354  -2.023  1.00 95.69           O  
ATOM    355  CG1 ILE A  46      10.462  17.256  -3.127  1.00 95.69           C  
ATOM    356  CG2 ILE A  46      11.054  16.299  -0.866  1.00 95.69           C  
ATOM    357  CD1 ILE A  46       9.014  17.616  -2.825  1.00 95.69           C  
ATOM    358  N   HIS A  47      14.021  14.607  -1.449  1.00 92.07           N  
ATOM    359  CA  HIS A  47      14.736  13.500  -0.822  1.00 92.07           C  
ATOM    360  C   HIS A  47      14.450  13.437   0.674  1.00 92.07           C  
ATOM    361  CB  HIS A  47      16.241  13.628  -1.065  1.00 92.07           C  
ATOM    362  O   HIS A  47      14.596  12.381   1.294  1.00 92.07           O  
ATOM    363  CG  HIS A  47      16.625  13.544  -2.508  1.00 92.07           C  
ATOM    364  CD2 HIS A  47      17.200  14.454  -3.329  1.00 92.07           C  
ATOM    365  ND1 HIS A  47      16.420  12.413  -3.268  1.00 92.07           N  
ATOM    366  CE1 HIS A  47      16.854  12.632  -4.498  1.00 92.07           C  
ATOM    367  NE2 HIS A  47      17.332  13.863  -4.561  1.00 92.07           N  
ATOM    368  N   ARG A  48      13.857  14.417   1.130  1.00 93.43           N  
ATOM    369  CA  ARG A  48      13.529  14.421   2.552  1.00 93.43           C  
ATOM    370  C   ARG A  48      12.292  13.574   2.831  1.00 93.43           C  
ATOM    371  CB  ARG A  48      13.309  15.851   3.050  1.00 93.43           C  
ATOM    372  O   ARG A  48      11.470  13.355   1.940  1.00 93.43           O  
ATOM    373  CG  ARG A  48      14.572  16.697   3.073  1.00 93.43           C  
ATOM    374  CD  ARG A  48      14.273  18.149   3.418  1.00 93.43           C  
ATOM    375  NE  ARG A  48      13.612  18.840   2.315  1.00 93.43           N  
ATOM    376  NH1 ARG A  48      15.562  19.667   1.392  1.00 93.43           N  
ATOM    377  NH2 ARG A  48      13.540  20.134   0.419  1.00 93.43           N  
ATOM    378  CZ  ARG A  48      14.239  19.545   1.378  1.00 93.43           C  
ATOM    379  N   ASP A  49      12.191  13.082   4.182  1.00 93.43           N  
ATOM    380  CA  ASP A  49      11.067  12.248   4.598  1.00 93.43           C  
ATOM    381  C   ASP A  49       9.784  13.069   4.707  1.00 93.43           C  
ATOM    382  CB  ASP A  49      11.370  11.566   5.934  1.00 93.43           C  
ATOM    383  O   ASP A  49       9.818  14.232   5.113  1.00 93.43           O  
ATOM    384  CG  ASP A  49      12.511  10.567   5.844  1.00 93.43           C  
ATOM    385  OD1 ASP A  49      12.860  10.139   4.723  1.00 93.43           O  
ATOM    386  OD2 ASP A  49      13.063  10.203   6.905  1.00 93.43           O  
ATOM    387  N   HIS A  50       8.691  12.508   4.232  1.00 96.19           N  
ATOM    388  CA  HIS A  50       7.372  13.115   4.372  1.00 96.19           C  
ATOM    389  C   HIS A  50       6.333  12.083   4.798  1.00 96.19           C  
ATOM    390  CB  HIS A  50       6.946  13.779   3.061  1.00 96.19           C  
ATOM    391  O   HIS A  50       6.610  10.882   4.803  1.00 96.19           O  
ATOM    392  CG  HIS A  50       7.670  15.055   2.771  1.00 96.19           C  
ATOM    393  CD2 HIS A  50       8.679  15.328   1.911  1.00 96.19           C  
ATOM    394  ND1 HIS A  50       7.376  16.239   3.411  1.00 96.19           N  
ATOM    395  CE1 HIS A  50       8.175  17.189   2.955  1.00 96.19           C  
ATOM    396  NE2 HIS A  50       8.975  16.663   2.044  1.00 96.19           N  
ATOM    397  N   CYS A  51       5.233  12.658   5.237  1.00 95.99           N  
ATOM    398  CA  CYS A  51       4.150  11.823   5.744  1.00 95.99           C  
ATOM    399  C   CYS A  51       3.180  11.452   4.628  1.00 95.99           C  
ATOM    400  CB  CYS A  51       3.401  12.539   6.867  1.00 95.99           C  
ATOM    401  O   CYS A  51       2.452  12.308   4.123  1.00 95.99           O  
ATOM    402  SG  CYS A  51       2.025  11.587   7.547  1.00 95.99           S  
ATOM    403  N   PRO A  52       3.123  10.166   4.251  1.00 94.60           N  
ATOM    404  CA  PRO A  52       2.203   9.729   3.198  1.00 94.60           C  
ATOM    405  C   PRO A  52       0.753  10.112   3.485  1.00 94.60           C  
ATOM    406  CB  PRO A  52       2.375   8.208   3.189  1.00 94.60           C  
ATOM    407  O   PRO A  52       0.028  10.522   2.575  1.00 94.60           O  
ATOM    408  CG  PRO A  52       3.786   7.980   3.627  1.00 94.60           C  
ATOM    409  CD  PRO A  52       4.120   8.978   4.699  1.00 94.60           C  
ATOM    410  N   ALA A  53       0.254   9.966   4.702  1.00 95.15           N  
ATOM    411  CA  ALA A  53      -1.122  10.292   5.067  1.00 95.15           C  
ATOM    412  C   ALA A  53      -1.423  11.766   4.812  1.00 95.15           C  
ATOM    413  CB  ALA A  53      -1.381   9.945   6.531  1.00 95.15           C  
ATOM    414  O   ALA A  53      -2.501  12.111   4.321  1.00 95.15           O  
ATOM    415  N   LEU A  54      -0.464  12.673   5.088  1.00 97.61           N  
ATOM    416  CA  LEU A  54      -0.657  14.100   4.854  1.00 97.61           C  
ATOM    417  C   LEU A  54      -0.815  14.390   3.366  1.00 97.61           C  
ATOM    418  CB  LEU A  54       0.519  14.900   5.421  1.00 97.61           C  
ATOM    419  O   LEU A  54      -1.741  15.098   2.962  1.00 97.61           O  
ATOM    420  CG  LEU A  54       0.453  16.418   5.245  1.00 97.61           C  
ATOM    421  CD1 LEU A  54      -0.772  16.981   5.957  1.00 97.61           C  
ATOM    422  CD2 LEU A  54       1.728  17.072   5.765  1.00 97.61           C  
ATOM    423  N   LEU A  55       0.090  13.816   2.582  1.00 97.03           N  
ATOM    424  CA  LEU A  55       0.018  14.025   1.140  1.00 97.03           C  
ATOM    425  C   LEU A  55      -1.290  13.478   0.576  1.00 97.03           C  
ATOM    426  CB  LEU A  55       1.206  13.358   0.441  1.00 97.03           C  
ATOM    427  O   LEU A  55      -1.900  14.096  -0.300  1.00 97.03           O  
ATOM    428  CG  LEU A  55       2.596  13.842   0.858  1.00 97.03           C  
ATOM    429  CD1 LEU A  55       3.670  13.152   0.024  1.00 97.03           C  
ATOM    430  CD2 LEU A  55       2.698  15.357   0.723  1.00 97.03           C  
ATOM    431  N   LYS A  56      -1.675  12.374   1.100  1.00 95.38           N  
ATOM    432  CA  LYS A  56      -2.890  11.719   0.624  1.00 95.38           C  
ATOM    433  C   LYS A  56      -4.121  12.579   0.896  1.00 95.38           C  
ATOM    434  CB  LYS A  56      -3.053  10.347   1.280  1.00 95.38           C  
ATOM    435  O   LYS A  56      -5.013  12.681   0.051  1.00 95.38           O  
ATOM    436  CG  LYS A  56      -4.266   9.568   0.792  1.00 95.38           C  
ATOM    437  CD  LYS A  56      -4.200   9.313  -0.708  1.00 95.38           C  
ATOM    438  CE  LYS A  56      -5.500   8.719  -1.232  1.00 95.38           C  
ATOM    439  NZ  LYS A  56      -5.561   8.749  -2.724  1.00 95.38           N  
ATOM    440  N   ILE A  57      -4.264  13.177   2.034  1.00 96.76           N  
ATOM    441  CA  ILE A  57      -5.464  13.956   2.321  1.00 96.76           C  
ATOM    442  C   ILE A  57      -5.524  15.170   1.397  1.00 96.76           C  
ATOM    443  CB  ILE A  57      -5.506  14.405   3.799  1.00 96.76           C  
ATOM    444  O   ILE A  57      -6.609  15.602   1.000  1.00 96.76           O  
ATOM    445  CG1 ILE A  57      -4.368  15.389   4.091  1.00 96.76           C  
ATOM    446  CG2 ILE A  57      -5.436  13.193   4.733  1.00 96.76           C  
ATOM    447  CD1 ILE A  57      -4.424  16.005   5.482  1.00 96.76           C  
ATOM    448  N   PHE A  58      -4.404  15.775   0.996  1.00 97.75           N  
ATOM    449  CA  PHE A  58      -4.400  16.834  -0.006  1.00 97.75           C  
ATOM    450  C   PHE A  58      -4.844  16.298  -1.362  1.00 97.75           C  
ATOM    451  CB  PHE A  58      -3.007  17.462  -0.121  1.00 97.75           C  
ATOM    452  O   PHE A  58      -5.689  16.901  -2.027  1.00 97.75           O  
ATOM    453  CG  PHE A  58      -2.545  18.147   1.137  1.00 97.75           C  
ATOM    454  CD1 PHE A  58      -3.463  18.703   2.019  1.00 97.75           C  
ATOM    455  CD2 PHE A  58      -1.192  18.236   1.436  1.00 97.75           C  
ATOM    456  CE1 PHE A  58      -3.039  19.339   3.184  1.00 97.75           C  
ATOM    457  CE2 PHE A  58      -0.760  18.869   2.598  1.00 97.75           C  
ATOM    458  CZ  PHE A  58      -1.685  19.420   3.470  1.00 97.75           C  
ATOM    459  N   ASP A  59      -4.235  15.202  -1.705  1.00 96.12           N  
ATOM    460  CA  ASP A  59      -4.521  14.587  -2.998  1.00 96.12           C  
ATOM    461  C   ASP A  59      -6.001  14.236  -3.124  1.00 96.12           C  
ATOM    462  CB  ASP A  59      -3.664  13.335  -3.198  1.00 96.12           C  
ATOM    463  O   ASP A  59      -6.596  14.405  -4.190  1.00 96.12           O  
ATOM    464  CG  ASP A  59      -3.789  12.747  -4.592  1.00 96.12           C  
ATOM    465  OD1 ASP A  59      -3.477  13.448  -5.579  1.00 96.12           O  
ATOM    466  OD2 ASP A  59      -4.206  11.574  -4.706  1.00 96.12           O  
ATOM    467  N   GLU A  60      -6.615  13.743  -2.078  1.00 95.42           N  
ATOM    468  CA  GLU A  60      -8.021  13.349  -2.100  1.00 95.42           C  
ATOM    469  C   GLU A  60      -8.920  14.533  -2.446  1.00 95.42           C  
ATOM    470  CB  GLU A  60      -8.433  12.752  -0.752  1.00 95.42           C  
ATOM    471  O   GLU A  60      -9.875  14.391  -3.213  1.00 95.42           O  
ATOM    472  CG  GLU A  60      -7.900  11.347  -0.513  1.00 95.42           C  
ATOM    473  CD  GLU A  60      -8.487  10.313  -1.460  1.00 95.42           C  
ATOM    474  OE1 GLU A  60      -7.890   9.223  -1.615  1.00 95.42           O  
ATOM    475  OE2 GLU A  60      -9.551  10.595  -2.054  1.00 95.42           O  
ATOM    476  N   LEU A  61      -8.556  15.679  -1.930  1.00 96.93           N  
ATOM    477  CA  LEU A  61      -9.353  16.865  -2.223  1.00 96.93           C  
ATOM    478  C   LEU A  61      -9.196  17.277  -3.683  1.00 96.93           C  
ATOM    479  CB  LEU A  61      -8.948  18.023  -1.307  1.00 96.93           C  
ATOM    480  O   LEU A  61     -10.175  17.647  -4.336  1.00 96.93           O  
ATOM    481  CG  LEU A  61      -9.208  17.829   0.187  1.00 96.93           C  
ATOM    482  CD1 LEU A  61      -8.904  19.114   0.950  1.00 96.93           C  
ATOM    483  CD2 LEU A  61     -10.648  17.388   0.426  1.00 96.93           C  
ATOM    484  N   ILE A  62      -7.980  17.169  -4.202  1.00 97.57           N  
ATOM    485  CA  ILE A  62      -7.715  17.482  -5.602  1.00 97.57           C  
ATOM    486  C   ILE A  62      -8.457  16.496  -6.500  1.00 97.57           C  
ATOM    487  CB  ILE A  62      -6.201  17.454  -5.910  1.00 97.57           C  
ATOM    488  O   ILE A  62      -9.124  16.898  -7.457  1.00 97.57           O  
ATOM    489  CG1 ILE A  62      -5.483  18.582  -5.161  1.00 97.57           C  
ATOM    490  CG2 ILE A  62      -5.956  17.555  -7.419  1.00 97.57           C  
ATOM    491  CD1 ILE A  62      -3.964  18.490  -5.213  1.00 97.57           C  
ATOM    492  N   VAL A  63      -8.432  15.231  -6.156  1.00 95.83           N  
ATOM    493  CA  VAL A  63      -9.076  14.191  -6.952  1.00 95.83           C  
ATOM    494  C   VAL A  63     -10.592  14.369  -6.904  1.00 95.83           C  
ATOM    495  CB  VAL A  63      -8.690  12.778  -6.461  1.00 95.83           C  
ATOM    496  O   VAL A  63     -11.276  14.195  -7.916  1.00 95.83           O  
ATOM    497  CG1 VAL A  63      -9.583  11.719  -7.105  1.00 95.83           C  
ATOM    498  CG2 VAL A  63      -7.219  12.494  -6.759  1.00 95.83           C  
ATOM    499  N   ASN A  64     -11.132  14.694  -5.729  1.00 94.54           N  
ATOM    500  CA  ASN A  64     -12.566  14.941  -5.632  1.00 94.54           C  
ATOM    501  C   ASN A  64     -13.006  16.064  -6.567  1.00 94.54           C  
ATOM    502  CB  ASN A  64     -12.959  15.265  -4.190  1.00 94.54           C  
ATOM    503  O   ASN A  64     -14.060  15.975  -7.199  1.00 94.54           O  
ATOM    504  CG  ASN A  64     -13.048  14.030  -3.316  1.00 94.54           C  
ATOM    505  ND2 ASN A  64     -13.188  14.234  -2.012  1.00 94.54           N  
ATOM    506  OD1 ASN A  64     -12.989  12.900  -3.810  1.00 94.54           O  
ATOM    507  N   ALA A  65     -12.175  17.084  -6.631  1.00 96.37           N  
ATOM    508  CA  ALA A  65     -12.472  18.198  -7.528  1.00 96.37           C  
ATOM    509  C   ALA A  65     -12.439  17.751  -8.987  1.00 96.37           C  
ATOM    510  CB  ALA A  65     -11.485  19.340  -7.302  1.00 96.37           C  
ATOM    511  O   ALA A  65     -13.318  18.113  -9.773  1.00 96.37           O  
ATOM    512  N   THR A  66     -11.453  16.930  -9.334  1.00 95.71           N  
ATOM    513  CA  THR A  66     -11.359  16.451 -10.708  1.00 95.71           C  
ATOM    514  C   THR A  66     -12.485  15.469 -11.017  1.00 95.71           C  
ATOM    515  CB  THR A  66     -10.000  15.777 -10.972  1.00 95.71           C  
ATOM    516  O   THR A  66     -12.998  15.438 -12.138  1.00 95.71           O  
ATOM    517  CG2 THR A  66      -8.859  16.785 -10.882  1.00 95.71           C  
ATOM    518  OG1 THR A  66      -9.788  14.744 -10.002  1.00 95.71           O  
ATOM    519  N   ASP A  67     -12.866  14.676 -10.039  1.00 93.72           N  
ATOM    520  CA  ASP A  67     -14.018  13.800 -10.232  1.00 93.72           C  
ATOM    521  C   ASP A  67     -15.273  14.606 -10.556  1.00 93.72           C  
ATOM    522  CB  ASP A  67     -14.252  12.940  -8.988  1.00 93.72           C  
ATOM    523  O   ASP A  67     -16.046  14.233 -11.441  1.00 93.72           O  
ATOM    524  CG  ASP A  67     -13.322  11.741  -8.913  1.00 93.72           C  
ATOM    525  OD1 ASP A  67     -12.610  11.459  -9.900  1.00 93.72           O  
ATOM    526  OD2 ASP A  67     -13.304  11.071  -7.857  1.00 93.72           O  
ATOM    527  N   HIS A  68     -15.402  15.623  -9.814  1.00 93.73           N  
ATOM    528  CA  HIS A  68     -16.545  16.496 -10.053  1.00 93.73           C  
ATOM    529  C   HIS A  68     -16.496  17.098 -11.453  1.00 93.73           C  
ATOM    530  CB  HIS A  68     -16.599  17.608  -9.004  1.00 93.73           C  
ATOM    531  O   HIS A  68     -17.512  17.142 -12.150  1.00 93.73           O  
ATOM    532  CG  HIS A  68     -17.860  18.411  -9.044  1.00 93.73           C  
ATOM    533  CD2 HIS A  68     -19.084  18.119  -9.544  1.00 93.73           C  
ATOM    534  ND1 HIS A  68     -17.948  19.685  -8.527  1.00 93.73           N  
ATOM    535  CE1 HIS A  68     -19.176  20.142  -8.706  1.00 93.73           C  
ATOM    536  NE2 HIS A  68     -19.885  19.211  -9.321  1.00 93.73           N  
ATOM    537  N   GLU A  69     -15.376  17.529 -11.779  1.00 94.93           N  
ATOM    538  CA  GLU A  69     -15.210  18.053 -13.131  1.00 94.93           C  
ATOM    539  C   GLU A  69     -15.585  17.008 -14.178  1.00 94.93           C  
ATOM    540  CB  GLU A  69     -13.772  18.527 -13.351  1.00 94.93           C  
ATOM    541  O   GLU A  69     -16.272  17.318 -15.153  1.00 94.93           O  
ATOM    542  CG  GLU A  69     -13.582  19.352 -14.616  1.00 94.93           C  
ATOM    543  CD  GLU A  69     -13.387  18.503 -15.862  1.00 94.93           C  
ATOM    544  OE1 GLU A  69     -13.694  18.982 -16.977  1.00 94.93           O  
ATOM    545  OE2 GLU A  69     -12.924  17.349 -15.722  1.00 94.93           O  
ATOM    546  N   ARG A  70     -15.176  15.802 -14.077  1.00 92.11           N  
ATOM    547  CA  ARG A  70     -15.483  14.737 -15.026  1.00 92.11           C  
ATOM    548  C   ARG A  70     -16.973  14.412 -15.022  1.00 92.11           C  
ATOM    549  CB  ARG A  70     -14.671  13.480 -14.705  1.00 92.11           C  
ATOM    550  O   ARG A  70     -17.557  14.137 -16.072  1.00 92.11           O  
ATOM    551  CG  ARG A  70     -13.185  13.616 -14.993  1.00 92.11           C  
ATOM    552  CD  ARG A  70     -12.917  13.869 -16.470  1.00 92.11           C  
ATOM    553  NE  ARG A  70     -11.493  14.052 -16.736  1.00 92.11           N  
ATOM    554  NH1 ARG A  70     -11.792  15.651 -18.376  1.00 92.11           N  
ATOM    555  NH2 ARG A  70      -9.679  14.980 -17.795  1.00 92.11           N  
ATOM    556  CZ  ARG A  70     -10.991  14.894 -17.635  1.00 92.11           C  
ATOM    557  N   ALA A  71     -17.531  14.464 -13.893  1.00 89.47           N  
ATOM    558  CA  ALA A  71     -18.957  14.168 -13.782  1.00 89.47           C  
ATOM    559  C   ALA A  71     -19.795  15.240 -14.471  1.00 89.47           C  
ATOM    560  CB  ALA A  71     -19.361  14.042 -12.315  1.00 89.47           C  
ATOM    561  O   ALA A  71     -20.881  14.955 -14.983  1.00 89.47           O  
ATOM    562  N   CYS A  72     -19.249  16.451 -14.590  1.00 89.17           N  
ATOM    563  CA  CYS A  72     -20.028  17.573 -15.101  1.00 89.17           C  
ATOM    564  C   CYS A  72     -19.542  17.990 -16.484  1.00 89.17           C  
ATOM    565  CB  CYS A  72     -19.950  18.761 -14.144  1.00 89.17           C  
ATOM    566  O   CYS A  72     -20.012  18.984 -17.039  1.00 89.17           O  
ATOM    567  SG  CYS A  72     -20.671  18.437 -12.520  1.00 89.17           S  
ATOM    568  N   HIS A  73     -18.571  17.264 -17.033  1.00 82.97           N  
ATOM    569  CA  HIS A  73     -17.842  17.659 -18.233  1.00 82.97           C  
ATOM    570  C   HIS A  73     -18.796  17.932 -19.392  1.00 82.97           C  
ATOM    571  CB  HIS A  73     -16.833  16.580 -18.627  1.00 82.97           C  
ATOM    572  O   HIS A  73     -18.579  18.859 -20.175  1.00 82.97           O  
ATOM    573  CG  HIS A  73     -15.999  16.942 -19.815  1.00 82.97           C  
ATOM    574  CD2 HIS A  73     -16.087  16.562 -21.111  1.00 82.97           C  
ATOM    575  ND1 HIS A  73     -14.921  17.796 -19.735  1.00 82.97           N  
ATOM    576  CE1 HIS A  73     -14.380  17.927 -20.935  1.00 82.97           C  
ATOM    577  NE2 HIS A  73     -15.069  17.188 -21.788  1.00 82.97           N  
ATOM    578  N   SER A  74     -19.897  17.175 -19.472  1.00 81.49           N  
ATOM    579  CA  SER A  74     -20.789  17.271 -20.623  1.00 81.49           C  
ATOM    580  C   SER A  74     -22.127  17.892 -20.234  1.00 81.49           C  
ATOM    581  CB  SER A  74     -21.018  15.892 -21.241  1.00 81.49           C  
ATOM    582  O   SER A  74     -23.079  17.867 -21.016  1.00 81.49           O  
ATOM    583  OG  SER A  74     -19.787  15.299 -21.619  1.00 81.49           O  
ATOM    584  N   LYS A  75     -22.165  18.490 -19.042  1.00 85.38           N  
ATOM    585  CA  LYS A  75     -23.408  19.086 -18.561  1.00 85.38           C  
ATOM    586  C   LYS A  75     -23.419  20.595 -18.790  1.00 85.38           C  
ATOM    587  CB  LYS A  75     -23.610  18.780 -17.076  1.00 85.38           C  
ATOM    588  O   LYS A  75     -22.385  21.187 -19.107  1.00 85.38           O  
ATOM    589  CG  LYS A  75     -23.774  17.299 -16.766  1.00 85.38           C  
ATOM    590  CD  LYS A  75     -24.210  17.075 -15.324  1.00 85.38           C  
ATOM    591  CE  LYS A  75     -24.413  15.596 -15.024  1.00 85.38           C  
ATOM    592  NZ  LYS A  75     -24.823  15.370 -13.605  1.00 85.38           N  
ATOM    593  N   THR A  76     -24.622  21.245 -18.767  1.00 83.64           N  
ATOM    594  CA  THR A  76     -24.778  22.682 -18.962  1.00 83.64           C  
ATOM    595  C   THR A  76     -24.037  23.459 -17.877  1.00 83.64           C  
ATOM    596  CB  THR A  76     -26.264  23.088 -18.964  1.00 83.64           C  
ATOM    597  O   THR A  76     -23.345  24.436 -18.169  1.00 83.64           O  
ATOM    598  CG2 THR A  76     -26.433  24.553 -19.351  1.00 83.64           C  
ATOM    599  OG1 THR A  76     -26.975  22.272 -19.903  1.00 83.64           O  
ATOM    600  N   LYS A  77     -24.160  22.903 -16.674  1.00 87.89           N  
ATOM    601  CA  LYS A  77     -23.416  23.472 -15.554  1.00 87.89           C  
ATOM    602  C   LYS A  77     -22.117  22.708 -15.312  1.00 87.89           C  
ATOM    603  CB  LYS A  77     -24.270  23.468 -14.285  1.00 87.89           C  
ATOM    604  O   LYS A  77     -22.116  21.669 -14.650  1.00 87.89           O  
ATOM    605  CG  LYS A  77     -25.528  24.319 -14.383  1.00 87.89           C  
ATOM    606  CD  LYS A  77     -26.315  24.305 -13.079  1.00 87.89           C  
ATOM    607  CE  LYS A  77     -27.588  25.134 -13.184  1.00 87.89           C  
ATOM    608  NZ  LYS A  77     -28.394  25.074 -11.928  1.00 87.89           N  
ATOM    609  N   LYS A  78     -21.011  23.309 -15.864  1.00 92.67           N  
ATOM    610  CA  LYS A  78     -19.734  22.602 -15.841  1.00 92.67           C  
ATOM    611  C   LYS A  78     -18.770  23.239 -14.843  1.00 92.67           C  
ATOM    612  CB  LYS A  78     -19.106  22.581 -17.235  1.00 92.67           C  
ATOM    613  O   LYS A  78     -19.016  24.343 -14.353  1.00 92.67           O  
ATOM    614  CG  LYS A  78     -18.784  23.960 -17.790  1.00 92.67           C  
ATOM    615  CD  LYS A  78     -18.260  23.880 -19.218  1.00 92.67           C  
ATOM    616  CE  LYS A  78     -17.945  25.261 -19.777  1.00 92.67           C  
ATOM    617  NZ  LYS A  78     -17.432  25.188 -21.178  1.00 92.67           N  
ATOM    618  N   VAL A  79     -17.798  22.478 -14.516  1.00 96.28           N  
ATOM    619  CA  VAL A  79     -16.661  23.028 -13.786  1.00 96.28           C  
ATOM    620  C   VAL A  79     -15.719  23.739 -14.755  1.00 96.28           C  
ATOM    621  CB  VAL A  79     -15.898  21.929 -13.012  1.00 96.28           C  
ATOM    622  O   VAL A  79     -15.236  23.136 -15.717  1.00 96.28           O  
ATOM    623  CG1 VAL A  79     -14.676  22.514 -12.308  1.00 96.28           C  
ATOM    624  CG2 VAL A  79     -16.823  21.248 -12.005  1.00 96.28           C  
ATOM    625  N   THR A  80     -15.462  25.057 -14.448  1.00 95.86           N  
ATOM    626  CA  THR A  80     -14.614  25.814 -15.363  1.00 95.86           C  
ATOM    627  C   THR A  80     -13.259  26.108 -14.727  1.00 95.86           C  
ATOM    628  CB  THR A  80     -15.285  27.135 -15.783  1.00 95.86           C  
ATOM    629  O   THR A  80     -12.291  26.413 -15.427  1.00 95.86           O  
ATOM    630  CG2 THR A  80     -16.646  26.881 -16.423  1.00 95.86           C  
ATOM    631  OG1 THR A  80     -15.460  27.963 -14.627  1.00 95.86           O  
ATOM    632  N   TYR A  81     -13.193  26.040 -13.398  1.00 97.80           N  
ATOM    633  CA  TYR A  81     -11.898  26.194 -12.744  1.00 97.80           C  
ATOM    634  C   TYR A  81     -11.818  25.338 -11.485  1.00 97.80           C  
ATOM    635  CB  TYR A  81     -11.643  27.663 -12.393  1.00 97.80           C  
ATOM    636  O   TYR A  81     -12.843  25.019 -10.878  1.00 97.80           O  
ATOM    637  CG  TYR A  81     -12.535  28.189 -11.295  1.00 97.80           C  
ATOM    638  CD1 TYR A  81     -13.636  28.990 -11.588  1.00 97.80           C  
ATOM    639  CD2 TYR A  81     -12.278  27.886  -9.962  1.00 97.80           C  
ATOM    640  CE1 TYR A  81     -14.459  29.479 -10.579  1.00 97.80           C  
ATOM    641  CE2 TYR A  81     -13.095  28.369  -8.945  1.00 97.80           C  
ATOM    642  OH  TYR A  81     -14.993  29.643  -8.259  1.00 97.80           O  
ATOM    643  CZ  TYR A  81     -14.181  29.163  -9.262  1.00 97.80           C  
ATOM    644  N   ILE A  82     -10.599  24.984 -11.221  1.00 98.57           N  
ATOM    645  CA  ILE A  82     -10.200  24.412  -9.940  1.00 98.57           C  
ATOM    646  C   ILE A  82      -9.048  25.222  -9.350  1.00 98.57           C  
ATOM    647  CB  ILE A  82      -9.792  22.929 -10.085  1.00 98.57           C  
ATOM    648  O   ILE A  82      -7.996  25.366  -9.978  1.00 98.57           O  
ATOM    649  CG1 ILE A  82     -10.967  22.103 -10.623  1.00 98.57           C  
ATOM    650  CG2 ILE A  82      -9.297  22.371  -8.747  1.00 98.57           C  
ATOM    651  CD1 ILE A  82     -10.608  20.661 -10.956  1.00 98.57           C  
ATOM    652  N   LYS A  83      -9.213  25.800  -8.123  1.00 98.69           N  
ATOM    653  CA  LYS A  83      -8.198  26.596  -7.438  1.00 98.69           C  
ATOM    654  C   LYS A  83      -7.618  25.840  -6.246  1.00 98.69           C  
ATOM    655  CB  LYS A  83      -8.785  27.931  -6.976  1.00 98.69           C  
ATOM    656  O   LYS A  83      -8.351  25.448  -5.336  1.00 98.69           O  
ATOM    657  CG  LYS A  83      -9.145  28.876  -8.114  1.00 98.69           C  
ATOM    658  CD  LYS A  83      -9.698  30.195  -7.591  1.00 98.69           C  
ATOM    659  CE  LYS A  83     -10.053  31.143  -8.729  1.00 98.69           C  
ATOM    660  NZ  LYS A  83     -10.683  32.401  -8.225  1.00 98.69           N  
ATOM    661  N   ILE A  84      -6.344  25.663  -6.364  1.00 98.75           N  
ATOM    662  CA  ILE A  84      -5.597  25.011  -5.294  1.00 98.75           C  
ATOM    663  C   ILE A  84      -4.643  26.012  -4.647  1.00 98.75           C  
ATOM    664  CB  ILE A  84      -4.815  23.785  -5.817  1.00 98.75           C  
ATOM    665  O   ILE A  84      -3.922  26.731  -5.342  1.00 98.75           O  
ATOM    666  CG1 ILE A  84      -5.773  22.771  -6.452  1.00 98.75           C  
ATOM    667  CG2 ILE A  84      -4.004  23.141  -4.689  1.00 98.75           C  
ATOM    668  CD1 ILE A  84      -5.081  21.710  -7.296  1.00 98.75           C  
ATOM    669  N   SER A  85      -4.673  26.080  -3.278  1.00 98.50           N  
ATOM    670  CA  SER A  85      -3.795  27.023  -2.594  1.00 98.50           C  
ATOM    671  C   SER A  85      -3.170  26.396  -1.352  1.00 98.50           C  
ATOM    672  CB  SER A  85      -4.564  28.286  -2.205  1.00 98.50           C  
ATOM    673  O   SER A  85      -3.756  25.501  -0.741  1.00 98.50           O  
ATOM    674  OG  SER A  85      -5.554  27.993  -1.234  1.00 98.50           O  
ATOM    675  N   PHE A  86      -2.009  26.747  -1.123  1.00 98.49           N  
ATOM    676  CA  PHE A  86      -1.261  26.341   0.062  1.00 98.49           C  
ATOM    677  C   PHE A  86      -0.439  27.502   0.607  1.00 98.49           C  
ATOM    678  CB  PHE A  86      -0.347  25.154  -0.259  1.00 98.49           C  
ATOM    679  O   PHE A  86       0.460  28.005  -0.071  1.00 98.49           O  
ATOM    680  CG  PHE A  86       0.359  24.589   0.944  1.00 98.49           C  
ATOM    681  CD1 PHE A  86       1.726  24.772   1.115  1.00 98.49           C  
ATOM    682  CD2 PHE A  86      -0.345  23.875   1.905  1.00 98.49           C  
ATOM    683  CE1 PHE A  86       2.382  24.251   2.228  1.00 98.49           C  
ATOM    684  CE2 PHE A  86       0.303  23.351   3.020  1.00 98.49           C  
ATOM    685  CZ  PHE A  86       1.667  23.539   3.179  1.00 98.49           C  
ATOM    686  N   ASP A  87      -0.774  27.960   1.797  1.00 97.34           N  
ATOM    687  CA  ASP A  87      -0.123  29.108   2.420  1.00 97.34           C  
ATOM    688  C   ASP A  87       0.006  28.914   3.929  1.00 97.34           C  
ATOM    689  CB  ASP A  87      -0.898  30.393   2.119  1.00 97.34           C  
ATOM    690  O   ASP A  87      -0.995  28.737   4.625  1.00 97.34           O  
ATOM    691  CG  ASP A  87      -0.195  31.641   2.623  1.00 97.34           C  
ATOM    692  OD1 ASP A  87       1.048  31.725   2.519  1.00 97.34           O  
ATOM    693  OD2 ASP A  87      -0.890  32.548   3.131  1.00 97.34           O  
ATOM    694  N   LYS A  88       1.240  28.953   4.380  1.00 95.55           N  
ATOM    695  CA  LYS A  88       1.560  28.845   5.800  1.00 95.55           C  
ATOM    696  C   LYS A  88       0.850  27.653   6.435  1.00 95.55           C  
ATOM    697  CB  LYS A  88       1.183  30.132   6.535  1.00 95.55           C  
ATOM    698  O   LYS A  88       0.253  27.778   7.506  1.00 95.55           O  
ATOM    699  CG  LYS A  88       1.972  31.354   6.088  1.00 95.55           C  
ATOM    700  CD  LYS A  88       1.577  32.594   6.879  1.00 95.55           C  
ATOM    701  CE  LYS A  88       2.320  33.830   6.391  1.00 95.55           C  
ATOM    702  NZ  LYS A  88       1.890  35.060   7.121  1.00 95.55           N  
ATOM    703  N   GLY A  89       0.812  26.548   5.708  1.00 96.89           N  
ATOM    704  CA  GLY A  89       0.331  25.293   6.263  1.00 96.89           C  
ATOM    705  C   GLY A  89      -1.146  25.056   6.012  1.00 96.89           C  
ATOM    706  O   GLY A  89      -1.659  23.967   6.277  1.00 96.89           O  
ATOM    707  N   VAL A  90      -1.859  26.110   5.486  1.00 98.45           N  
ATOM    708  CA  VAL A  90      -3.281  25.974   5.188  1.00 98.45           C  
ATOM    709  C   VAL A  90      -3.467  25.571   3.727  1.00 98.45           C  
ATOM    710  CB  VAL A  90      -4.050  27.282   5.482  1.00 98.45           C  
ATOM    711  O   VAL A  90      -2.943  26.227   2.824  1.00 98.45           O  
ATOM    712  CG1 VAL A  90      -5.512  27.156   5.057  1.00 98.45           C  
ATOM    713  CG2 VAL A  90      -3.951  27.637   6.964  1.00 98.45           C  
ATOM    714  N   PHE A  91      -4.192  24.486   3.529  1.00 98.73           N  
ATOM    715  CA  PHE A  91      -4.511  23.965   2.205  1.00 98.73           C  
ATOM    716  C   PHE A  91      -5.960  24.264   1.840  1.00 98.73           C  
ATOM    717  CB  PHE A  91      -4.255  22.456   2.143  1.00 98.73           C  
ATOM    718  O   PHE A  91      -6.852  24.167   2.686  1.00 98.73           O  
ATOM    719  CG  PHE A  91      -4.632  21.829   0.828  1.00 98.73           C  
ATOM    720  CD1 PHE A  91      -5.926  21.375   0.605  1.00 98.73           C  
ATOM    721  CD2 PHE A  91      -3.692  21.694  -0.185  1.00 98.73           C  
ATOM    722  CE1 PHE A  91      -6.278  20.794  -0.612  1.00 98.73           C  
ATOM    723  CE2 PHE A  91      -4.036  21.115  -1.403  1.00 98.73           C  
ATOM    724  CZ  PHE A  91      -5.329  20.665  -1.614  1.00 98.73           C  
ATOM    725  N   SER A  92      -6.203  24.677   0.601  1.00 98.67           N  
ATOM    726  CA  SER A  92      -7.564  24.882   0.115  1.00 98.67           C  
ATOM    727  C   SER A  92      -7.721  24.381  -1.317  1.00 98.67           C  
ATOM    728  CB  SER A  92      -7.944  26.361   0.191  1.00 98.67           C  
ATOM    729  O   SER A  92      -6.782  24.455  -2.113  1.00 98.67           O  
ATOM    730  OG  SER A  92      -7.491  27.056  -0.958  1.00 98.67           O  
ATOM    731  N   CYS A  93      -8.844  23.806  -1.631  1.00 98.60           N  
ATOM    732  CA  CYS A  93      -9.232  23.362  -2.965  1.00 98.60           C  
ATOM    733  C   CYS A  93     -10.668  23.763  -3.278  1.00 98.60           C  
ATOM    734  CB  CYS A  93      -9.077  21.847  -3.092  1.00 98.60           C  
ATOM    735  O   CYS A  93     -11.589  23.419  -2.535  1.00 98.60           O  
ATOM    736  SG  CYS A  93      -9.280  21.233  -4.779  1.00 98.60           S  
ATOM    737  N   GLU A  94     -10.850  24.443  -4.366  1.00 98.49           N  
ATOM    738  CA  GLU A  94     -12.147  24.982  -4.765  1.00 98.49           C  
ATOM    739  C   GLU A  94     -12.411  24.742  -6.249  1.00 98.49           C  
ATOM    740  CB  GLU A  94     -12.228  26.478  -4.451  1.00 98.49           C  
ATOM    741  O   GLU A  94     -11.494  24.820  -7.069  1.00 98.49           O  
ATOM    742  CG  GLU A  94     -13.535  27.127  -4.883  1.00 98.49           C  
ATOM    743  CD  GLU A  94     -13.582  28.621  -4.608  1.00 98.49           C  
ATOM    744  OE1 GLU A  94     -13.755  29.410  -5.564  1.00 98.49           O  
ATOM    745  OE2 GLU A  94     -13.444  29.007  -3.425  1.00 98.49           O  
ATOM    746  N   ASN A  95     -13.637  24.395  -6.563  1.00 97.88           N  
ATOM    747  CA  ASN A  95     -14.084  24.396  -7.951  1.00 97.88           C  
ATOM    748  C   ASN A  95     -15.410  25.134  -8.113  1.00 97.88           C  
ATOM    749  CB  ASN A  95     -14.206  22.964  -8.477  1.00 97.88           C  
ATOM    750  O   ASN A  95     -16.110  25.383  -7.130  1.00 97.88           O  
ATOM    751  CG  ASN A  95     -15.345  22.199  -7.831  1.00 97.88           C  
ATOM    752  ND2 ASN A  95     -15.017  21.358  -6.857  1.00 97.88           N  
ATOM    753  OD1 ASN A  95     -16.509  22.363  -8.204  1.00 97.88           O  
ATOM    754  N   ASP A  96     -15.769  25.454  -9.328  1.00 97.13           N  
ATOM    755  CA  ASP A  96     -16.928  26.317  -9.534  1.00 97.13           C  
ATOM    756  C   ASP A  96     -18.101  25.530 -10.116  1.00 97.13           C  
ATOM    757  CB  ASP A  96     -16.571  27.486 -10.454  1.00 97.13           C  
ATOM    758  O   ASP A  96     -18.962  26.098 -10.791  1.00 97.13           O  
ATOM    759  CG  ASP A  96     -16.228  27.046 -11.867  1.00 97.13           C  
ATOM    760  OD1 ASP A  96     -15.825  25.879 -12.061  1.00 97.13           O  
ATOM    761  OD2 ASP A  96     -16.358  27.875 -12.793  1.00 97.13           O  
ATOM    762  N   GLY A  97     -18.021  24.197  -9.931  1.00 93.92           N  
ATOM    763  CA  GLY A  97     -19.129  23.395 -10.424  1.00 93.92           C  
ATOM    764  C   GLY A  97     -20.325  23.391  -9.490  1.00 93.92           C  
ATOM    765  O   GLY A  97     -20.311  24.056  -8.453  1.00 93.92           O  
ATOM    766  N   PRO A  98     -21.451  22.665  -9.988  1.00 92.98           N  
ATOM    767  CA  PRO A  98     -22.589  22.523  -9.076  1.00 92.98           C  
ATOM    768  C   PRO A  98     -22.184  21.985  -7.706  1.00 92.98           C  
ATOM    769  CB  PRO A  98     -23.502  21.533  -9.804  1.00 92.98           C  
ATOM    770  O   PRO A  98     -21.476  20.978  -7.619  1.00 92.98           O  
ATOM    771  CG  PRO A  98     -23.091  21.618 -11.238  1.00 92.98           C  
ATOM    772  CD  PRO A  98     -21.619  21.908 -11.296  1.00 92.98           C  
ATOM    773  N   GLY A  99     -22.594  22.821  -6.671  1.00 93.55           N  
ATOM    774  CA  GLY A  99     -22.206  22.457  -5.317  1.00 93.55           C  
ATOM    775  C   GLY A  99     -22.844  21.165  -4.842  1.00 93.55           C  
ATOM    776  O   GLY A  99     -23.688  20.592  -5.533  1.00 93.55           O  
ATOM    777  N   ILE A 100     -22.309  20.608  -3.737  1.00 94.25           N  
ATOM    778  CA  ILE A 100     -22.937  19.476  -3.065  1.00 94.25           C  
ATOM    779  C   ILE A 100     -24.376  19.827  -2.697  1.00 94.25           C  
ATOM    780  CB  ILE A 100     -22.148  19.059  -1.803  1.00 94.25           C  
ATOM    781  O   ILE A 100     -24.637  20.892  -2.132  1.00 94.25           O  
ATOM    782  CG1 ILE A 100     -20.694  18.733  -2.166  1.00 94.25           C  
ATOM    783  CG2 ILE A 100     -22.820  17.867  -1.115  1.00 94.25           C  
ATOM    784  CD1 ILE A 100     -19.785  18.537  -0.961  1.00 94.25           C  
ATOM    785  N   PRO A 101     -25.339  18.974  -3.028  1.00 93.93           N  
ATOM    786  CA  PRO A 101     -26.730  19.267  -2.672  1.00 93.93           C  
ATOM    787  C   PRO A 101     -26.910  19.556  -1.183  1.00 93.93           C  
ATOM    788  CB  PRO A 101     -27.473  17.991  -3.075  1.00 93.93           C  
ATOM    789  O   PRO A 101     -26.330  18.865  -0.342  1.00 93.93           O  
ATOM    790  CG  PRO A 101     -26.615  17.364  -4.125  1.00 93.93           C  
ATOM    791  CD  PRO A 101     -25.176  17.630  -3.787  1.00 93.93           C  
ATOM    792  N   ILE A 102     -27.709  20.654  -0.947  1.00 96.44           N  
ATOM    793  CA  ILE A 102     -27.980  21.076   0.423  1.00 96.44           C  
ATOM    794  C   ILE A 102     -29.380  20.625   0.835  1.00 96.44           C  
ATOM    795  CB  ILE A 102     -27.842  22.607   0.581  1.00 96.44           C  
ATOM    796  O   ILE A 102     -30.371  21.285   0.512  1.00 96.44           O  
ATOM    797  CG1 ILE A 102     -26.447  23.066   0.139  1.00 96.44           C  
ATOM    798  CG2 ILE A 102     -28.125  23.029   2.026  1.00 96.44           C  
ATOM    799  CD1 ILE A 102     -26.308  24.575  -0.001  1.00 96.44           C  
ATOM    800  N   ALA A 103     -29.433  19.368   1.273  1.00 95.18           N  
ATOM    801  CA  ALA A 103     -30.676  18.743   1.719  1.00 95.18           C  
ATOM    802  C   ALA A 103     -30.446  17.896   2.968  1.00 95.18           C  
ATOM    803  CB  ALA A 103     -31.272  17.889   0.603  1.00 95.18           C  
ATOM    804  O   ALA A 103     -29.368  17.324   3.148  1.00 95.18           O  
ATOM    805  N   LYS A 104     -31.518  17.981   3.797  1.00 95.86           N  
ATOM    806  CA  LYS A 104     -31.452  17.139   4.988  1.00 95.86           C  
ATOM    807  C   LYS A 104     -31.327  15.665   4.612  1.00 95.86           C  
ATOM    808  CB  LYS A 104     -32.685  17.353   5.866  1.00 95.86           C  
ATOM    809  O   LYS A 104     -32.009  15.191   3.701  1.00 95.86           O  
ATOM    810  CG  LYS A 104     -32.594  16.690   7.233  1.00 95.86           C  
ATOM    811  CD  LYS A 104     -33.825  16.984   8.080  1.00 95.86           C  
ATOM    812  CE  LYS A 104     -33.760  16.277   9.427  1.00 95.86           C  
ATOM    813  NZ  LYS A 104     -34.964  16.566  10.263  1.00 95.86           N  
ATOM    814  N   HIS A 105     -30.369  14.966   5.266  1.00 95.81           N  
ATOM    815  CA  HIS A 105     -30.202  13.526   5.099  1.00 95.81           C  
ATOM    816  C   HIS A 105     -30.847  12.759   6.248  1.00 95.81           C  
ATOM    817  CB  HIS A 105     -28.719  13.167   4.995  1.00 95.81           C  
ATOM    818  O   HIS A 105     -30.371  12.818   7.384  1.00 95.81           O  
ATOM    819  CG  HIS A 105     -28.470  11.799   4.445  1.00 95.81           C  
ATOM    820  CD2 HIS A 105     -27.993  11.397   3.243  1.00 95.81           C  
ATOM    821  ND1 HIS A 105     -28.722  10.651   5.164  1.00 95.81           N  
ATOM    822  CE1 HIS A 105     -28.410   9.599   4.426  1.00 95.81           C  
ATOM    823  NE2 HIS A 105     -27.965  10.024   3.256  1.00 95.81           N  
ATOM    824  N   GLU A 106     -31.911  11.968   5.971  1.00 94.17           N  
ATOM    825  CA  GLU A 106     -32.773  11.399   7.002  1.00 94.17           C  
ATOM    826  C   GLU A 106     -32.024  10.368   7.841  1.00 94.17           C  
ATOM    827  CB  GLU A 106     -34.016  10.764   6.374  1.00 94.17           C  
ATOM    828  O   GLU A 106     -32.059  10.419   9.073  1.00 94.17           O  
ATOM    829  CG  GLU A 106     -34.962  11.768   5.731  1.00 94.17           C  
ATOM    830  CD  GLU A 106     -35.529  12.775   6.718  1.00 94.17           C  
ATOM    831  OE1 GLU A 106     -35.994  13.854   6.284  1.00 94.17           O  
ATOM    832  OE2 GLU A 106     -35.508  12.484   7.935  1.00 94.17           O  
ATOM    833  N   GLN A 107     -31.336   9.413   7.092  1.00 92.91           N  
ATOM    834  CA  GLN A 107     -30.625   8.358   7.808  1.00 92.91           C  
ATOM    835  C   GLN A 107     -29.538   8.939   8.707  1.00 92.91           C  
ATOM    836  CB  GLN A 107     -30.014   7.359   6.824  1.00 92.91           C  
ATOM    837  O   GLN A 107     -29.418   8.553   9.872  1.00 92.91           O  
ATOM    838  CG  GLN A 107     -29.322   6.180   7.494  1.00 92.91           C  
ATOM    839  CD  GLN A 107     -28.684   5.230   6.498  1.00 92.91           C  
ATOM    840  NE2 GLN A 107     -27.911   4.274   7.002  1.00 92.91           N  
ATOM    841  OE1 GLN A 107     -28.884   5.355   5.286  1.00 92.91           O  
ATOM    842  N   ALA A 108     -28.765   9.826   8.215  1.00 94.34           N  
ATOM    843  CA  ALA A 108     -27.687  10.435   8.989  1.00 94.34           C  
ATOM    844  C   ALA A 108     -28.241  11.238  10.163  1.00 94.34           C  
ATOM    845  CB  ALA A 108     -26.829  11.328   8.096  1.00 94.34           C  
ATOM    846  O   ALA A 108     -27.655  11.248  11.248  1.00 94.34           O  
ATOM    847  N   SER A 109     -29.307  11.918   9.981  1.00 95.88           N  
ATOM    848  CA  SER A 109     -29.932  12.704  11.039  1.00 95.88           C  
ATOM    849  C   SER A 109     -30.385  11.816  12.194  1.00 95.88           C  
ATOM    850  CB  SER A 109     -31.125  13.489  10.491  1.00 95.88           C  
ATOM    851  O   SER A 109     -30.251  12.191  13.361  1.00 95.88           O  
ATOM    852  OG  SER A 109     -30.699  14.460   9.551  1.00 95.88           O  
ATOM    853  N   LEU A 110     -30.842  10.688  11.822  1.00 93.81           N  
ATOM    854  CA  LEU A 110     -31.268   9.726  12.833  1.00 93.81           C  
ATOM    855  C   LEU A 110     -30.074   9.212  13.631  1.00 93.81           C  
ATOM    856  CB  LEU A 110     -32.003   8.552  12.180  1.00 93.81           C  
ATOM    857  O   LEU A 110     -30.125   9.152  14.862  1.00 93.81           O  
ATOM    858  CG  LEU A 110     -33.423   8.833  11.685  1.00 93.81           C  
ATOM    859  CD1 LEU A 110     -33.923   7.676  10.827  1.00 93.81           C  
ATOM    860  CD2 LEU A 110     -34.361   9.078  12.862  1.00 93.81           C  
ATOM    861  N   ILE A 111     -28.940   8.841  12.875  1.00 90.75           N  
ATOM    862  CA  ILE A 111     -27.725   8.332  13.501  1.00 90.75           C  
ATOM    863  C   ILE A 111     -27.153   9.383  14.449  1.00 90.75           C  
ATOM    864  CB  ILE A 111     -26.670   7.931  12.446  1.00 90.75           C  
ATOM    865  O   ILE A 111     -26.794   9.072  15.587  1.00 90.75           O  
ATOM    866  CG1 ILE A 111     -27.142   6.703  11.659  1.00 90.75           C  
ATOM    867  CG2 ILE A 111     -25.315   7.669  13.109  1.00 90.75           C  
ATOM    868  CD1 ILE A 111     -26.318   6.413  10.412  1.00 90.75           C  
ATOM    869  N   ALA A 112     -27.241  10.640  14.021  1.00 92.53           N  
ATOM    870  CA  ALA A 112     -26.609  11.716  14.779  1.00 92.53           C  
ATOM    871  C   ALA A 112     -27.579  12.319  15.791  1.00 92.53           C  
ATOM    872  CB  ALA A 112     -26.089  12.798  13.835  1.00 92.53           C  
ATOM    873  O   ALA A 112     -27.182  13.119  16.641  1.00 92.53           O  
ATOM    874  N   LYS A 113     -28.853  11.935  15.661  1.00 95.01           N  
ATOM    875  CA  LYS A 113     -29.917  12.477  16.501  1.00 95.01           C  
ATOM    876  C   LYS A 113     -29.968  13.999  16.409  1.00 95.01           C  
ATOM    877  CB  LYS A 113     -29.724  12.046  17.956  1.00 95.01           C  
ATOM    878  O   LYS A 113     -30.074  14.685  17.429  1.00 95.01           O  
ATOM    879  CG  LYS A 113     -29.797  10.541  18.171  1.00 95.01           C  
ATOM    880  CD  LYS A 113     -29.656  10.180  19.644  1.00 95.01           C  
ATOM    881  CE  LYS A 113     -29.710   8.673  19.858  1.00 95.01           C  
ATOM    882  NZ  LYS A 113     -29.564   8.313  21.301  1.00 95.01           N  
ATOM    883  N   ARG A 114     -29.692  14.615  15.319  1.00 96.79           N  
ATOM    884  CA  ARG A 114     -29.797  16.011  14.910  1.00 96.79           C  
ATOM    885  C   ARG A 114     -29.884  16.133  13.392  1.00 96.79           C  
ATOM    886  CB  ARG A 114     -28.604  16.816  15.432  1.00 96.79           C  
ATOM    887  O   ARG A 114     -29.690  15.150  12.673  1.00 96.79           O  
ATOM    888  CG  ARG A 114     -27.268  16.387  14.845  1.00 96.79           C  
ATOM    889  CD  ARG A 114     -26.194  17.444  15.058  1.00 96.79           C  
ATOM    890  NE  ARG A 114     -24.892  16.995  14.573  1.00 96.79           N  
ATOM    891  NH1 ARG A 114     -25.321  17.478  12.355  1.00 96.79           N  
ATOM    892  NH2 ARG A 114     -23.299  16.588  12.969  1.00 96.79           N  
ATOM    893  CZ  ARG A 114     -24.507  17.021  13.300  1.00 96.79           C  
ATOM    894  N   ASP A 115     -30.392  17.345  13.006  1.00 96.69           N  
ATOM    895  CA  ASP A 115     -30.451  17.546  11.561  1.00 96.69           C  
ATOM    896  C   ASP A 115     -29.057  17.480  10.940  1.00 96.69           C  
ATOM    897  CB  ASP A 115     -31.111  18.886  11.231  1.00 96.69           C  
ATOM    898  O   ASP A 115     -28.146  18.189  11.371  1.00 96.69           O  
ATOM    899  CG  ASP A 115     -32.605  18.894  11.502  1.00 96.69           C  
ATOM    900  OD1 ASP A 115     -33.185  17.816  11.754  1.00 96.69           O  
ATOM    901  OD2 ASP A 115     -33.208  19.988  11.459  1.00 96.69           O  
ATOM    902  N   VAL A 116     -28.887  16.543  10.014  1.00 97.55           N  
ATOM    903  CA  VAL A 116     -27.646  16.385   9.263  1.00 97.55           C  
ATOM    904  C   VAL A 116     -27.921  16.546   7.770  1.00 97.55           C  
ATOM    905  CB  VAL A 116     -26.986  15.016   9.539  1.00 97.55           C  
ATOM    906  O   VAL A 116     -28.869  15.961   7.241  1.00 97.55           O  
ATOM    907  CG1 VAL A 116     -25.733  14.838   8.683  1.00 97.55           C  
ATOM    908  CG2 VAL A 116     -26.647  14.877  11.022  1.00 97.55           C  
ATOM    909  N   TYR A 117     -27.089  17.357   7.137  1.00 97.12           N  
ATOM    910  CA  TYR A 117     -27.266  17.638   5.717  1.00 97.12           C  
ATOM    911  C   TYR A 117     -26.220  16.909   4.882  1.00 97.12           C  
ATOM    912  CB  TYR A 117     -27.188  19.144   5.453  1.00 97.12           C  
ATOM    913  O   TYR A 117     -25.200  16.459   5.409  1.00 97.12           O  
ATOM    914  CG  TYR A 117     -28.309  19.931   6.087  1.00 97.12           C  
ATOM    915  CD1 TYR A 117     -29.407  20.345   5.337  1.00 97.12           C  
ATOM    916  CD2 TYR A 117     -28.272  20.263   7.437  1.00 97.12           C  
ATOM    917  CE1 TYR A 117     -30.442  21.072   5.917  1.00 97.12           C  
ATOM    918  CE2 TYR A 117     -29.301  20.990   8.027  1.00 97.12           C  
ATOM    919  OH  TYR A 117     -31.401  22.108   7.840  1.00 97.12           O  
ATOM    920  CZ  TYR A 117     -30.380  21.388   7.260  1.00 97.12           C  
ATOM    921  N   VAL A 118     -26.476  16.740   3.649  1.00 96.40           N  
ATOM    922  CA  VAL A 118     -25.691  15.934   2.719  1.00 96.40           C  
ATOM    923  C   VAL A 118     -24.236  16.398   2.734  1.00 96.40           C  
ATOM    924  CB  VAL A 118     -26.260  16.008   1.285  1.00 96.40           C  
ATOM    925  O   VAL A 118     -23.316  15.576   2.747  1.00 96.40           O  
ATOM    926  CG1 VAL A 118     -25.270  15.420   0.280  1.00 96.40           C  
ATOM    927  CG2 VAL A 118     -27.601  15.282   1.205  1.00 96.40           C  
ATOM    928  N   PRO A 119     -23.971  17.784   2.729  1.00 96.82           N  
ATOM    929  CA  PRO A 119     -22.567  18.194   2.801  1.00 96.82           C  
ATOM    930  C   PRO A 119     -21.850  17.629   4.026  1.00 96.82           C  
ATOM    931  CB  PRO A 119     -22.649  19.721   2.873  1.00 96.82           C  
ATOM    932  O   PRO A 119     -20.680  17.248   3.939  1.00 96.82           O  
ATOM    933  CG  PRO A 119     -23.893  20.073   2.124  1.00 96.82           C  
ATOM    934  CD  PRO A 119     -24.942  19.044   2.433  1.00 96.82           C  
ATOM    935  N   GLU A 120     -22.538  17.548   5.154  1.00 97.73           N  
ATOM    936  CA  GLU A 120     -21.927  16.947   6.335  1.00 97.73           C  
ATOM    937  C   GLU A 120     -21.719  15.447   6.146  1.00 97.73           C  
ATOM    938  CB  GLU A 120     -22.786  17.206   7.576  1.00 97.73           C  
ATOM    939  O   GLU A 120     -20.695  14.900   6.561  1.00 97.73           O  
ATOM    940  CG  GLU A 120     -22.193  16.650   8.862  1.00 97.73           C  
ATOM    941  CD  GLU A 120     -22.942  17.092  10.109  1.00 97.73           C  
ATOM    942  OE1 GLU A 120     -22.984  16.324  11.096  1.00 97.73           O  
ATOM    943  OE2 GLU A 120     -23.491  18.216  10.098  1.00 97.73           O  
ATOM    944  N   VAL A 121     -22.668  14.714   5.533  1.00 96.16           N  
ATOM    945  CA  VAL A 121     -22.503  13.289   5.265  1.00 96.16           C  
ATOM    946  C   VAL A 121     -21.277  13.067   4.383  1.00 96.16           C  
ATOM    947  CB  VAL A 121     -23.759  12.689   4.594  1.00 96.16           C  
ATOM    948  O   VAL A 121     -20.447  12.200   4.668  1.00 96.16           O  
ATOM    949  CG1 VAL A 121     -23.521  11.229   4.211  1.00 96.16           C  
ATOM    950  CG2 VAL A 121     -24.968  12.812   5.519  1.00 96.16           C  
ATOM    951  N   ALA A 122     -21.061  13.857   3.389  1.00 94.46           N  
ATOM    952  CA  ALA A 122     -19.956  13.754   2.440  1.00 94.46           C  
ATOM    953  C   ALA A 122     -18.615  13.974   3.134  1.00 94.46           C  
ATOM    954  CB  ALA A 122     -20.135  14.758   1.304  1.00 94.46           C  
ATOM    955  O   ALA A 122     -17.604  13.383   2.747  1.00 94.46           O  
ATOM    956  N   SER A 123     -18.633  14.773   4.251  1.00 95.86           N  
ATOM    957  CA  SER A 123     -17.355  15.200   4.812  1.00 95.86           C  
ATOM    958  C   SER A 123     -17.093  14.535   6.159  1.00 95.86           C  
ATOM    959  CB  SER A 123     -17.321  16.721   4.970  1.00 95.86           C  
ATOM    960  O   SER A 123     -15.954  14.501   6.630  1.00 95.86           O  
ATOM    961  OG  SER A 123     -18.364  17.162   5.822  1.00 95.86           O  
ATOM    962  N   CYS A 124     -18.176  13.914   6.773  1.00 96.22           N  
ATOM    963  CA  CYS A 124     -17.948  13.520   8.158  1.00 96.22           C  
ATOM    964  C   CYS A 124     -18.388  12.080   8.395  1.00 96.22           C  
ATOM    965  CB  CYS A 124     -18.693  14.454   9.111  1.00 96.22           C  
ATOM    966  O   CYS A 124     -18.082  11.496   9.436  1.00 96.22           O  
ATOM    967  SG  CYS A 124     -18.191  16.183   8.976  1.00 96.22           S  
ATOM    968  N   PHE A 125     -19.152  11.466   7.513  1.00 94.37           N  
ATOM    969  CA  PHE A 125     -19.599  10.087   7.665  1.00 94.37           C  
ATOM    970  C   PHE A 125     -18.775   9.151   6.788  1.00 94.37           C  
ATOM    971  CB  PHE A 125     -21.085   9.960   7.317  1.00 94.37           C  
ATOM    972  O   PHE A 125     -18.818   9.245   5.560  1.00 94.37           O  
ATOM    973  CG  PHE A 125     -22.004  10.539   8.358  1.00 94.37           C  
ATOM    974  CD1 PHE A 125     -22.785   9.710   9.154  1.00 94.37           C  
ATOM    975  CD2 PHE A 125     -22.087  11.913   8.542  1.00 94.37           C  
ATOM    976  CE1 PHE A 125     -23.637  10.243  10.119  1.00 94.37           C  
ATOM    977  CE2 PHE A 125     -22.935  12.453   9.504  1.00 94.37           C  
ATOM    978  CZ  PHE A 125     -23.710  11.617  10.291  1.00 94.37           C  
ATOM    979  N   PHE A 126     -18.013   8.213   7.483  1.00 93.67           N  
ATOM    980  CA  PHE A 126     -17.162   7.271   6.766  1.00 93.67           C  
ATOM    981  C   PHE A 126     -18.004   6.259   5.997  1.00 93.67           C  
ATOM    982  CB  PHE A 126     -16.224   6.545   7.736  1.00 93.67           C  
ATOM    983  O   PHE A 126     -19.138   5.966   6.383  1.00 93.67           O  
ATOM    984  CG  PHE A 126     -15.033   7.364   8.154  1.00 93.67           C  
ATOM    985  CD1 PHE A 126     -13.763   7.063   7.677  1.00 93.67           C  
ATOM    986  CD2 PHE A 126     -15.183   8.435   9.026  1.00 93.67           C  
ATOM    987  CE1 PHE A 126     -12.658   7.819   8.063  1.00 93.67           C  
ATOM    988  CE2 PHE A 126     -14.084   9.195   9.416  1.00 93.67           C  
ATOM    989  CZ  PHE A 126     -12.823   8.885   8.935  1.00 93.67           C  
ATOM    990  N   LEU A 127     -17.500   5.897   4.812  1.00 92.41           N  
ATOM    991  CA  LEU A 127     -18.100   4.889   3.945  1.00 92.41           C  
ATOM    992  C   LEU A 127     -19.430   5.378   3.381  1.00 92.41           C  
ATOM    993  CB  LEU A 127     -18.308   3.579   4.709  1.00 92.41           C  
ATOM    994  O   LEU A 127     -20.406   4.626   3.338  1.00 92.41           O  
ATOM    995  CG  LEU A 127     -17.089   3.025   5.449  1.00 92.41           C  
ATOM    996  CD1 LEU A 127     -17.433   1.699   6.120  1.00 92.41           C  
ATOM    997  CD2 LEU A 127     -15.913   2.857   4.493  1.00 92.41           C  
ATOM    998  N   ALA A 128     -19.447   6.638   3.131  1.00 90.84           N  
ATOM    999  CA  ALA A 128     -20.628   7.274   2.554  1.00 90.84           C  
ATOM   1000  C   ALA A 128     -20.277   8.017   1.268  1.00 90.84           C  
ATOM   1001  CB  ALA A 128     -21.263   8.231   3.560  1.00 90.84           C  
ATOM   1002  O   ALA A 128     -19.192   8.592   1.152  1.00 90.84           O  
ATOM   1003  N   GLY A 129     -21.169   7.952   0.362  1.00 87.35           N  
ATOM   1004  CA  GLY A 129     -20.931   8.659  -0.886  1.00 87.35           C  
ATOM   1005  C   GLY A 129     -21.964   8.349  -1.954  1.00 87.35           C  
ATOM   1006  O   GLY A 129     -22.917   7.608  -1.706  1.00 87.35           O  
ATOM   1007  N   THR A 130     -21.856   9.028  -3.086  1.00 81.03           N  
ATOM   1008  CA  THR A 130     -22.801   8.872  -4.186  1.00 81.03           C  
ATOM   1009  C   THR A 130     -22.382   7.724  -5.100  1.00 81.03           C  
ATOM   1010  CB  THR A 130     -22.920  10.169  -5.008  1.00 81.03           C  
ATOM   1011  O   THR A 130     -23.159   7.285  -5.950  1.00 81.03           O  
ATOM   1012  CG2 THR A 130     -23.522  11.295  -4.175  1.00 81.03           C  
ATOM   1013  OG1 THR A 130     -21.618  10.565  -5.457  1.00 81.03           O  
ATOM   1014  N   ASN A 131     -21.252   7.231  -4.889  1.00 74.66           N  
ATOM   1015  CA  ASN A 131     -20.712   6.229  -5.801  1.00 74.66           C  
ATOM   1016  C   ASN A 131     -20.178   5.014  -5.048  1.00 74.66           C  
ATOM   1017  CB  ASN A 131     -19.614   6.836  -6.677  1.00 74.66           C  
ATOM   1018  O   ASN A 131     -19.134   4.466  -5.406  1.00 74.66           O  
ATOM   1019  CG  ASN A 131     -20.150   7.856  -7.663  1.00 74.66           C  
ATOM   1020  ND2 ASN A 131     -19.350   8.875  -7.955  1.00 74.66           N  
ATOM   1021  OD1 ASN A 131     -21.273   7.729  -8.157  1.00 74.66           O  
ATOM   1022  N   ILE A 132     -20.863   4.642  -3.938  1.00 76.73           N  
ATOM   1023  CA  ILE A 132     -20.403   3.480  -3.184  1.00 76.73           C  
ATOM   1024  C   ILE A 132     -20.527   2.225  -4.044  1.00 76.73           C  
ATOM   1025  CB  ILE A 132     -21.197   3.310  -1.869  1.00 76.73           C  
ATOM   1026  O   ILE A 132     -19.660   1.348  -4.003  1.00 76.73           O  
ATOM   1027  CG1 ILE A 132     -20.871   4.449  -0.897  1.00 76.73           C  
ATOM   1028  CG2 ILE A 132     -20.903   1.947  -1.235  1.00 76.73           C  
ATOM   1029  CD1 ILE A 132     -19.419   4.476  -0.440  1.00 76.73           C  
ATOM   1030  N   ASN A 133     -21.544   2.163  -4.897  1.00 74.12           N  
ATOM   1031  CA  ASN A 133     -21.680   1.154  -5.943  1.00 74.12           C  
ATOM   1032  C   ASN A 133     -21.306   1.713  -7.313  1.00 74.12           C  
ATOM   1033  CB  ASN A 133     -23.105   0.596  -5.967  1.00 74.12           C  
ATOM   1034  O   ASN A 133     -21.956   2.634  -7.811  1.00 74.12           O  
ATOM   1035  CG  ASN A 133     -23.473  -0.121  -4.684  1.00 74.12           C  
ATOM   1036  ND2 ASN A 133     -24.683   0.124  -4.194  1.00 74.12           N  
ATOM   1037  OD1 ASN A 133     -22.677  -0.888  -4.136  1.00 74.12           O  
ATOM   1038  N   LYS A 134     -20.230   1.157  -7.826  1.00 74.32           N  
ATOM   1039  CA  LYS A 134     -19.744   1.710  -9.086  1.00 74.32           C  
ATOM   1040  C   LYS A 134     -20.200   0.863 -10.271  1.00 74.32           C  
ATOM   1041  CB  LYS A 134     -18.218   1.816  -9.074  1.00 74.32           C  
ATOM   1042  O   LYS A 134     -20.192  -0.368 -10.200  1.00 74.32           O  
ATOM   1043  CG  LYS A 134     -17.678   2.850  -8.098  1.00 74.32           C  
ATOM   1044  CD  LYS A 134     -16.169   3.011  -8.233  1.00 74.32           C  
ATOM   1045  CE  LYS A 134     -15.631   4.070  -7.280  1.00 74.32           C  
ATOM   1046  NZ  LYS A 134     -14.154   4.243  -7.420  1.00 74.32           N  
ATOM   1047  N   ALA A 135     -20.609   1.627 -11.263  1.00 80.04           N  
ATOM   1048  CA  ALA A 135     -20.808   0.935 -12.534  1.00 80.04           C  
ATOM   1049  C   ALA A 135     -19.472   0.539 -13.158  1.00 80.04           C  
ATOM   1050  CB  ALA A 135     -21.603   1.812 -13.498  1.00 80.04           C  
ATOM   1051  O   ALA A 135     -18.431   1.110 -12.824  1.00 80.04           O  
ATOM   1052  N   LYS A 136     -19.422  -0.553 -13.919  1.00 79.71           N  
ATOM   1053  CA  LYS A 136     -18.221  -1.071 -14.567  1.00 79.71           C  
ATOM   1054  C   LYS A 136     -17.565  -0.007 -15.442  1.00 79.71           C  
ATOM   1055  CB  LYS A 136     -18.553  -2.307 -15.405  1.00 79.71           C  
ATOM   1056  O   LYS A 136     -16.366  -0.076 -15.718  1.00 79.71           O  
ATOM   1057  CG  LYS A 136     -18.825  -3.558 -14.582  1.00 79.71           C  
ATOM   1058  CD  LYS A 136     -18.949  -4.792 -15.466  1.00 79.71           C  
ATOM   1059  CE  LYS A 136     -19.216  -6.045 -14.644  1.00 79.71           C  
ATOM   1060  NZ  LYS A 136     -19.347  -7.257 -15.508  1.00 79.71           N  
ATOM   1061  N   ASP A 137     -18.339   1.062 -15.777  1.00 87.10           N  
ATOM   1062  CA  ASP A 137     -17.783   2.082 -16.661  1.00 87.10           C  
ATOM   1063  C   ASP A 137     -17.395   3.335 -15.879  1.00 87.10           C  
ATOM   1064  CB  ASP A 137     -18.783   2.439 -17.763  1.00 87.10           C  
ATOM   1065  O   ASP A 137     -17.196   4.401 -16.464  1.00 87.10           O  
ATOM   1066  CG  ASP A 137     -20.084   3.005 -17.223  1.00 87.10           C  
ATOM   1067  OD1 ASP A 137     -20.316   2.938 -15.997  1.00 87.10           O  
ATOM   1068  OD2 ASP A 137     -20.886   3.520 -18.032  1.00 87.10           O  
ATOM   1069  N   CYS A 138     -17.305   3.272 -14.482  1.00 88.00           N  
ATOM   1070  CA  CYS A 138     -16.952   4.405 -13.634  1.00 88.00           C  
ATOM   1071  C   CYS A 138     -15.500   4.815 -13.849  1.00 88.00           C  
ATOM   1072  CB  CYS A 138     -17.183   4.064 -12.162  1.00 88.00           C  
ATOM   1073  O   CYS A 138     -14.617   3.961 -13.948  1.00 88.00           O  
ATOM   1074  SG  CYS A 138     -16.752   5.404 -11.029  1.00 88.00           S  
ATOM   1075  N   ILE A 139     -15.241   6.119 -13.896  1.00 90.44           N  
ATOM   1076  CA  ILE A 139     -13.886   6.615 -14.107  1.00 90.44           C  
ATOM   1077  C   ILE A 139     -13.501   7.564 -12.973  1.00 90.44           C  
ATOM   1078  CB  ILE A 139     -13.750   7.328 -15.471  1.00 90.44           C  
ATOM   1079  O   ILE A 139     -12.538   8.324 -13.092  1.00 90.44           O  
ATOM   1080  CG1 ILE A 139     -14.745   8.490 -15.568  1.00 90.44           C  
ATOM   1081  CG2 ILE A 139     -13.953   6.336 -16.620  1.00 90.44           C  
ATOM   1082  CD1 ILE A 139     -14.457   9.458 -16.707  1.00 90.44           C  
ATOM   1083  N   LYS A 140     -14.304   7.503 -11.965  1.00 88.67           N  
ATOM   1084  CA  LYS A 140     -13.991   8.376 -10.837  1.00 88.67           C  
ATOM   1085  C   LYS A 140     -12.837   7.814 -10.011  1.00 88.67           C  
ATOM   1086  CB  LYS A 140     -15.222   8.571  -9.951  1.00 88.67           C  
ATOM   1087  O   LYS A 140     -12.691   6.596  -9.887  1.00 88.67           O  
ATOM   1088  CG  LYS A 140     -16.339   9.367 -10.611  1.00 88.67           C  
ATOM   1089  CD  LYS A 140     -17.525   9.549  -9.673  1.00 88.67           C  
ATOM   1090  CE  LYS A 140     -18.655  10.319 -10.343  1.00 88.67           C  
ATOM   1091  NZ  LYS A 140     -19.845  10.445  -9.449  1.00 88.67           N  
ATOM   1092  N   GLY A 141     -12.056   8.749  -9.542  1.00 84.24           N  
ATOM   1093  CA  GLY A 141     -10.937   8.361  -8.698  1.00 84.24           C  
ATOM   1094  C   GLY A 141     -11.357   7.955  -7.299  1.00 84.24           C  
ATOM   1095  O   GLY A 141     -10.731   7.091  -6.683  1.00 84.24           O  
ATOM   1096  N   GLY A 142     -12.464   8.682  -6.723  1.00 83.91           N  
ATOM   1097  CA  GLY A 142     -13.007   8.294  -5.431  1.00 83.91           C  
ATOM   1098  C   GLY A 142     -13.675   6.932  -5.449  1.00 83.91           C  
ATOM   1099  O   GLY A 142     -14.585   6.691  -6.245  1.00 83.91           O  
ATOM   1100  N   THR A 143     -13.224   5.999  -4.442  1.00 80.82           N  
ATOM   1101  CA  THR A 143     -13.717   4.636  -4.602  1.00 80.82           C  
ATOM   1102  C   THR A 143     -14.307   4.117  -3.294  1.00 80.82           C  
ATOM   1103  CB  THR A 143     -12.599   3.689  -5.076  1.00 80.82           C  
ATOM   1104  O   THR A 143     -15.250   3.324  -3.304  1.00 80.82           O  
ATOM   1105  CG2 THR A 143     -12.172   4.013  -6.504  1.00 80.82           C  
ATOM   1106  OG1 THR A 143     -11.467   3.824  -4.208  1.00 80.82           O  
ATOM   1107  N   ASN A 144     -14.001   4.695  -2.158  1.00 87.58           N  
ATOM   1108  CA  ASN A 144     -14.289   3.948  -0.938  1.00 87.58           C  
ATOM   1109  C   ASN A 144     -15.139   4.763   0.031  1.00 87.58           C  
ATOM   1110  CB  ASN A 144     -12.991   3.503  -0.262  1.00 87.58           C  
ATOM   1111  O   ASN A 144     -15.504   4.278   1.103  1.00 87.58           O  
ATOM   1112  CG  ASN A 144     -12.179   2.554  -1.122  1.00 87.58           C  
ATOM   1113  ND2 ASN A 144     -10.869   2.767  -1.166  1.00 87.58           N  
ATOM   1114  OD1 ASN A 144     -12.725   1.638  -1.742  1.00 87.58           O  
ATOM   1115  N   GLY A 145     -15.461   6.051  -0.330  1.00 90.56           N  
ATOM   1116  CA  GLY A 145     -16.271   6.897   0.533  1.00 90.56           C  
ATOM   1117  C   GLY A 145     -15.529   7.375   1.767  1.00 90.56           C  
ATOM   1118  O   GLY A 145     -16.122   7.512   2.839  1.00 90.56           O  
ATOM   1119  N   VAL A 146     -14.167   7.558   1.649  1.00 92.61           N  
ATOM   1120  CA  VAL A 146     -13.436   7.890   2.867  1.00 92.61           C  
ATOM   1121  C   VAL A 146     -12.585   9.137   2.636  1.00 92.61           C  
ATOM   1122  CB  VAL A 146     -12.546   6.716   3.333  1.00 92.61           C  
ATOM   1123  O   VAL A 146     -12.099   9.750   3.589  1.00 92.61           O  
ATOM   1124  CG1 VAL A 146     -13.403   5.532   3.777  1.00 92.61           C  
ATOM   1125  CG2 VAL A 146     -11.589   6.298   2.219  1.00 92.61           C  
ATOM   1126  N   GLY A 147     -12.277   9.568   1.377  1.00 92.77           N  
ATOM   1127  CA  GLY A 147     -11.287  10.573   1.025  1.00 92.77           C  
ATOM   1128  C   GLY A 147     -11.474  11.881   1.769  1.00 92.77           C  
ATOM   1129  O   GLY A 147     -10.614  12.283   2.555  1.00 92.77           O  
ATOM   1130  N   LEU A 148     -12.671  12.537   1.561  1.00 94.98           N  
ATOM   1131  CA  LEU A 148     -12.945  13.825   2.188  1.00 94.98           C  
ATOM   1132  C   LEU A 148     -12.974  13.695   3.707  1.00 94.98           C  
ATOM   1133  CB  LEU A 148     -14.275  14.393   1.687  1.00 94.98           C  
ATOM   1134  O   LEU A 148     -12.495  14.581   4.419  1.00 94.98           O  
ATOM   1135  CG  LEU A 148     -14.674  15.766   2.231  1.00 94.98           C  
ATOM   1136  CD1 LEU A 148     -13.526  16.756   2.065  1.00 94.98           C  
ATOM   1137  CD2 LEU A 148     -15.930  16.274   1.532  1.00 94.98           C  
ATOM   1138  N   LYS A 149     -13.373  12.627   4.173  1.00 96.34           N  
ATOM   1139  CA  LYS A 149     -13.433  12.367   5.608  1.00 96.34           C  
ATOM   1140  C   LYS A 149     -12.034  12.282   6.211  1.00 96.34           C  
ATOM   1141  CB  LYS A 149     -14.204  11.077   5.889  1.00 96.34           C  
ATOM   1142  O   LYS A 149     -11.786  12.811   7.296  1.00 96.34           O  
ATOM   1143  CG  LYS A 149     -15.704  11.190   5.662  1.00 96.34           C  
ATOM   1144  CD  LYS A 149     -16.085  10.809   4.237  1.00 96.34           C  
ATOM   1145  CE  LYS A 149     -17.586  10.922   4.009  1.00 96.34           C  
ATOM   1146  NZ  LYS A 149     -17.904  11.315   2.604  1.00 96.34           N  
ATOM   1147  N   LEU A 150     -11.145  11.669   5.505  1.00 96.21           N  
ATOM   1148  CA  LEU A 150      -9.764  11.574   5.966  1.00 96.21           C  
ATOM   1149  C   LEU A 150      -9.132  12.957   6.078  1.00 96.21           C  
ATOM   1150  CB  LEU A 150      -8.942  10.699   5.017  1.00 96.21           C  
ATOM   1151  O   LEU A 150      -8.360  13.219   7.003  1.00 96.21           O  
ATOM   1152  CG  LEU A 150      -9.276   9.206   5.009  1.00 96.21           C  
ATOM   1153  CD1 LEU A 150      -8.491   8.493   3.914  1.00 96.21           C  
ATOM   1154  CD2 LEU A 150      -8.986   8.587   6.372  1.00 96.21           C  
ATOM   1155  N   ALA A 151      -9.521  13.838   5.119  1.00 97.12           N  
ATOM   1156  CA  ALA A 151      -9.027  15.210   5.201  1.00 97.12           C  
ATOM   1157  C   ALA A 151      -9.536  15.902   6.463  1.00 97.12           C  
ATOM   1158  CB  ALA A 151      -9.439  16.000   3.962  1.00 97.12           C  
ATOM   1159  O   ALA A 151      -8.783  16.609   7.137  1.00 97.12           O  
ATOM   1160  N   MET A 152     -10.782  15.582   6.803  1.00 97.61           N  
ATOM   1161  CA  MET A 152     -11.382  16.216   7.973  1.00 97.61           C  
ATOM   1162  C   MET A 152     -10.771  15.672   9.260  1.00 97.61           C  
ATOM   1163  CB  MET A 152     -12.896  16.004   7.983  1.00 97.61           C  
ATOM   1164  O   MET A 152     -10.422  16.439  10.160  1.00 97.61           O  
ATOM   1165  CG  MET A 152     -13.584  16.433   6.697  1.00 97.61           C  
ATOM   1166  SD  MET A 152     -13.305  18.205   6.308  1.00 97.61           S  
ATOM   1167  CE  MET A 152     -13.594  18.188   4.516  1.00 97.61           C  
ATOM   1168  N   VAL A 153     -10.578  14.339   9.313  1.00 97.63           N  
ATOM   1169  CA  VAL A 153     -10.125  13.681  10.534  1.00 97.63           C  
ATOM   1170  C   VAL A 153      -8.666  14.039  10.804  1.00 97.63           C  
ATOM   1171  CB  VAL A 153     -10.291  12.148  10.447  1.00 97.63           C  
ATOM   1172  O   VAL A 153      -8.251  14.152  11.960  1.00 97.63           O  
ATOM   1173  CG1 VAL A 153      -9.234  11.542   9.526  1.00 97.63           C  
ATOM   1174  CG2 VAL A 153     -10.213  11.523  11.839  1.00 97.63           C  
ATOM   1175  N   HIS A 154      -7.855  14.277   9.791  1.00 97.66           N  
ATOM   1176  CA  HIS A 154      -6.440  14.576   9.979  1.00 97.66           C  
ATOM   1177  C   HIS A 154      -6.180  16.077   9.908  1.00 97.66           C  
ATOM   1178  CB  HIS A 154      -5.595  13.848   8.932  1.00 97.66           C  
ATOM   1179  O   HIS A 154      -5.101  16.506   9.494  1.00 97.66           O  
ATOM   1180  CG  HIS A 154      -5.528  12.368   9.140  1.00 97.66           C  
ATOM   1181  CD2 HIS A 154      -5.934  11.341   8.357  1.00 97.66           C  
ATOM   1182  ND1 HIS A 154      -4.991  11.800  10.275  1.00 97.66           N  
ATOM   1183  CE1 HIS A 154      -5.068  10.483  10.179  1.00 97.66           C  
ATOM   1184  NE2 HIS A 154      -5.637  10.179   9.025  1.00 97.66           N  
ATOM   1185  N   SER A 155      -7.211  16.843  10.341  1.00 97.94           N  
ATOM   1186  CA  SER A 155      -7.082  18.296  10.372  1.00 97.94           C  
ATOM   1187  C   SER A 155      -7.424  18.852  11.750  1.00 97.94           C  
ATOM   1188  CB  SER A 155      -7.984  18.937   9.316  1.00 97.94           C  
ATOM   1189  O   SER A 155      -8.305  18.328  12.436  1.00 97.94           O  
ATOM   1190  OG  SER A 155      -7.606  18.525   8.014  1.00 97.94           O  
ATOM   1191  N   GLN A 156      -6.537  19.870  12.169  1.00 97.93           N  
ATOM   1192  CA  GLN A 156      -6.903  20.633  13.357  1.00 97.93           C  
ATOM   1193  C   GLN A 156      -8.267  21.297  13.187  1.00 97.93           C  
ATOM   1194  CB  GLN A 156      -5.840  21.688  13.667  1.00 97.93           C  
ATOM   1195  O   GLN A 156      -9.109  21.237  14.084  1.00 97.93           O  
ATOM   1196  CG  GLN A 156      -6.117  22.487  14.933  1.00 97.93           C  
ATOM   1197  CD  GLN A 156      -5.049  23.526  15.217  1.00 97.93           C  
ATOM   1198  NE2 GLN A 156      -5.182  24.223  16.341  1.00 97.93           N  
ATOM   1199  OE1 GLN A 156      -4.110  23.701  14.433  1.00 97.93           O  
ATOM   1200  N   TRP A 157      -8.444  21.950  12.138  1.00 98.62           N  
ATOM   1201  CA  TRP A 157      -9.736  22.491  11.727  1.00 98.62           C  
ATOM   1202  C   TRP A 157      -9.919  22.374  10.217  1.00 98.62           C  
ATOM   1203  CB  TRP A 157      -9.869  23.954  12.159  1.00 98.62           C  
ATOM   1204  O   TRP A 157      -8.942  22.250   9.475  1.00 98.62           O  
ATOM   1205  CG  TRP A 157      -8.765  24.838  11.663  1.00 98.62           C  
ATOM   1206  CD1 TRP A 157      -7.665  25.252  12.362  1.00 98.62           C  
ATOM   1207  CD2 TRP A 157      -8.657  25.422  10.362  1.00 98.62           C  
ATOM   1208  CE2 TRP A 157      -7.464  26.178  10.340  1.00 98.62           C  
ATOM   1209  CE3 TRP A 157      -9.453  25.378   9.209  1.00 98.62           C  
ATOM   1210  NE1 TRP A 157      -6.878  26.058  11.571  1.00 98.62           N  
ATOM   1211  CH2 TRP A 157      -7.846  26.826   8.096  1.00 98.62           C  
ATOM   1212  CZ2 TRP A 157      -7.049  26.886   9.210  1.00 98.62           C  
ATOM   1213  CZ3 TRP A 157      -9.038  26.083   8.085  1.00 98.62           C  
ATOM   1214  N   ALA A 158     -11.114  22.263   9.767  1.00 98.59           N  
ATOM   1215  CA  ALA A 158     -11.508  22.283   8.361  1.00 98.59           C  
ATOM   1216  C   ALA A 158     -12.836  23.011   8.174  1.00 98.59           C  
ATOM   1217  CB  ALA A 158     -11.602  20.861   7.814  1.00 98.59           C  
ATOM   1218  O   ALA A 158     -13.706  22.962   9.046  1.00 98.59           O  
ATOM   1219  N   ILE A 159     -12.953  23.710   7.018  1.00 98.72           N  
ATOM   1220  CA  ILE A 159     -14.189  24.405   6.677  1.00 98.72           C  
ATOM   1221  C   ILE A 159     -14.680  23.942   5.307  1.00 98.72           C  
ATOM   1222  CB  ILE A 159     -13.998  25.938   6.687  1.00 98.72           C  
ATOM   1223  O   ILE A 159     -13.932  23.982   4.327  1.00 98.72           O  
ATOM   1224  CG1 ILE A 159     -13.451  26.399   8.044  1.00 98.72           C  
ATOM   1225  CG2 ILE A 159     -15.313  26.649   6.357  1.00 98.72           C  
ATOM   1226  CD1 ILE A 159     -13.021  27.859   8.074  1.00 98.72           C  
ATOM   1227  N   LEU A 160     -15.890  23.448   5.286  1.00 98.53           N  
ATOM   1228  CA  LEU A 160     -16.553  23.110   4.032  1.00 98.53           C  
ATOM   1229  C   LEU A 160     -17.577  24.176   3.655  1.00 98.53           C  
ATOM   1230  CB  LEU A 160     -17.237  21.744   4.138  1.00 98.53           C  
ATOM   1231  O   LEU A 160     -18.480  24.480   4.437  1.00 98.53           O  
ATOM   1232  CG  LEU A 160     -18.008  21.274   2.903  1.00 98.53           C  
ATOM   1233  CD1 LEU A 160     -18.036  19.750   2.844  1.00 98.53           C  
ATOM   1234  CD2 LEU A 160     -19.423  21.840   2.909  1.00 98.53           C  
ATOM   1235  N   THR A 161     -17.403  24.736   2.484  1.00 98.61           N  
ATOM   1236  CA  THR A 161     -18.336  25.695   1.903  1.00 98.61           C  
ATOM   1237  C   THR A 161     -18.816  25.221   0.534  1.00 98.61           C  
ATOM   1238  CB  THR A 161     -17.694  27.088   1.771  1.00 98.61           C  
ATOM   1239  O   THR A 161     -18.005  24.936  -0.350  1.00 98.61           O  
ATOM   1240  CG2 THR A 161     -18.715  28.122   1.306  1.00 98.61           C  
ATOM   1241  OG1 THR A 161     -17.171  27.489   3.043  1.00 98.61           O  
ATOM   1242  N   THR A 162     -20.146  25.069   0.436  1.00 98.46           N  
ATOM   1243  CA  THR A 162     -20.680  24.686  -0.866  1.00 98.46           C  
ATOM   1244  C   THR A 162     -21.947  25.474  -1.185  1.00 98.46           C  
ATOM   1245  CB  THR A 162     -20.982  23.177  -0.925  1.00 98.46           C  
ATOM   1246  O   THR A 162     -22.729  25.791  -0.286  1.00 98.46           O  
ATOM   1247  CG2 THR A 162     -22.127  22.809   0.012  1.00 98.46           C  
ATOM   1248  OG1 THR A 162     -21.341  22.819  -2.265  1.00 98.46           O  
ATOM   1249  N   ALA A 163     -22.081  25.908  -2.410  1.00 97.86           N  
ATOM   1250  CA  ALA A 163     -23.267  26.577  -2.937  1.00 97.86           C  
ATOM   1251  C   ALA A 163     -23.843  25.815  -4.127  1.00 97.86           C  
ATOM   1252  CB  ALA A 163     -22.934  28.012  -3.340  1.00 97.86           C  
ATOM   1253  O   ALA A 163     -23.121  25.486  -5.071  1.00 97.86           O  
ATOM   1254  N   ASP A 164     -25.235  25.533  -4.128  1.00 94.88           N  
ATOM   1255  CA  ASP A 164     -25.829  24.648  -5.125  1.00 94.88           C  
ATOM   1256  C   ASP A 164     -26.708  25.429  -6.100  1.00 94.88           C  
ATOM   1257  CB  ASP A 164     -26.647  23.547  -4.446  1.00 94.88           C  
ATOM   1258  O   ASP A 164     -27.518  24.842  -6.820  1.00 94.88           O  
ATOM   1259  CG  ASP A 164     -27.843  24.084  -3.680  1.00 94.88           C  
ATOM   1260  OD1 ASP A 164     -28.068  25.314  -3.684  1.00 94.88           O  
ATOM   1261  OD2 ASP A 164     -28.566  23.271  -3.065  1.00 94.88           O  
ATOM   1262  N   GLY A 165     -26.552  26.831  -6.095  1.00 95.14           N  
ATOM   1263  CA  GLY A 165     -27.370  27.667  -6.960  1.00 95.14           C  
ATOM   1264  C   GLY A 165     -28.663  28.116  -6.308  1.00 95.14           C  
ATOM   1265  O   GLY A 165     -29.413  28.907  -6.883  1.00 95.14           O  
ATOM   1266  N   ALA A 166     -28.897  27.607  -5.187  1.00 96.33           N  
ATOM   1267  CA  ALA A 166     -30.072  27.992  -4.409  1.00 96.33           C  
ATOM   1268  C   ALA A 166     -29.681  28.393  -2.989  1.00 96.33           C  
ATOM   1269  CB  ALA A 166     -31.086  26.851  -4.376  1.00 96.33           C  
ATOM   1270  O   ALA A 166     -30.061  29.465  -2.513  1.00 96.33           O  
ATOM   1271  N   GLN A 167     -28.893  27.554  -2.406  1.00 97.87           N  
ATOM   1272  CA  GLN A 167     -28.457  27.788  -1.033  1.00 97.87           C  
ATOM   1273  C   GLN A 167     -26.939  27.688  -0.914  1.00 97.87           C  
ATOM   1274  CB  GLN A 167     -29.125  26.795  -0.081  1.00 97.87           C  
ATOM   1275  O   GLN A 167     -26.287  27.044  -1.738  1.00 97.87           O  
ATOM   1276  CG  GLN A 167     -30.643  26.905  -0.043  1.00 97.87           C  
ATOM   1277  CD  GLN A 167     -31.284  25.876   0.870  1.00 97.87           C  
ATOM   1278  NE2 GLN A 167     -32.083  24.986   0.291  1.00 97.87           N  
ATOM   1279  OE1 GLN A 167     -31.062  25.881   2.085  1.00 97.87           O  
ATOM   1280  N   LYS A 168     -26.442  28.406   0.047  1.00 98.44           N  
ATOM   1281  CA  LYS A 168     -25.040  28.303   0.444  1.00 98.44           C  
ATOM   1282  C   LYS A 168     -24.905  27.674   1.827  1.00 98.44           C  
ATOM   1283  CB  LYS A 168     -24.375  29.680   0.427  1.00 98.44           C  
ATOM   1284  O   LYS A 168     -25.606  28.064   2.763  1.00 98.44           O  
ATOM   1285  CG  LYS A 168     -22.888  29.653   0.749  1.00 98.44           C  
ATOM   1286  CD  LYS A 168     -22.278  31.048   0.691  1.00 98.44           C  
ATOM   1287  CE  LYS A 168     -20.807  31.032   1.083  1.00 98.44           C  
ATOM   1288  NZ  LYS A 168     -20.199  32.394   1.010  1.00 98.44           N  
ATOM   1289  N   TYR A 169     -24.031  26.651   1.888  1.00 98.60           N  
ATOM   1290  CA  TYR A 169     -23.767  25.866   3.089  1.00 98.60           C  
ATOM   1291  C   TYR A 169     -22.341  26.083   3.580  1.00 98.60           C  
ATOM   1292  CB  TYR A 169     -24.006  24.377   2.821  1.00 98.60           C  
ATOM   1293  O   TYR A 169     -21.389  25.993   2.801  1.00 98.60           O  
ATOM   1294  CG  TYR A 169     -23.742  23.495   4.017  1.00 98.60           C  
ATOM   1295  CD1 TYR A 169     -22.443  23.127   4.362  1.00 98.60           C  
ATOM   1296  CD2 TYR A 169     -24.789  23.027   4.803  1.00 98.60           C  
ATOM   1297  CE1 TYR A 169     -22.195  22.312   5.463  1.00 98.60           C  
ATOM   1298  CE2 TYR A 169     -24.553  22.212   5.905  1.00 98.60           C  
ATOM   1299  OH  TYR A 169     -23.015  21.055   7.317  1.00 98.60           O  
ATOM   1300  CZ  TYR A 169     -23.255  21.861   6.227  1.00 98.60           C  
ATOM   1301  N   VAL A 170     -22.207  26.460   4.917  1.00 98.74           N  
ATOM   1302  CA  VAL A 170     -20.893  26.594   5.536  1.00 98.74           C  
ATOM   1303  C   VAL A 170     -20.852  25.803   6.841  1.00 98.74           C  
ATOM   1304  CB  VAL A 170     -20.538  28.075   5.800  1.00 98.74           C  
ATOM   1305  O   VAL A 170     -21.726  25.960   7.697  1.00 98.74           O  
ATOM   1306  CG1 VAL A 170     -19.135  28.198   6.390  1.00 98.74           C  
ATOM   1307  CG2 VAL A 170     -20.653  28.888   4.511  1.00 98.74           C  
ATOM   1308  N   GLN A 171     -19.832  24.967   6.972  1.00 98.59           N  
ATOM   1309  CA  GLN A 171     -19.705  24.210   8.213  1.00 98.59           C  
ATOM   1310  C   GLN A 171     -18.243  24.083   8.633  1.00 98.59           C  
ATOM   1311  CB  GLN A 171     -20.330  22.822   8.061  1.00 98.59           C  
ATOM   1312  O   GLN A 171     -17.379  23.782   7.807  1.00 98.59           O  
ATOM   1313  CG  GLN A 171     -20.504  22.079   9.379  1.00 98.59           C  
ATOM   1314  CD  GLN A 171     -21.218  20.751   9.213  1.00 98.59           C  
ATOM   1315  NE2 GLN A 171     -21.975  20.354  10.231  1.00 98.59           N  
ATOM   1316  OE1 GLN A 171     -21.092  20.087   8.179  1.00 98.59           O  
ATOM   1317  N   GLN A 172     -18.010  24.327   9.862  1.00 98.54           N  
ATOM   1318  CA  GLN A 172     -16.682  24.214  10.455  1.00 98.54           C  
ATOM   1319  C   GLN A 172     -16.546  22.922  11.256  1.00 98.54           C  
ATOM   1320  CB  GLN A 172     -16.388  25.419  11.349  1.00 98.54           C  
ATOM   1321  O   GLN A 172     -17.423  22.585  12.054  1.00 98.54           O  
ATOM   1322  CG  GLN A 172     -14.960  25.461  11.876  1.00 98.54           C  
ATOM   1323  CD  GLN A 172     -14.593  26.807  12.472  1.00 98.54           C  
ATOM   1324  NE2 GLN A 172     -13.598  26.814  13.352  1.00 98.54           N  
ATOM   1325  OE1 GLN A 172     -15.199  27.832  12.144  1.00 98.54           O  
ATOM   1326  N   ILE A 173     -15.428  22.237  10.972  1.00 98.47           N  
ATOM   1327  CA  ILE A 173     -15.077  21.009  11.676  1.00 98.47           C  
ATOM   1328  C   ILE A 173     -13.762  21.202  12.427  1.00 98.47           C  
ATOM   1329  CB  ILE A 173     -14.967  19.813  10.703  1.00 98.47           C  
ATOM   1330  O   ILE A 173     -12.774  21.667  11.854  1.00 98.47           O  
ATOM   1331  CG1 ILE A 173     -16.320  19.541  10.037  1.00 98.47           C  
ATOM   1332  CG2 ILE A 173     -14.457  18.568  11.435  1.00 98.47           C  
ATOM   1333  CD1 ILE A 173     -16.493  20.223   8.686  1.00 98.47           C  
ATOM   1334  N   ASN A 174     -13.740  20.793  13.742  1.00 98.35           N  
ATOM   1335  CA  ASN A 174     -12.578  21.036  14.591  1.00 98.35           C  
ATOM   1336  C   ASN A 174     -12.126  19.763  15.300  1.00 98.35           C  
ATOM   1337  CB  ASN A 174     -12.880  22.134  15.612  1.00 98.35           C  
ATOM   1338  O   ASN A 174     -12.920  18.842  15.498  1.00 98.35           O  
ATOM   1339  CG  ASN A 174     -13.212  23.463  14.961  1.00 98.35           C  
ATOM   1340  ND2 ASN A 174     -14.478  23.857  15.030  1.00 98.35           N  
ATOM   1341  OD1 ASN A 174     -12.338  24.128  14.399  1.00 98.35           O  
ATOM   1342  N   GLN A 175     -10.837  19.793  15.634  1.00 97.37           N  
ATOM   1343  CA  GLN A 175     -10.225  18.777  16.484  1.00 97.37           C  
ATOM   1344  C   GLN A 175     -10.457  17.377  15.924  1.00 97.37           C  
ATOM   1345  CB  GLN A 175     -10.771  18.869  17.910  1.00 97.37           C  
ATOM   1346  O   GLN A 175     -10.914  16.484  16.640  1.00 97.37           O  
ATOM   1347  CG  GLN A 175     -10.440  20.179  18.612  1.00 97.37           C  
ATOM   1348  CD  GLN A 175     -10.923  20.213  20.050  1.00 97.37           C  
ATOM   1349  NE2 GLN A 175     -10.604  21.291  20.757  1.00 97.37           N  
ATOM   1350  OE1 GLN A 175     -11.577  19.277  20.521  1.00 97.37           O  
ATOM   1351  N   ARG A 176     -10.126  17.260  14.633  1.00 97.20           N  
ATOM   1352  CA  ARG A 176     -10.077  15.942  14.010  1.00 97.20           C  
ATOM   1353  C   ARG A 176     -11.439  15.258  14.067  1.00 97.20           C  
ATOM   1354  CB  ARG A 176      -9.022  15.064  14.688  1.00 97.20           C  
ATOM   1355  O   ARG A 176     -11.536  14.085  14.433  1.00 97.20           O  
ATOM   1356  CG  ARG A 176      -7.637  15.690  14.732  1.00 97.20           C  
ATOM   1357  CD  ARG A 176      -6.655  14.830  15.515  1.00 97.20           C  
ATOM   1358  NE  ARG A 176      -6.325  13.600  14.799  1.00 97.20           N  
ATOM   1359  NH1 ARG A 176      -5.238  12.610  16.581  1.00 97.20           N  
ATOM   1360  NH2 ARG A 176      -5.414  11.504  14.581  1.00 97.20           N  
ATOM   1361  CZ  ARG A 176      -5.660  12.574  15.322  1.00 97.20           C  
ATOM   1362  N   LEU A 177     -12.631  16.005  13.830  1.00 97.11           N  
ATOM   1363  CA  LEU A 177     -14.014  15.552  13.739  1.00 97.11           C  
ATOM   1364  C   LEU A 177     -14.623  15.384  15.127  1.00 97.11           C  
ATOM   1365  CB  LEU A 177     -14.096  14.230  12.970  1.00 97.11           C  
ATOM   1366  O   LEU A 177     -15.710  14.818  15.269  1.00 97.11           O  
ATOM   1367  CG  LEU A 177     -13.878  14.311  11.459  1.00 97.11           C  
ATOM   1368  CD1 LEU A 177     -14.044  12.933  10.825  1.00 97.11           C  
ATOM   1369  CD2 LEU A 177     -14.842  15.313  10.832  1.00 97.11           C  
ATOM   1370  N   ASP A 178     -13.884  15.775  16.186  1.00 96.68           N  
ATOM   1371  CA  ASP A 178     -14.443  15.712  17.533  1.00 96.68           C  
ATOM   1372  C   ASP A 178     -15.528  16.769  17.727  1.00 96.68           C  
ATOM   1373  CB  ASP A 178     -13.342  15.891  18.580  1.00 96.68           C  
ATOM   1374  O   ASP A 178     -16.475  16.561  18.489  1.00 96.68           O  
ATOM   1375  CG  ASP A 178     -12.464  14.662  18.734  1.00 96.68           C  
ATOM   1376  OD1 ASP A 178     -12.845  13.575  18.248  1.00 96.68           O  
ATOM   1377  OD2 ASP A 178     -11.382  14.780  19.348  1.00 96.68           O  
ATOM   1378  N   ILE A 179     -15.294  17.768  17.010  1.00 97.61           N  
ATOM   1379  CA  ILE A 179     -16.288  18.833  17.086  1.00 97.61           C  
ATOM   1380  C   ILE A 179     -16.781  19.180  15.683  1.00 97.61           C  
ATOM   1381  CB  ILE A 179     -15.717  20.091  17.780  1.00 97.61           C  
ATOM   1382  O   ILE A 179     -16.019  19.689  14.858  1.00 97.61           O  
ATOM   1383  CG1 ILE A 179     -15.200  19.740  19.179  1.00 97.61           C  
ATOM   1384  CG2 ILE A 179     -16.774  21.197  17.847  1.00 97.61           C  
ATOM   1385  CD1 ILE A 179     -14.398  20.853  19.840  1.00 97.61           C  
ATOM   1386  N   ILE A 180     -18.078  18.881  15.403  1.00 97.84           N  
ATOM   1387  CA  ILE A 180     -18.751  19.262  14.166  1.00 97.84           C  
ATOM   1388  C   ILE A 180     -19.741  20.391  14.443  1.00 97.84           C  
ATOM   1389  CB  ILE A 180     -19.477  18.059  13.523  1.00 97.84           C  
ATOM   1390  O   ILE A 180     -20.800  20.166  15.033  1.00 97.84           O  
ATOM   1391  CG1 ILE A 180     -18.503  16.892  13.323  1.00 97.84           C  
ATOM   1392  CG2 ILE A 180     -20.125  18.465  12.197  1.00 97.84           C  
ATOM   1393  CD1 ILE A 180     -19.174  15.589  12.914  1.00 97.84           C  
ATOM   1394  N   GLU A 181     -19.428  21.658  14.032  1.00 98.03           N  
ATOM   1395  CA  GLU A 181     -20.294  22.807  14.278  1.00 98.03           C  
ATOM   1396  C   GLU A 181     -21.548  22.749  13.410  1.00 98.03           C  
ATOM   1397  CB  GLU A 181     -19.539  24.114  14.025  1.00 98.03           C  
ATOM   1398  O   GLU A 181     -21.525  22.184  12.315  1.00 98.03           O  
ATOM   1399  CG  GLU A 181     -18.283  24.272  14.869  1.00 98.03           C  
ATOM   1400  CD  GLU A 181     -18.576  24.551  16.335  1.00 98.03           C  
ATOM   1401  OE1 GLU A 181     -17.637  24.504  17.161  1.00 98.03           O  
ATOM   1402  OE2 GLU A 181     -19.755  24.817  16.659  1.00 98.03           O  
ATOM   1403  N   PRO A 182     -22.674  23.240  13.942  1.00 97.64           N  
ATOM   1404  CA  PRO A 182     -23.845  23.331  13.066  1.00 97.64           C  
ATOM   1405  C   PRO A 182     -23.574  24.143  11.801  1.00 97.64           C  
ATOM   1406  CB  PRO A 182     -24.890  24.023  13.945  1.00 97.64           C  
ATOM   1407  O   PRO A 182     -22.776  25.083  11.826  1.00 97.64           O  
ATOM   1408  CG  PRO A 182     -24.413  23.809  15.346  1.00 97.64           C  
ATOM   1409  CD  PRO A 182     -22.914  23.712  15.329  1.00 97.64           C  
ATOM   1410  N   PRO A 183     -24.222  23.761  10.741  1.00 98.14           N  
ATOM   1411  CA  PRO A 183     -23.989  24.503   9.499  1.00 98.14           C  
ATOM   1412  C   PRO A 183     -24.755  25.823   9.448  1.00 98.14           C  
ATOM   1413  CB  PRO A 183     -24.485  23.542   8.416  1.00 98.14           C  
ATOM   1414  O   PRO A 183     -25.770  25.979  10.132  1.00 98.14           O  
ATOM   1415  CG  PRO A 183     -25.607  22.790   9.057  1.00 98.14           C  
ATOM   1416  CD  PRO A 183     -25.255  22.543  10.496  1.00 98.14           C  
ATOM   1417  N   THR A 184     -24.223  26.829   8.734  1.00 98.31           N  
ATOM   1418  CA  THR A 184     -24.949  28.017   8.298  1.00 98.31           C  
ATOM   1419  C   THR A 184     -25.458  27.846   6.870  1.00 98.31           C  
ATOM   1420  CB  THR A 184     -24.064  29.275   8.384  1.00 98.31           C  
ATOM   1421  O   THR A 184     -24.678  27.574   5.956  1.00 98.31           O  
ATOM   1422  CG2 THR A 184     -24.855  30.529   8.026  1.00 98.31           C  
ATOM   1423  OG1 THR A 184     -23.558  29.407   9.718  1.00 98.31           O  
ATOM   1424  N   ILE A 185     -26.766  27.935   6.677  1.00 98.46           N  
ATOM   1425  CA  ILE A 185     -27.379  27.806   5.360  1.00 98.46           C  
ATOM   1426  C   ILE A 185     -28.074  29.112   4.984  1.00 98.46           C  
ATOM   1427  CB  ILE A 185     -28.385  26.633   5.318  1.00 98.46           C  
ATOM   1428  O   ILE A 185     -28.957  29.584   5.704  1.00 98.46           O  
ATOM   1429  CG1 ILE A 185     -27.696  25.324   5.722  1.00 98.46           C  
ATOM   1430  CG2 ILE A 185     -29.017  26.513   3.929  1.00 98.46           C  
ATOM   1431  CD1 ILE A 185     -28.652  24.156   5.919  1.00 98.46           C  
ATOM   1432  N   THR A 186     -27.674  29.742   3.853  1.00 98.27           N  
ATOM   1433  CA  THR A 186     -28.222  31.004   3.368  1.00 98.27           C  
ATOM   1434  C   THR A 186     -28.587  30.902   1.889  1.00 98.27           C  
ATOM   1435  CB  THR A 186     -27.229  32.162   3.576  1.00 98.27           C  
ATOM   1436  O   THR A 186     -28.043  30.064   1.167  1.00 98.27           O  
ATOM   1437  CG2 THR A 186     -26.968  32.403   5.059  1.00 98.27           C  
ATOM   1438  OG1 THR A 186     -25.990  31.842   2.931  1.00 98.27           O  
ATOM   1439  N   PRO A 187     -29.622  31.680   1.452  1.00 98.01           N  
ATOM   1440  CA  PRO A 187     -29.901  31.719   0.014  1.00 98.01           C  
ATOM   1441  C   PRO A 187     -28.705  32.197  -0.806  1.00 98.01           C  
ATOM   1442  CB  PRO A 187     -31.066  32.707  -0.092  1.00 98.01           C  
ATOM   1443  O   PRO A 187     -27.976  33.095  -0.375  1.00 98.01           O  
ATOM   1444  CG  PRO A 187     -31.677  32.725   1.271  1.00 98.01           C  
ATOM   1445  CD  PRO A 187     -30.592  32.491   2.283  1.00 98.01           C  
ATOM   1446  N   SER A 188     -28.414  31.589  -1.943  1.00 97.56           N  
ATOM   1447  CA  SER A 188     -27.298  31.962  -2.806  1.00 97.56           C  
ATOM   1448  C   SER A 188     -27.528  31.497  -4.240  1.00 97.56           C  
ATOM   1449  CB  SER A 188     -25.990  31.375  -2.274  1.00 97.56           C  
ATOM   1450  O   SER A 188     -28.099  30.429  -4.467  1.00 97.56           O  
ATOM   1451  OG  SER A 188     -24.916  31.663  -3.152  1.00 97.56           O  
ATOM   1452  N   ARG A 189     -27.093  32.320  -5.177  1.00 96.02           N  
ATOM   1453  CA  ARG A 189     -27.169  31.955  -6.588  1.00 96.02           C  
ATOM   1454  C   ARG A 189     -25.827  31.434  -7.092  1.00 96.02           C  
ATOM   1455  CB  ARG A 189     -27.617  33.151  -7.430  1.00 96.02           C  
ATOM   1456  O   ARG A 189     -25.689  31.095  -8.269  1.00 96.02           O  
ATOM   1457  CG  ARG A 189     -29.049  33.588  -7.167  1.00 96.02           C  
ATOM   1458  CD  ARG A 189     -29.498  34.665  -8.145  1.00 96.02           C  
ATOM   1459  NE  ARG A 189     -30.871  35.090  -7.886  1.00 96.02           N  
ATOM   1460  NH1 ARG A 189     -30.925  36.659  -9.580  1.00 96.02           N  
ATOM   1461  NH2 ARG A 189     -32.766  36.335  -8.252  1.00 96.02           N  
ATOM   1462  CZ  ARG A 189     -31.517  36.027  -8.573  1.00 96.02           C  
ATOM   1463  N   GLU A 190     -24.820  31.364  -6.217  1.00 96.37           N  
ATOM   1464  CA  GLU A 190     -23.491  30.875  -6.570  1.00 96.37           C  
ATOM   1465  C   GLU A 190     -23.480  29.354  -6.704  1.00 96.37           C  
ATOM   1466  CB  GLU A 190     -22.460  31.318  -5.529  1.00 96.37           C  
ATOM   1467  O   GLU A 190     -24.366  28.674  -6.183  1.00 96.37           O  
ATOM   1468  CG  GLU A 190     -22.297  32.828  -5.430  1.00 96.37           C  
ATOM   1469  CD  GLU A 190     -21.279  33.254  -4.385  1.00 96.37           C  
ATOM   1470  OE1 GLU A 190     -20.202  33.769  -4.762  1.00 96.37           O  
ATOM   1471  OE2 GLU A 190     -21.559  33.070  -3.179  1.00 96.37           O  
ATOM   1472  N   MET A 191     -22.443  28.882  -7.425  1.00 96.17           N  
ATOM   1473  CA  MET A 191     -22.162  27.454  -7.544  1.00 96.17           C  
ATOM   1474  C   MET A 191     -20.678  27.172  -7.335  1.00 96.17           C  
ATOM   1475  CB  MET A 191     -22.608  26.929  -8.910  1.00 96.17           C  
ATOM   1476  O   MET A 191     -19.852  27.516  -8.182  1.00 96.17           O  
ATOM   1477  CG  MET A 191     -24.113  26.968  -9.120  1.00 96.17           C  
ATOM   1478  SD  MET A 191     -24.619  26.218 -10.717  1.00 96.17           S  
ATOM   1479  CE  MET A 191     -26.420  26.187 -10.499  1.00 96.17           C  
ATOM   1480  N   PHE A 192     -20.420  26.476  -6.232  1.00 97.78           N  
ATOM   1481  CA  PHE A 192     -19.032  26.105  -5.981  1.00 97.78           C  
ATOM   1482  C   PHE A 192     -18.925  25.211  -4.751  1.00 97.78           C  
ATOM   1483  CB  PHE A 192     -18.164  27.354  -5.800  1.00 97.78           C  
ATOM   1484  O   PHE A 192     -19.882  25.083  -3.985  1.00 97.78           O  
ATOM   1485  CG  PHE A 192     -18.417  28.087  -4.510  1.00 97.78           C  
ATOM   1486  CD1 PHE A 192     -19.421  29.044  -4.423  1.00 97.78           C  
ATOM   1487  CD2 PHE A 192     -17.651  27.819  -3.383  1.00 97.78           C  
ATOM   1488  CE1 PHE A 192     -19.658  29.723  -3.230  1.00 97.78           C  
ATOM   1489  CE2 PHE A 192     -17.881  28.494  -2.188  1.00 97.78           C  
ATOM   1490  CZ  PHE A 192     -18.885  29.446  -2.114  1.00 97.78           C  
ATOM   1491  N   THR A 193     -17.857  24.563  -4.655  1.00 98.20           N  
ATOM   1492  CA  THR A 193     -17.458  23.841  -3.453  1.00 98.20           C  
ATOM   1493  C   THR A 193     -16.022  24.186  -3.066  1.00 98.20           C  
ATOM   1494  CB  THR A 193     -17.588  22.318  -3.646  1.00 98.20           C  
ATOM   1495  O   THR A 193     -15.128  24.185  -3.915  1.00 98.20           O  
ATOM   1496  CG2 THR A 193     -17.162  21.566  -2.390  1.00 98.20           C  
ATOM   1497  OG1 THR A 193     -18.953  21.996  -3.943  1.00 98.20           O  
ATOM   1498  N   ARG A 194     -15.857  24.523  -1.801  1.00 98.59           N  
ATOM   1499  CA  ARG A 194     -14.540  24.877  -1.283  1.00 98.59           C  
ATOM   1500  C   ARG A 194     -14.274  24.187   0.051  1.00 98.59           C  
ATOM   1501  CB  ARG A 194     -14.415  26.393  -1.123  1.00 98.59           C  
ATOM   1502  O   ARG A 194     -15.106  24.237   0.959  1.00 98.59           O  
ATOM   1503  CG  ARG A 194     -13.076  26.845  -0.561  1.00 98.59           C  
ATOM   1504  CD  ARG A 194     -12.977  28.362  -0.489  1.00 98.59           C  
ATOM   1505  NE  ARG A 194     -13.827  28.908   0.566  1.00 98.59           N  
ATOM   1506  NH1 ARG A 194     -13.280  31.114   0.150  1.00 98.59           N  
ATOM   1507  NH2 ARG A 194     -14.752  30.589   1.827  1.00 98.59           N  
ATOM   1508  CZ  ARG A 194     -13.951  30.202   0.845  1.00 98.59           C  
ATOM   1509  N   ILE A 195     -13.082  23.572   0.071  1.00 98.58           N  
ATOM   1510  CA  ILE A 195     -12.598  23.002   1.324  1.00 98.58           C  
ATOM   1511  C   ILE A 195     -11.284  23.670   1.722  1.00 98.58           C  
ATOM   1512  CB  ILE A 195     -12.409  21.472   1.213  1.00 98.58           C  
ATOM   1513  O   ILE A 195     -10.354  23.754   0.916  1.00 98.58           O  
ATOM   1514  CG1 ILE A 195     -13.700  20.809   0.718  1.00 98.58           C  
ATOM   1515  CG2 ILE A 195     -11.971  20.883   2.557  1.00 98.58           C  
ATOM   1516  CD1 ILE A 195     -14.887  20.993   1.653  1.00 98.58           C  
ATOM   1517  N   GLU A 196     -11.252  24.140   2.913  1.00 98.63           N  
ATOM   1518  CA  GLU A 196     -10.072  24.727   3.540  1.00 98.63           C  
ATOM   1519  C   GLU A 196      -9.725  24.010   4.843  1.00 98.63           C  
ATOM   1520  CB  GLU A 196     -10.287  26.219   3.803  1.00 98.63           C  
ATOM   1521  O   GLU A 196     -10.601  23.769   5.676  1.00 98.63           O  
ATOM   1522  CG  GLU A 196      -9.037  26.948   4.274  1.00 98.63           C  
ATOM   1523  CD  GLU A 196      -9.264  28.431   4.519  1.00 98.63           C  
ATOM   1524  OE1 GLU A 196      -9.799  28.795   5.591  1.00 98.63           O  
ATOM   1525  OE2 GLU A 196      -8.904  29.236   3.631  1.00 98.63           O  
ATOM   1526  N   LEU A 197      -8.405  23.695   4.928  1.00 98.51           N  
ATOM   1527  CA  LEU A 197      -8.101  22.944   6.141  1.00 98.51           C  
ATOM   1528  C   LEU A 197      -6.683  23.236   6.620  1.00 98.51           C  
ATOM   1529  CB  LEU A 197      -8.272  21.442   5.899  1.00 98.51           C  
ATOM   1530  O   LEU A 197      -5.829  23.648   5.831  1.00 98.51           O  
ATOM   1531  CG  LEU A 197      -7.425  20.836   4.778  1.00 98.51           C  
ATOM   1532  CD1 LEU A 197      -6.009  20.564   5.273  1.00 98.51           C  
ATOM   1533  CD2 LEU A 197      -8.069  19.557   4.254  1.00 98.51           C  
ATOM   1534  N   MET A 198      -6.492  23.071   7.983  1.00 98.41           N  
ATOM   1535  CA  MET A 198      -5.200  23.031   8.663  1.00 98.41           C  
ATOM   1536  C   MET A 198      -4.948  21.655   9.271  1.00 98.41           C  
ATOM   1537  CB  MET A 198      -5.132  24.104   9.751  1.00 98.41           C  
ATOM   1538  O   MET A 198      -5.571  21.289  10.269  1.00 98.41           O  
ATOM   1539  CG  MET A 198      -3.845  24.077  10.559  1.00 98.41           C  
ATOM   1540  SD  MET A 198      -2.387  24.603   9.576  1.00 98.41           S  
ATOM   1541  CE  MET A 198      -2.731  26.378   9.419  1.00 98.41           C  
ATOM   1542  N   PRO A 199      -4.018  20.963   8.600  1.00 98.36           N  
ATOM   1543  CA  PRO A 199      -3.743  19.620   9.115  1.00 98.36           C  
ATOM   1544  C   PRO A 199      -3.178  19.636  10.533  1.00 98.36           C  
ATOM   1545  CB  PRO A 199      -2.715  19.067   8.124  1.00 98.36           C  
ATOM   1546  O   PRO A 199      -2.626  20.649  10.971  1.00 98.36           O  
ATOM   1547  CG  PRO A 199      -2.975  19.807   6.851  1.00 98.36           C  
ATOM   1548  CD  PRO A 199      -3.344  21.223   7.190  1.00 98.36           C  
ATOM   1549  N   VAL A 200      -3.259  18.468  11.177  1.00 97.71           N  
ATOM   1550  CA  VAL A 200      -2.627  18.248  12.474  1.00 97.71           C  
ATOM   1551  C   VAL A 200      -1.145  17.935  12.280  1.00 97.71           C  
ATOM   1552  CB  VAL A 200      -3.315  17.106  13.254  1.00 97.71           C  
ATOM   1553  O   VAL A 200      -0.717  16.792  12.457  1.00 97.71           O  
ATOM   1554  CG1 VAL A 200      -4.691  17.545  13.753  1.00 97.71           C  
ATOM   1555  CG2 VAL A 200      -3.434  15.859  12.380  1.00 97.71           C  
ATOM   1556  N   TYR A 201      -0.297  18.910  11.894  1.00 97.95           N  
ATOM   1557  CA  TYR A 201       1.088  18.751  11.465  1.00 97.95           C  
ATOM   1558  C   TYR A 201       1.919  18.070  12.546  1.00 97.95           C  
ATOM   1559  CB  TYR A 201       1.701  20.110  11.115  1.00 97.95           C  
ATOM   1560  O   TYR A 201       2.666  17.130  12.263  1.00 97.95           O  
ATOM   1561  CG  TYR A 201       1.223  20.670   9.797  1.00 97.95           C  
ATOM   1562  CD1 TYR A 201       1.526  20.032   8.596  1.00 97.95           C  
ATOM   1563  CD2 TYR A 201       0.469  21.838   9.750  1.00 97.95           C  
ATOM   1564  CE1 TYR A 201       1.089  20.546   7.379  1.00 97.95           C  
ATOM   1565  CE2 TYR A 201       0.027  22.360   8.539  1.00 97.95           C  
ATOM   1566  OH  TYR A 201      -0.094  22.220   6.159  1.00 97.95           O  
ATOM   1567  CZ  TYR A 201       0.341  21.708   7.361  1.00 97.95           C  
ATOM   1568  N   GLN A 202       1.799  18.545  13.826  1.00 96.53           N  
ATOM   1569  CA  GLN A 202       2.604  17.975  14.900  1.00 96.53           C  
ATOM   1570  C   GLN A 202       2.347  16.477  15.046  1.00 96.53           C  
ATOM   1571  CB  GLN A 202       2.318  18.688  16.223  1.00 96.53           C  
ATOM   1572  O   GLN A 202       3.287  15.690  15.172  1.00 96.53           O  
ATOM   1573  CG  GLN A 202       3.234  18.262  17.362  1.00 96.53           C  
ATOM   1574  CD  GLN A 202       2.991  19.048  18.636  1.00 96.53           C  
ATOM   1575  NE2 GLN A 202       3.903  18.923  19.594  1.00 96.53           N  
ATOM   1576  OE1 GLN A 202       1.991  19.763  18.759  1.00 96.53           O  
ATOM   1577  N   GLU A 203       1.086  15.996  14.995  1.00 95.28           N  
ATOM   1578  CA  GLU A 203       0.730  14.587  15.122  1.00 95.28           C  
ATOM   1579  C   GLU A 203       1.229  13.781  13.926  1.00 95.28           C  
ATOM   1580  CB  GLU A 203      -0.785  14.426  15.269  1.00 95.28           C  
ATOM   1581  O   GLU A 203       1.420  12.567  14.025  1.00 95.28           O  
ATOM   1582  CG  GLU A 203      -1.331  14.930  16.598  1.00 95.28           C  
ATOM   1583  CD  GLU A 203      -1.559  16.433  16.621  1.00 95.28           C  
ATOM   1584  OE1 GLU A 203      -2.072  16.954  17.638  1.00 95.28           O  
ATOM   1585  OE2 GLU A 203      -1.223  17.095  15.614  1.00 95.28           O  
ATOM   1586  N   LEU A 204       1.484  14.459  12.801  1.00 95.83           N  
ATOM   1587  CA  LEU A 204       1.906  13.788  11.577  1.00 95.83           C  
ATOM   1588  C   LEU A 204       3.413  13.912  11.380  1.00 95.83           C  
ATOM   1589  CB  LEU A 204       1.172  14.370  10.366  1.00 95.83           C  
ATOM   1590  O   LEU A 204       3.934  13.578  10.313  1.00 95.83           O  
ATOM   1591  CG  LEU A 204      -0.338  14.132  10.309  1.00 95.83           C  
ATOM   1592  CD1 LEU A 204      -0.953  14.903   9.146  1.00 95.83           C  
ATOM   1593  CD2 LEU A 204      -0.641  12.642  10.190  1.00 95.83           C  
ATOM   1594  N   GLY A 205       4.122  14.427  12.369  1.00 95.17           N  
ATOM   1595  CA  GLY A 205       5.575  14.401  12.399  1.00 95.17           C  
ATOM   1596  C   GLY A 205       6.206  15.675  11.871  1.00 95.17           C  
ATOM   1597  O   GLY A 205       7.398  15.699  11.555  1.00 95.17           O  
ATOM   1598  N   TYR A 206       5.429  16.796  11.722  1.00 97.82           N  
ATOM   1599  CA  TYR A 206       5.941  18.070  11.231  1.00 97.82           C  
ATOM   1600  C   TYR A 206       6.063  19.082  12.363  1.00 97.82           C  
ATOM   1601  CB  TYR A 206       5.033  18.626  10.129  1.00 97.82           C  
ATOM   1602  O   TYR A 206       5.487  18.894  13.437  1.00 97.82           O  
ATOM   1603  CG  TYR A 206       5.030  17.796   8.869  1.00 97.82           C  
ATOM   1604  CD1 TYR A 206       5.789  18.171   7.762  1.00 97.82           C  
ATOM   1605  CD2 TYR A 206       4.268  16.636   8.781  1.00 97.82           C  
ATOM   1606  CE1 TYR A 206       5.788  17.411   6.598  1.00 97.82           C  
ATOM   1607  CE2 TYR A 206       4.259  15.868   7.621  1.00 97.82           C  
ATOM   1608  OH  TYR A 206       5.016  15.505   5.387  1.00 97.82           O  
ATOM   1609  CZ  TYR A 206       5.022  16.262   6.537  1.00 97.82           C  
ATOM   1610  N   ALA A 207       6.897  20.153  12.139  1.00 96.18           N  
ATOM   1611  CA  ALA A 207       6.976  21.289  13.054  1.00 96.18           C  
ATOM   1612  C   ALA A 207       5.691  22.111  13.020  1.00 96.18           C  
ATOM   1613  CB  ALA A 207       8.175  22.169  12.707  1.00 96.18           C  
ATOM   1614  O   ALA A 207       4.985  22.130  12.009  1.00 96.18           O  
ATOM   1615  N   GLU A 208       5.404  22.669  14.130  1.00 92.52           N  
ATOM   1616  CA  GLU A 208       4.272  23.589  14.192  1.00 92.52           C  
ATOM   1617  C   GLU A 208       4.666  24.905  14.855  1.00 92.52           C  
ATOM   1618  CB  GLU A 208       3.101  22.951  14.944  1.00 92.52           C  
ATOM   1619  O   GLU A 208       4.930  24.946  16.059  1.00 92.52           O  
ATOM   1620  CG  GLU A 208       1.790  23.709  14.799  1.00 92.52           C  
ATOM   1621  CD  GLU A 208       0.592  22.946  15.341  1.00 92.52           C  
ATOM   1622  OE1 GLU A 208      -0.553  23.431  15.196  1.00 92.52           O  
ATOM   1623  OE2 GLU A 208       0.800  21.855  15.917  1.00 92.52           O  
ATOM   1624  N   PRO A 209       4.798  25.981  13.916  1.00 93.86           N  
ATOM   1625  CA  PRO A 209       4.513  26.030  12.480  1.00 93.86           C  
ATOM   1626  C   PRO A 209       5.515  25.229  11.652  1.00 93.86           C  
ATOM   1627  CB  PRO A 209       4.603  27.522  12.153  1.00 93.86           C  
ATOM   1628  O   PRO A 209       6.549  24.802  12.172  1.00 93.86           O  
ATOM   1629  CG  PRO A 209       5.602  28.066  13.123  1.00 93.86           C  
ATOM   1630  CD  PRO A 209       5.497  27.287  14.403  1.00 93.86           C  
ATOM   1631  N   LEU A 210       5.087  24.918  10.420  1.00 97.91           N  
ATOM   1632  CA  LEU A 210       5.978  24.200   9.514  1.00 97.91           C  
ATOM   1633  C   LEU A 210       7.314  24.923   9.380  1.00 97.91           C  
ATOM   1634  CB  LEU A 210       5.329  24.043   8.137  1.00 97.91           C  
ATOM   1635  O   LEU A 210       7.356  26.155   9.334  1.00 97.91           O  
ATOM   1636  CG  LEU A 210       4.119  23.110   8.060  1.00 97.91           C  
ATOM   1637  CD1 LEU A 210       3.453  23.218   6.692  1.00 97.91           C  
ATOM   1638  CD2 LEU A 210       4.535  21.671   8.345  1.00 97.91           C  
ATOM   1639  N   SER A 211       8.413  24.146   9.390  1.00 97.41           N  
ATOM   1640  CA  SER A 211       9.705  24.731   9.051  1.00 97.41           C  
ATOM   1641  C   SER A 211       9.716  25.255   7.618  1.00 97.41           C  
ATOM   1642  CB  SER A 211      10.824  23.706   9.235  1.00 97.41           C  
ATOM   1643  O   SER A 211       8.854  24.895   6.814  1.00 97.41           O  
ATOM   1644  OG  SER A 211      10.773  22.717   8.221  1.00 97.41           O  
ATOM   1645  N   GLU A 212      10.628  26.101   7.300  1.00 97.13           N  
ATOM   1646  CA  GLU A 212      10.754  26.658   5.956  1.00 97.13           C  
ATOM   1647  C   GLU A 212      10.915  25.554   4.915  1.00 97.13           C  
ATOM   1648  CB  GLU A 212      11.937  27.626   5.884  1.00 97.13           C  
ATOM   1649  O   GLU A 212      10.308  25.611   3.843  1.00 97.13           O  
ATOM   1650  CG  GLU A 212      11.685  28.958   6.577  1.00 97.13           C  
ATOM   1651  CD  GLU A 212      12.861  29.916   6.480  1.00 97.13           C  
ATOM   1652  OE1 GLU A 212      12.791  31.024   7.061  1.00 97.13           O  
ATOM   1653  OE2 GLU A 212      13.860  29.558   5.818  1.00 97.13           O  
ATOM   1654  N   THR A 213      11.689  24.612   5.258  1.00 96.52           N  
ATOM   1655  CA  THR A 213      11.944  23.520   4.324  1.00 96.52           C  
ATOM   1656  C   THR A 213      10.701  22.653   4.152  1.00 96.52           C  
ATOM   1657  CB  THR A 213      13.122  22.647   4.794  1.00 96.52           C  
ATOM   1658  O   THR A 213      10.370  22.246   3.037  1.00 96.52           O  
ATOM   1659  CG2 THR A 213      14.440  23.410   4.712  1.00 96.52           C  
ATOM   1660  OG1 THR A 213      12.899  22.245   6.151  1.00 96.52           O  
ATOM   1661  N   GLU A 214      10.008  22.331   5.250  1.00 97.30           N  
ATOM   1662  CA  GLU A 214       8.763  21.572   5.173  1.00 97.30           C  
ATOM   1663  C   GLU A 214       7.723  22.302   4.328  1.00 97.30           C  
ATOM   1664  CB  GLU A 214       8.208  21.306   6.575  1.00 97.30           C  
ATOM   1665  O   GLU A 214       7.075  21.696   3.472  1.00 97.30           O  
ATOM   1666  CG  GLU A 214       8.979  20.248   7.351  1.00 97.30           C  
ATOM   1667  CD  GLU A 214       8.588  20.176   8.818  1.00 97.30           C  
ATOM   1668  OE1 GLU A 214       8.857  19.140   9.468  1.00 97.30           O  
ATOM   1669  OE2 GLU A 214       8.007  21.163   9.322  1.00 97.30           O  
ATOM   1670  N   GLN A 215       7.628  23.563   4.528  1.00 97.73           N  
ATOM   1671  CA  GLN A 215       6.707  24.389   3.754  1.00 97.73           C  
ATOM   1672  C   GLN A 215       7.054  24.356   2.269  1.00 97.73           C  
ATOM   1673  CB  GLN A 215       6.720  25.831   4.265  1.00 97.73           C  
ATOM   1674  O   GLN A 215       6.172  24.191   1.423  1.00 97.73           O  
ATOM   1675  CG  GLN A 215       5.766  26.755   3.520  1.00 97.73           C  
ATOM   1676  CD  GLN A 215       4.309  26.462   3.823  1.00 97.73           C  
ATOM   1677  NE2 GLN A 215       3.437  26.728   2.856  1.00 97.73           N  
ATOM   1678  OE1 GLN A 215       3.969  26.000   4.916  1.00 97.73           O  
ATOM   1679  N   ALA A 216       8.261  24.485   1.976  1.00 97.42           N  
ATOM   1680  CA  ALA A 216       8.732  24.502   0.594  1.00 97.42           C  
ATOM   1681  C   ALA A 216       8.485  23.158  -0.086  1.00 97.42           C  
ATOM   1682  CB  ALA A 216      10.216  24.857   0.541  1.00 97.42           C  
ATOM   1683  O   ALA A 216       8.011  23.108  -1.223  1.00 97.42           O  
ATOM   1684  N   ASP A 217       8.806  22.094   0.605  1.00 97.95           N  
ATOM   1685  CA  ASP A 217       8.609  20.766   0.033  1.00 97.95           C  
ATOM   1686  C   ASP A 217       7.132  20.504  -0.250  1.00 97.95           C  
ATOM   1687  CB  ASP A 217       9.164  19.691   0.970  1.00 97.95           C  
ATOM   1688  O   ASP A 217       6.772  20.062  -1.343  1.00 97.95           O  
ATOM   1689  CG  ASP A 217      10.681  19.613   0.949  1.00 97.95           C  
ATOM   1690  OD1 ASP A 217      11.317  20.311   0.131  1.00 97.95           O  
ATOM   1691  OD2 ASP A 217      11.245  18.843   1.757  1.00 97.95           O  
ATOM   1692  N   LEU A 218       6.260  20.768   0.742  1.00 98.35           N  
ATOM   1693  CA  LEU A 218       4.831  20.523   0.583  1.00 98.35           C  
ATOM   1694  C   LEU A 218       4.253  21.382  -0.536  1.00 98.35           C  
ATOM   1695  CB  LEU A 218       4.090  20.805   1.893  1.00 98.35           C  
ATOM   1696  O   LEU A 218       3.464  20.899  -1.351  1.00 98.35           O  
ATOM   1697  CG  LEU A 218       4.356  19.834   3.045  1.00 98.35           C  
ATOM   1698  CD1 LEU A 218       3.670  20.321   4.317  1.00 98.35           C  
ATOM   1699  CD2 LEU A 218       3.885  18.430   2.681  1.00 98.35           C  
ATOM   1700  N   SER A 219       4.648  22.647  -0.573  1.00 98.09           N  
ATOM   1701  CA  SER A 219       4.198  23.542  -1.634  1.00 98.09           C  
ATOM   1702  C   SER A 219       4.600  23.017  -3.008  1.00 98.09           C  
ATOM   1703  CB  SER A 219       4.769  24.946  -1.429  1.00 98.09           C  
ATOM   1704  O   SER A 219       3.794  23.021  -3.941  1.00 98.09           O  
ATOM   1705  OG  SER A 219       4.305  25.829  -2.437  1.00 98.09           O  
ATOM   1706  N   ALA A 220       5.852  22.584  -3.101  1.00 98.18           N  
ATOM   1707  CA  ALA A 220       6.362  22.069  -4.369  1.00 98.18           C  
ATOM   1708  C   ALA A 220       5.576  20.840  -4.817  1.00 98.18           C  
ATOM   1709  CB  ALA A 220       7.847  21.732  -4.248  1.00 98.18           C  
ATOM   1710  O   ALA A 220       5.223  20.716  -5.992  1.00 98.18           O  
ATOM   1711  N   TRP A 221       5.334  19.966  -3.912  1.00 98.39           N  
ATOM   1712  CA  TRP A 221       4.587  18.754  -4.233  1.00 98.39           C  
ATOM   1713  C   TRP A 221       3.158  19.088  -4.648  1.00 98.39           C  
ATOM   1714  CB  TRP A 221       4.575  17.798  -3.037  1.00 98.39           C  
ATOM   1715  O   TRP A 221       2.648  18.547  -5.632  1.00 98.39           O  
ATOM   1716  CG  TRP A 221       3.799  16.537  -3.274  1.00 98.39           C  
ATOM   1717  CD1 TRP A 221       4.265  15.372  -3.819  1.00 98.39           C  
ATOM   1718  CD2 TRP A 221       2.417  16.316  -2.977  1.00 98.39           C  
ATOM   1719  CE2 TRP A 221       2.111  14.993  -3.368  1.00 98.39           C  
ATOM   1720  CE3 TRP A 221       1.406  17.108  -2.417  1.00 98.39           C  
ATOM   1721  NE1 TRP A 221       3.255  14.440  -3.878  1.00 98.39           N  
ATOM   1722  CH2 TRP A 221      -0.135  15.242  -2.666  1.00 98.39           C  
ATOM   1723  CZ2 TRP A 221       0.835  14.446  -3.216  1.00 98.39           C  
ATOM   1724  CZ3 TRP A 221       0.137  16.562  -2.267  1.00 98.39           C  
ATOM   1725  N   ILE A 222       2.438  19.954  -3.923  1.00 98.50           N  
ATOM   1726  CA  ILE A 222       1.073  20.368  -4.233  1.00 98.50           C  
ATOM   1727  C   ILE A 222       1.035  21.030  -5.608  1.00 98.50           C  
ATOM   1728  CB  ILE A 222       0.516  21.328  -3.159  1.00 98.50           C  
ATOM   1729  O   ILE A 222       0.122  20.782  -6.399  1.00 98.50           O  
ATOM   1730  CG1 ILE A 222       0.304  20.585  -1.836  1.00 98.50           C  
ATOM   1731  CG2 ILE A 222      -0.787  21.976  -3.638  1.00 98.50           C  
ATOM   1732  CD1 ILE A 222       0.061  21.500  -0.644  1.00 98.50           C  
ATOM   1733  N   TYR A 223       2.026  21.858  -5.883  1.00 98.27           N  
ATOM   1734  CA  TYR A 223       2.127  22.494  -7.191  1.00 98.27           C  
ATOM   1735  C   TYR A 223       2.238  21.452  -8.298  1.00 98.27           C  
ATOM   1736  CB  TYR A 223       3.334  23.437  -7.239  1.00 98.27           C  
ATOM   1737  O   TYR A 223       1.588  21.571  -9.339  1.00 98.27           O  
ATOM   1738  CG  TYR A 223       3.342  24.353  -8.439  1.00 98.27           C  
ATOM   1739  CD1 TYR A 223       4.480  25.083  -8.775  1.00 98.27           C  
ATOM   1740  CD2 TYR A 223       2.211  24.492  -9.237  1.00 98.27           C  
ATOM   1741  CE1 TYR A 223       4.491  25.930  -9.878  1.00 98.27           C  
ATOM   1742  CE2 TYR A 223       2.211  25.336 -10.342  1.00 98.27           C  
ATOM   1743  OH  TYR A 223       3.359  26.887 -11.748  1.00 98.27           O  
ATOM   1744  CZ  TYR A 223       3.354  26.049 -10.655  1.00 98.27           C  
ATOM   1745  N   LEU A 224       3.068  20.465  -8.062  1.00 97.92           N  
ATOM   1746  CA  LEU A 224       3.181  19.382  -9.032  1.00 97.92           C  
ATOM   1747  C   LEU A 224       1.827  18.721  -9.270  1.00 97.92           C  
ATOM   1748  CB  LEU A 224       4.195  18.338  -8.555  1.00 97.92           C  
ATOM   1749  O   LEU A 224       1.440  18.483 -10.416  1.00 97.92           O  
ATOM   1750  CG  LEU A 224       4.359  17.100  -9.438  1.00 97.92           C  
ATOM   1751  CD1 LEU A 224       4.879  17.496 -10.816  1.00 97.92           C  
ATOM   1752  CD2 LEU A 224       5.294  16.093  -8.777  1.00 97.92           C  
ATOM   1753  N   ARG A 225       1.102  18.377  -8.255  1.00 97.69           N  
ATOM   1754  CA  ARG A 225      -0.205  17.742  -8.393  1.00 97.69           C  
ATOM   1755  C   ARG A 225      -1.172  18.640  -9.156  1.00 97.69           C  
ATOM   1756  CB  ARG A 225      -0.783  17.398  -7.018  1.00 97.69           C  
ATOM   1757  O   ARG A 225      -1.990  18.154  -9.941  1.00 97.69           O  
ATOM   1758  CG  ARG A 225      -0.229  16.114  -6.421  1.00 97.69           C  
ATOM   1759  CD  ARG A 225      -0.368  14.940  -7.380  1.00 97.69           C  
ATOM   1760  NE  ARG A 225      -1.765  14.678  -7.713  1.00 97.69           N  
ATOM   1761  NH1 ARG A 225      -1.368  14.244  -9.947  1.00 97.69           N  
ATOM   1762  NH2 ARG A 225      -3.501  14.136  -9.116  1.00 97.69           N  
ATOM   1763  CZ  ARG A 225      -2.208  14.353  -8.924  1.00 97.69           C  
ATOM   1764  N   ALA A 226      -1.143  19.989  -8.859  1.00 98.12           N  
ATOM   1765  CA  ALA A 226      -1.964  20.935  -9.610  1.00 98.12           C  
ATOM   1766  C   ALA A 226      -1.651  20.867 -11.102  1.00 98.12           C  
ATOM   1767  CB  ALA A 226      -1.753  22.354  -9.089  1.00 98.12           C  
ATOM   1768  O   ALA A 226      -2.562  20.860 -11.934  1.00 98.12           O  
ATOM   1769  N   CYS A 227      -0.387  20.794 -11.451  1.00 97.76           N  
ATOM   1770  CA  CYS A 227       0.038  20.696 -12.843  1.00 97.76           C  
ATOM   1771  C   CYS A 227      -0.441  19.392 -13.469  1.00 97.76           C  
ATOM   1772  CB  CYS A 227       1.559  20.794 -12.947  1.00 97.76           C  
ATOM   1773  O   CYS A 227      -0.900  19.379 -14.612  1.00 97.76           O  
ATOM   1774  SG  CYS A 227       2.212  22.433 -12.558  1.00 97.76           S  
ATOM   1775  N   GLN A 228      -0.317  18.340 -12.730  1.00 97.70           N  
ATOM   1776  CA  GLN A 228      -0.803  17.048 -13.203  1.00 97.70           C  
ATOM   1777  C   GLN A 228      -2.314  17.073 -13.413  1.00 97.70           C  
ATOM   1778  CB  GLN A 228      -0.428  15.940 -12.218  1.00 97.70           C  
ATOM   1779  O   GLN A 228      -2.816  16.547 -14.409  1.00 97.70           O  
ATOM   1780  CG  GLN A 228       1.065  15.646 -12.162  1.00 97.70           C  
ATOM   1781  CD  GLN A 228       1.437  14.711 -11.027  1.00 97.70           C  
ATOM   1782  NE2 GLN A 228       2.511  13.950 -11.213  1.00 97.70           N  
ATOM   1783  OE1 GLN A 228       0.766  14.673  -9.991  1.00 97.70           O  
ATOM   1784  N   CYS A 229      -2.974  17.697 -12.496  1.00 97.26           N  
ATOM   1785  CA  CYS A 229      -4.415  17.893 -12.598  1.00 97.26           C  
ATOM   1786  C   CYS A 229      -4.772  18.681 -13.853  1.00 97.26           C  
ATOM   1787  CB  CYS A 229      -4.946  18.619 -11.362  1.00 97.26           C  
ATOM   1788  O   CYS A 229      -5.722  18.336 -14.559  1.00 97.26           O  
ATOM   1789  SG  CYS A 229      -6.736  18.860 -11.372  1.00 97.26           S  
ATOM   1790  N   ALA A 230      -4.058  19.700 -14.145  1.00 97.34           N  
ATOM   1791  CA  ALA A 230      -4.281  20.516 -15.337  1.00 97.34           C  
ATOM   1792  C   ALA A 230      -4.177  19.673 -16.605  1.00 97.34           C  
ATOM   1793  CB  ALA A 230      -3.283  21.670 -15.385  1.00 97.34           C  
ATOM   1794  O   ALA A 230      -4.999  19.806 -17.515  1.00 97.34           O  
ATOM   1795  N   ALA A 231      -3.217  18.781 -16.642  1.00 96.99           N  
ATOM   1796  CA  ALA A 231      -3.041  17.896 -17.790  1.00 96.99           C  
ATOM   1797  C   ALA A 231      -4.200  16.909 -17.905  1.00 96.99           C  
ATOM   1798  CB  ALA A 231      -1.716  17.146 -17.686  1.00 96.99           C  
ATOM   1799  O   ALA A 231      -4.664  16.613 -19.008  1.00 96.99           O  
ATOM   1800  N   TYR A 232      -4.661  16.469 -16.805  1.00 96.92           N  
ATOM   1801  CA  TYR A 232      -5.719  15.465 -16.781  1.00 96.92           C  
ATOM   1802  C   TYR A 232      -7.046  16.059 -17.234  1.00 96.92           C  
ATOM   1803  CB  TYR A 232      -5.864  14.872 -15.376  1.00 96.92           C  
ATOM   1804  O   TYR A 232      -7.742  15.476 -18.069  1.00 96.92           O  
ATOM   1805  CG  TYR A 232      -7.020  13.911 -15.240  1.00 96.92           C  
ATOM   1806  CD1 TYR A 232      -8.151  14.251 -14.500  1.00 96.92           C  
ATOM   1807  CD2 TYR A 232      -6.984  12.661 -15.849  1.00 96.92           C  
ATOM   1808  CE1 TYR A 232      -9.218  13.368 -14.370  1.00 96.92           C  
ATOM   1809  CE2 TYR A 232      -8.045  11.770 -15.726  1.00 96.92           C  
ATOM   1810  OH  TYR A 232     -10.209  11.254 -14.860  1.00 96.92           O  
ATOM   1811  CZ  TYR A 232      -9.156  12.132 -14.986  1.00 96.92           C  
ATOM   1812  N   VAL A 233      -7.409  17.187 -16.730  1.00 94.50           N  
ATOM   1813  CA  VAL A 233      -8.716  17.759 -17.035  1.00 94.50           C  
ATOM   1814  C   VAL A 233      -8.716  18.322 -18.455  1.00 94.50           C  
ATOM   1815  CB  VAL A 233      -9.103  18.862 -16.025  1.00 94.50           C  
ATOM   1816  O   VAL A 233      -9.762  18.381 -19.106  1.00 94.50           O  
ATOM   1817  CG1 VAL A 233      -9.287  18.273 -14.627  1.00 94.50           C  
ATOM   1818  CG2 VAL A 233      -8.046  19.964 -16.008  1.00 94.50           C  
ATOM   1819  N   GLY A 234      -7.549  18.729 -18.951  1.00 91.71           N  
ATOM   1820  CA  GLY A 234      -7.399  19.191 -20.321  1.00 91.71           C  
ATOM   1821  C   GLY A 234      -8.031  20.548 -20.567  1.00 91.71           C  
ATOM   1822  O   GLY A 234      -8.141  21.363 -19.649  1.00 91.71           O  
ATOM   1823  N   LYS A 235      -8.392  20.795 -21.853  1.00 87.74           N  
ATOM   1824  CA  LYS A 235      -8.932  22.082 -22.281  1.00 87.74           C  
ATOM   1825  C   LYS A 235     -10.342  22.295 -21.737  1.00 87.74           C  
ATOM   1826  CB  LYS A 235      -8.938  22.182 -23.807  1.00 87.74           C  
ATOM   1827  O   LYS A 235     -11.090  21.334 -21.545  1.00 87.74           O  
ATOM   1828  CG  LYS A 235      -7.552  22.269 -24.428  1.00 87.74           C  
ATOM   1829  CD  LYS A 235      -7.626  22.475 -25.935  1.00 87.74           C  
ATOM   1830  CE  LYS A 235      -6.240  22.513 -26.564  1.00 87.74           C  
ATOM   1831  NZ  LYS A 235      -6.308  22.709 -28.043  1.00 87.74           N  
ATOM   1832  N   GLY A 236     -10.654  23.528 -21.215  1.00 88.71           N  
ATOM   1833  CA  GLY A 236     -12.000  23.857 -20.776  1.00 88.71           C  
ATOM   1834  C   GLY A 236     -12.087  24.156 -19.291  1.00 88.71           C  
ATOM   1835  O   GLY A 236     -13.042  24.788 -18.835  1.00 88.71           O  
ATOM   1836  N   THR A 237     -11.187  23.645 -18.585  1.00 95.06           N  
ATOM   1837  CA  THR A 237     -11.103  23.913 -17.153  1.00 95.06           C  
ATOM   1838  C   THR A 237      -9.703  24.385 -16.773  1.00 95.06           C  
ATOM   1839  CB  THR A 237     -11.469  22.665 -16.329  1.00 95.06           C  
ATOM   1840  O   THR A 237      -8.715  23.699 -17.045  1.00 95.06           O  
ATOM   1841  CG2 THR A 237     -11.440  22.965 -14.834  1.00 95.06           C  
ATOM   1842  OG1 THR A 237     -12.785  22.228 -16.692  1.00 95.06           O  
ATOM   1843  N   THR A 238      -9.615  25.551 -16.162  1.00 97.49           N  
ATOM   1844  CA  THR A 238      -8.328  26.106 -15.757  1.00 97.49           C  
ATOM   1845  C   THR A 238      -7.992  25.703 -14.324  1.00 97.49           C  
ATOM   1846  CB  THR A 238      -8.320  27.641 -15.877  1.00 97.49           C  
ATOM   1847  O   THR A 238      -8.824  25.837 -13.425  1.00 97.49           O  
ATOM   1848  CG2 THR A 238      -6.939  28.210 -15.566  1.00 97.49           C  
ATOM   1849  OG1 THR A 238      -8.688  28.013 -17.211  1.00 97.49           O  
ATOM   1850  N   ILE A 239      -6.802  25.229 -14.163  1.00 98.32           N  
ATOM   1851  CA  ILE A 239      -6.314  24.880 -12.833  1.00 98.32           C  
ATOM   1852  C   ILE A 239      -5.393  25.982 -12.317  1.00 98.32           C  
ATOM   1853  CB  ILE A 239      -5.574  23.523 -12.841  1.00 98.32           C  
ATOM   1854  O   ILE A 239      -4.476  26.415 -13.020  1.00 98.32           O  
ATOM   1855  CG1 ILE A 239      -6.437  22.449 -13.513  1.00 98.32           C  
ATOM   1856  CG2 ILE A 239      -5.193  23.108 -11.417  1.00 98.32           C  
ATOM   1857  CD1 ILE A 239      -7.810  22.271 -12.879  1.00 98.32           C  
ATOM   1858  N   TYR A 240      -5.624  26.465 -11.053  1.00 98.31           N  
ATOM   1859  CA  TYR A 240      -4.806  27.491 -10.416  1.00 98.31           C  
ATOM   1860  C   TYR A 240      -4.066  26.926  -9.209  1.00 98.31           C  
ATOM   1861  CB  TYR A 240      -5.672  28.680  -9.987  1.00 98.31           C  
ATOM   1862  O   TYR A 240      -4.631  26.150  -8.434  1.00 98.31           O  
ATOM   1863  CG  TYR A 240      -6.340  29.390 -11.139  1.00 98.31           C  
ATOM   1864  CD1 TYR A 240      -5.779  30.538 -11.695  1.00 98.31           C  
ATOM   1865  CD2 TYR A 240      -7.533  28.916 -11.674  1.00 98.31           C  
ATOM   1866  CE1 TYR A 240      -6.392  31.197 -12.755  1.00 98.31           C  
ATOM   1867  CE2 TYR A 240      -8.155  29.568 -12.734  1.00 98.31           C  
ATOM   1868  OH  TYR A 240      -8.189  31.354 -14.317  1.00 98.31           O  
ATOM   1869  CZ  TYR A 240      -7.578  30.705 -13.268  1.00 98.31           C  
ATOM   1870  N   TYR A 241      -2.859  27.238  -9.098  1.00 98.10           N  
ATOM   1871  CA  TYR A 241      -2.116  27.057  -7.856  1.00 98.10           C  
ATOM   1872  C   TYR A 241      -1.663  28.398  -7.291  1.00 98.10           C  
ATOM   1873  CB  TYR A 241      -0.903  26.150  -8.083  1.00 98.10           C  
ATOM   1874  O   TYR A 241      -0.944  29.148  -7.956  1.00 98.10           O  
ATOM   1875  CG  TYR A 241      -0.034  25.981  -6.860  1.00 98.10           C  
ATOM   1876  CD1 TYR A 241       1.275  26.458  -6.840  1.00 98.10           C  
ATOM   1877  CD2 TYR A 241      -0.519  25.344  -5.723  1.00 98.10           C  
ATOM   1878  CE1 TYR A 241       2.080  26.302  -5.717  1.00 98.10           C  
ATOM   1879  CE2 TYR A 241       0.277  25.183  -4.594  1.00 98.10           C  
ATOM   1880  OH  TYR A 241       2.365  25.509  -3.485  1.00 98.10           O  
ATOM   1881  CZ  TYR A 241       1.573  25.665  -4.600  1.00 98.10           C  
ATOM   1882  N   ASN A 242      -2.100  28.720  -6.073  1.00 97.17           N  
ATOM   1883  CA  ASN A 242      -1.866  30.020  -5.454  1.00 97.17           C  
ATOM   1884  C   ASN A 242      -2.157  31.163  -6.422  1.00 97.17           C  
ATOM   1885  CB  ASN A 242      -0.430  30.117  -4.935  1.00 97.17           C  
ATOM   1886  O   ASN A 242      -1.347  32.080  -6.568  1.00 97.17           O  
ATOM   1887  CG  ASN A 242      -0.203  29.288  -3.686  1.00 97.17           C  
ATOM   1888  ND2 ASN A 242       1.060  29.035  -3.363  1.00 97.17           N  
ATOM   1889  OD1 ASN A 242      -1.156  28.878  -3.017  1.00 97.17           O  
ATOM   1890  N   ASP A 243      -3.276  31.007  -7.168  1.00 95.90           N  
ATOM   1891  CA  ASP A 243      -3.918  32.028  -7.990  1.00 95.90           C  
ATOM   1892  C   ASP A 243      -3.199  32.189  -9.328  1.00 95.90           C  
ATOM   1893  CB  ASP A 243      -3.956  33.367  -7.249  1.00 95.90           C  
ATOM   1894  O   ASP A 243      -3.465  33.135 -10.071  1.00 95.90           O  
ATOM   1895  CG  ASP A 243      -4.847  33.339  -6.020  1.00 95.90           C  
ATOM   1896  OD1 ASP A 243      -5.954  32.762  -6.082  1.00 95.90           O  
ATOM   1897  OD2 ASP A 243      -4.440  33.902  -4.981  1.00 95.90           O  
ATOM   1898  N   LYS A 244      -2.221  31.378  -9.513  1.00 95.12           N  
ATOM   1899  CA  LYS A 244      -1.559  31.353 -10.814  1.00 95.12           C  
ATOM   1900  C   LYS A 244      -1.995  30.140 -11.630  1.00 95.12           C  
ATOM   1901  CB  LYS A 244      -0.039  31.351 -10.643  1.00 95.12           C  
ATOM   1902  O   LYS A 244      -1.984  29.013 -11.131  1.00 95.12           O  
ATOM   1903  CG  LYS A 244       0.514  32.616 -10.003  1.00 95.12           C  
ATOM   1904  CD  LYS A 244       2.034  32.582  -9.921  1.00 95.12           C  
ATOM   1905  CE  LYS A 244       2.586  33.829  -9.242  1.00 95.12           C  
ATOM   1906  NZ  LYS A 244       4.073  33.775  -9.109  1.00 95.12           N  
ATOM   1907  N   PRO A 245      -2.322  30.434 -12.878  1.00 95.15           N  
ATOM   1908  CA  PRO A 245      -2.739  29.299 -13.704  1.00 95.15           C  
ATOM   1909  C   PRO A 245      -1.605  28.312 -13.968  1.00 95.15           C  
ATOM   1910  CB  PRO A 245      -3.200  29.962 -15.005  1.00 95.15           C  
ATOM   1911  O   PRO A 245      -0.468  28.724 -14.212  1.00 95.15           O  
ATOM   1912  CG  PRO A 245      -2.489  31.276 -15.038  1.00 95.15           C  
ATOM   1913  CD  PRO A 245      -2.266  31.732 -13.624  1.00 95.15           C  
ATOM   1914  N   CYS A 246      -1.969  27.037 -13.865  1.00 94.70           N  
ATOM   1915  CA  CYS A 246      -1.010  25.998 -14.224  1.00 94.70           C  
ATOM   1916  C   CYS A 246      -0.957  25.803 -15.735  1.00 94.70           C  
ATOM   1917  CB  CYS A 246      -1.369  24.678 -13.543  1.00 94.70           C  
ATOM   1918  O   CYS A 246      -1.976  25.509 -16.363  1.00 94.70           O  
ATOM   1919  SG  CYS A 246      -1.284  24.743 -11.740  1.00 94.70           S  
ATOM   1920  N   ARG A 247       0.186  25.937 -16.372  1.00 87.89           N  
ATOM   1921  CA  ARG A 247       0.332  25.913 -17.824  1.00 87.89           C  
ATOM   1922  C   ARG A 247       0.807  24.546 -18.305  1.00 87.89           C  
ATOM   1923  CB  ARG A 247       1.309  26.998 -18.284  1.00 87.89           C  
ATOM   1924  O   ARG A 247       1.688  24.455 -19.161  1.00 87.89           O  
ATOM   1925  CG  ARG A 247       0.857  28.413 -17.957  1.00 87.89           C  
ATOM   1926  CD  ARG A 247       1.850  29.452 -18.459  1.00 87.89           C  
ATOM   1927  NE  ARG A 247       1.458  30.804 -18.069  1.00 87.89           N  
ATOM   1928  NH1 ARG A 247       3.122  31.857 -19.277  1.00 87.89           N  
ATOM   1929  NH2 ARG A 247       1.631  33.094 -18.052  1.00 87.89           N  
ATOM   1930  CZ  ARG A 247       2.071  31.915 -18.467  1.00 87.89           C  
ATOM   1931  N   THR A 248       0.304  23.426 -17.688  1.00 91.63           N  
ATOM   1932  CA  THR A 248       0.664  22.060 -18.052  1.00 91.63           C  
ATOM   1933  C   THR A 248      -0.567  21.278 -18.499  1.00 91.63           C  
ATOM   1934  CB  THR A 248       1.342  21.330 -16.878  1.00 91.63           C  
ATOM   1935  O   THR A 248      -0.776  20.141 -18.069  1.00 91.63           O  
ATOM   1936  CG2 THR A 248       2.706  21.938 -16.565  1.00 91.63           C  
ATOM   1937  OG1 THR A 248       0.510  21.429 -15.716  1.00 91.63           O  
ATOM   1938  N   GLY A 249      -1.408  21.872 -19.440  1.00 91.46           N  
ATOM   1939  CA  GLY A 249      -2.699  21.314 -19.808  1.00 91.46           C  
ATOM   1940  C   GLY A 249      -2.598  20.200 -20.833  1.00 91.46           C  
ATOM   1941  O   GLY A 249      -3.615  19.721 -21.339  1.00 91.46           O  
ATOM   1942  N   SER A 250      -1.373  19.723 -21.185  1.00 94.46           N  
ATOM   1943  CA  SER A 250      -1.206  18.639 -22.148  1.00 94.46           C  
ATOM   1944  C   SER A 250      -0.116  17.669 -21.704  1.00 94.46           C  
ATOM   1945  CB  SER A 250      -0.871  19.197 -23.532  1.00 94.46           C  
ATOM   1946  O   SER A 250       0.701  17.997 -20.842  1.00 94.46           O  
ATOM   1947  OG  SER A 250       0.434  19.751 -23.548  1.00 94.46           O  
ATOM   1948  N   VAL A 251      -0.144  16.402 -22.220  1.00 96.31           N  
ATOM   1949  CA  VAL A 251       0.888  15.419 -21.907  1.00 96.31           C  
ATOM   1950  C   VAL A 251       2.246  15.926 -22.384  1.00 96.31           C  
ATOM   1951  CB  VAL A 251       0.577  14.046 -22.545  1.00 96.31           C  
ATOM   1952  O   VAL A 251       3.279  15.608 -21.790  1.00 96.31           O  
ATOM   1953  CG1 VAL A 251      -0.618  13.389 -21.857  1.00 96.31           C  
ATOM   1954  CG2 VAL A 251       0.317  14.202 -24.042  1.00 96.31           C  
ATOM   1955  N   MET A 252       2.246  16.726 -23.464  1.00 95.87           N  
ATOM   1956  CA  MET A 252       3.484  17.316 -23.964  1.00 95.87           C  
ATOM   1957  C   MET A 252       4.074  18.286 -22.946  1.00 95.87           C  
ATOM   1958  CB  MET A 252       3.240  18.036 -25.291  1.00 95.87           C  
ATOM   1959  O   MET A 252       5.268  18.228 -22.646  1.00 95.87           O  
ATOM   1960  CG  MET A 252       4.488  18.670 -25.884  1.00 95.87           C  
ATOM   1961  SD  MET A 252       4.216  19.300 -27.586  1.00 95.87           S  
ATOM   1962  CE  MET A 252       3.136  20.715 -27.235  1.00 95.87           C  
ATOM   1963  N   ALA A 253       3.286  19.152 -22.484  1.00 94.68           N  
ATOM   1964  CA  ALA A 253       3.736  20.130 -21.496  1.00 94.68           C  
ATOM   1965  C   ALA A 253       4.247  19.440 -20.235  1.00 94.68           C  
ATOM   1966  CB  ALA A 253       2.605  21.096 -21.151  1.00 94.68           C  
ATOM   1967  O   ALA A 253       5.268  19.841 -19.671  1.00 94.68           O  
ATOM   1968  N   LEU A 254       3.546  18.469 -19.827  1.00 95.74           N  
ATOM   1969  CA  LEU A 254       3.960  17.723 -18.643  1.00 95.74           C  
ATOM   1970  C   LEU A 254       5.298  17.031 -18.878  1.00 95.74           C  
ATOM   1971  CB  LEU A 254       2.897  16.689 -18.262  1.00 95.74           C  
ATOM   1972  O   LEU A 254       6.178  17.062 -18.014  1.00 95.74           O  
ATOM   1973  CG  LEU A 254       2.972  16.133 -16.840  1.00 95.74           C  
ATOM   1974  CD1 LEU A 254       2.955  17.271 -15.824  1.00 95.74           C  
ATOM   1975  CD2 LEU A 254       1.823  15.164 -16.583  1.00 95.74           C  
ATOM   1976  N   ALA A 255       5.453  16.359 -20.030  1.00 96.20           N  
ATOM   1977  CA  ALA A 255       6.710  15.703 -20.380  1.00 96.20           C  
ATOM   1978  C   ALA A 255       7.863  16.702 -20.399  1.00 96.20           C  
ATOM   1979  CB  ALA A 255       6.589  15.009 -21.735  1.00 96.20           C  
ATOM   1980  O   ALA A 255       8.954  16.410 -19.904  1.00 96.20           O  
ATOM   1981  N   LYS A 256       7.613  17.839 -20.915  1.00 95.33           N  
ATOM   1982  CA  LYS A 256       8.631  18.885 -20.955  1.00 95.33           C  
ATOM   1983  C   LYS A 256       9.053  19.294 -19.546  1.00 95.33           C  
ATOM   1984  CB  LYS A 256       8.119  20.104 -21.723  1.00 95.33           C  
ATOM   1985  O   LYS A 256      10.244  19.457 -19.273  1.00 95.33           O  
ATOM   1986  CG  LYS A 256       9.178  21.167 -21.973  1.00 95.33           C  
ATOM   1987  CD  LYS A 256       8.644  22.294 -22.847  1.00 95.33           C  
ATOM   1988  CE  LYS A 256       9.692  23.377 -23.069  1.00 95.33           C  
ATOM   1989  NZ  LYS A 256       9.179  24.473 -23.944  1.00 95.33           N  
ATOM   1990  N   MET A 257       8.039  19.420 -18.708  1.00 95.40           N  
ATOM   1991  CA  MET A 257       8.310  19.805 -17.326  1.00 95.40           C  
ATOM   1992  C   MET A 257       9.180  18.764 -16.631  1.00 95.40           C  
ATOM   1993  CB  MET A 257       7.003  19.995 -16.554  1.00 95.40           C  
ATOM   1994  O   MET A 257      10.157  19.110 -15.964  1.00 95.40           O  
ATOM   1995  CG  MET A 257       7.201  20.411 -15.106  1.00 95.40           C  
ATOM   1996  SD  MET A 257       5.630  20.425 -14.158  1.00 95.40           S  
ATOM   1997  CE  MET A 257       5.262  18.649 -14.121  1.00 95.40           C  
ATOM   1998  N   TYR A 258       8.960  17.505 -16.808  1.00 95.30           N  
ATOM   1999  CA  TYR A 258       9.666  16.421 -16.134  1.00 95.30           C  
ATOM   2000  C   TYR A 258      11.064  16.239 -16.711  1.00 95.30           C  
ATOM   2001  CB  TYR A 258       8.878  15.113 -16.250  1.00 95.30           C  
ATOM   2002  O   TYR A 258      11.966  15.750 -16.027  1.00 95.30           O  
ATOM   2003  CG  TYR A 258       7.847  14.926 -15.164  1.00 95.30           C  
ATOM   2004  CD1 TYR A 258       8.186  14.333 -13.950  1.00 95.30           C  
ATOM   2005  CD2 TYR A 258       6.533  15.341 -15.349  1.00 95.30           C  
ATOM   2006  CE1 TYR A 258       7.238  14.157 -12.946  1.00 95.30           C  
ATOM   2007  CE2 TYR A 258       5.577  15.170 -14.353  1.00 95.30           C  
ATOM   2008  OH  TYR A 258       4.997  14.406 -12.167  1.00 95.30           O  
ATOM   2009  CZ  TYR A 258       5.939  14.578 -13.157  1.00 95.30           C  
ATOM   2010  N   THR A 259      11.220  16.674 -17.952  1.00 95.29           N  
ATOM   2011  CA  THR A 259      12.465  16.306 -18.616  1.00 95.29           C  
ATOM   2012  C   THR A 259      13.304  17.544 -18.918  1.00 95.29           C  
ATOM   2013  CB  THR A 259      12.195  15.534 -19.921  1.00 95.29           C  
ATOM   2014  O   THR A 259      14.338  17.452 -19.583  1.00 95.29           O  
ATOM   2015  CG2 THR A 259      11.427  14.245 -19.648  1.00 95.29           C  
ATOM   2016  OG1 THR A 259      11.426  16.357 -20.806  1.00 95.29           O  
ATOM   2017  N   LEU A 260      12.893  18.666 -18.438  1.00 92.63           N  
ATOM   2018  CA  LEU A 260      13.544  19.931 -18.761  1.00 92.63           C  
ATOM   2019  C   LEU A 260      15.028  19.883 -18.414  1.00 92.63           C  
ATOM   2020  CB  LEU A 260      12.871  21.087 -18.016  1.00 92.63           C  
ATOM   2021  O   LEU A 260      15.869  20.331 -19.197  1.00 92.63           O  
ATOM   2022  CG  LEU A 260      13.443  22.482 -18.271  1.00 92.63           C  
ATOM   2023  CD1 LEU A 260      13.285  22.859 -19.740  1.00 92.63           C  
ATOM   2024  CD2 LEU A 260      12.763  23.511 -17.374  1.00 92.63           C  
ATOM   2025  N   LEU A 261      15.374  19.254 -17.283  1.00 89.83           N  
ATOM   2026  CA  LEU A 261      16.759  19.246 -16.827  1.00 89.83           C  
ATOM   2027  C   LEU A 261      17.487  18.000 -17.320  1.00 89.83           C  
ATOM   2028  CB  LEU A 261      16.822  19.317 -15.299  1.00 89.83           C  
ATOM   2029  O   LEU A 261      18.653  18.072 -17.714  1.00 89.83           O  
ATOM   2030  CG  LEU A 261      16.367  20.631 -14.662  1.00 89.83           C  
ATOM   2031  CD1 LEU A 261      16.471  20.547 -13.142  1.00 89.83           C  
ATOM   2032  CD2 LEU A 261      17.192  21.797 -15.195  1.00 89.83           C  
ATOM   2033  N   SER A 262      16.772  16.927 -17.358  1.00 90.19           N  
ATOM   2034  CA  SER A 262      17.426  15.659 -17.666  1.00 90.19           C  
ATOM   2035  C   SER A 262      17.601  15.478 -19.170  1.00 90.19           C  
ATOM   2036  CB  SER A 262      16.625  14.489 -17.093  1.00 90.19           C  
ATOM   2037  O   SER A 262      18.575  14.871 -19.618  1.00 90.19           O  
ATOM   2038  OG  SER A 262      15.271  14.557 -17.506  1.00 90.19           O  
ATOM   2039  N   ALA A 263      16.709  16.094 -19.969  1.00 90.99           N  
ATOM   2040  CA  ALA A 263      16.749  15.952 -21.422  1.00 90.99           C  
ATOM   2041  C   ALA A 263      16.136  17.169 -22.109  1.00 90.99           C  
ATOM   2042  CB  ALA A 263      16.023  14.680 -21.853  1.00 90.99           C  
ATOM   2043  O   ALA A 263      15.151  17.047 -22.841  1.00 90.99           O  
ATOM   2044  N   PRO A 264      16.703  18.458 -22.039  1.00 85.14           N  
ATOM   2045  CA  PRO A 264      16.096  19.718 -22.476  1.00 85.14           C  
ATOM   2046  C   PRO A 264      15.899  19.785 -23.988  1.00 85.14           C  
ATOM   2047  CB  PRO A 264      17.100  20.774 -22.008  1.00 85.14           C  
ATOM   2048  O   PRO A 264      14.981  20.456 -24.466  1.00 85.14           O  
ATOM   2049  CG  PRO A 264      18.382  20.027 -21.824  1.00 85.14           C  
ATOM   2050  CD  PRO A 264      18.059  18.619 -21.414  1.00 85.14           C  
ATOM   2051  N   ASN A 265      16.600  19.010 -24.770  1.00 86.07           N  
ATOM   2052  CA  ASN A 265      16.558  19.143 -26.223  1.00 86.07           C  
ATOM   2053  C   ASN A 265      16.043  17.869 -26.887  1.00 86.07           C  
ATOM   2054  CB  ASN A 265      17.941  19.504 -26.769  1.00 86.07           C  
ATOM   2055  O   ASN A 265      16.193  17.691 -28.097  1.00 86.07           O  
ATOM   2056  CG  ASN A 265      18.451  20.829 -26.237  1.00 86.07           C  
ATOM   2057  ND2 ASN A 265      19.745  20.892 -25.945  1.00 86.07           N  
ATOM   2058  OD1 ASN A 265      17.688  21.788 -26.089  1.00 86.07           O  
ATOM   2059  N   SER A 266      15.467  17.069 -26.051  1.00 88.76           N  
ATOM   2060  CA  SER A 266      14.969  15.811 -26.598  1.00 88.76           C  
ATOM   2061  C   SER A 266      13.613  15.999 -27.269  1.00 88.76           C  
ATOM   2062  CB  SER A 266      14.862  14.753 -25.499  1.00 88.76           C  
ATOM   2063  O   SER A 266      12.847  16.890 -26.895  1.00 88.76           O  
ATOM   2064  OG  SER A 266      16.136  14.469 -24.947  1.00 88.76           O  
ATOM   2065  N   THR A 267      13.416  15.239 -28.371  1.00 90.77           N  
ATOM   2066  CA  THR A 267      12.130  15.210 -29.059  1.00 90.77           C  
ATOM   2067  C   THR A 267      11.075  14.516 -28.203  1.00 90.77           C  
ATOM   2068  CB  THR A 267      12.241  14.497 -30.420  1.00 90.77           C  
ATOM   2069  O   THR A 267      11.337  13.465 -27.614  1.00 90.77           O  
ATOM   2070  CG2 THR A 267      10.908  14.518 -31.161  1.00 90.77           C  
ATOM   2071  OG1 THR A 267      13.230  15.157 -31.219  1.00 90.77           O  
ATOM   2072  N   ILE A 268       9.949  15.144 -28.092  1.00 95.03           N  
ATOM   2073  CA  ILE A 268       8.831  14.555 -27.364  1.00 95.03           C  
ATOM   2074  C   ILE A 268       7.827  13.963 -28.350  1.00 95.03           C  
ATOM   2075  CB  ILE A 268       8.139  15.595 -26.454  1.00 95.03           C  
ATOM   2076  O   ILE A 268       7.287  14.676 -29.200  1.00 95.03           O  
ATOM   2077  CG1 ILE A 268       9.146  16.195 -25.466  1.00 95.03           C  
ATOM   2078  CG2 ILE A 268       6.956  14.963 -25.715  1.00 95.03           C  
ATOM   2079  CD1 ILE A 268       8.590  17.342 -24.635  1.00 95.03           C  
ATOM   2080  N   HIS A 269       7.583  12.696 -28.273  1.00 94.25           N  
ATOM   2081  CA  HIS A 269       6.601  11.993 -29.090  1.00 94.25           C  
ATOM   2082  C   HIS A 269       5.259  11.891 -28.373  1.00 94.25           C  
ATOM   2083  CB  HIS A 269       7.108  10.597 -29.455  1.00 94.25           C  
ATOM   2084  O   HIS A 269       5.193  11.428 -27.232  1.00 94.25           O  
ATOM   2085  CG  HIS A 269       8.486  10.592 -30.036  1.00 94.25           C  
ATOM   2086  CD2 HIS A 269       9.696  10.415 -29.455  1.00 94.25           C  
ATOM   2087  ND1 HIS A 269       8.728  10.791 -31.378  1.00 94.25           N  
ATOM   2088  CE1 HIS A 269      10.031  10.735 -31.597  1.00 94.25           C  
ATOM   2089  NE2 HIS A 269      10.641  10.508 -30.447  1.00 94.25           N  
ATOM   2090  N   THR A 270       4.188  12.313 -29.024  1.00 96.07           N  
ATOM   2091  CA  THR A 270       2.870  12.260 -28.400  1.00 96.07           C  
ATOM   2092  C   THR A 270       1.908  11.425 -29.239  1.00 96.07           C  
ATOM   2093  CB  THR A 270       2.289  13.671 -28.199  1.00 96.07           C  
ATOM   2094  O   THR A 270       2.055  11.338 -30.460  1.00 96.07           O  
ATOM   2095  CG2 THR A 270       3.213  14.530 -27.342  1.00 96.07           C  
ATOM   2096  OG1 THR A 270       2.121  14.299 -29.477  1.00 96.07           O  
ATOM   2097  N   ALA A 271       0.991  10.778 -28.591  1.00 96.51           N  
ATOM   2098  CA  ALA A 271      -0.035   9.979 -29.256  1.00 96.51           C  
ATOM   2099  C   ALA A 271      -1.261   9.807 -28.365  1.00 96.51           C  
ATOM   2100  CB  ALA A 271       0.527   8.615 -29.652  1.00 96.51           C  
ATOM   2101  O   ALA A 271      -1.234  10.168 -27.186  1.00 96.51           O  
ATOM   2102  N   THR A 272      -2.308   9.347 -29.065  1.00 97.07           N  
ATOM   2103  CA  THR A 272      -3.528   8.951 -28.369  1.00 97.07           C  
ATOM   2104  C   THR A 272      -3.766   7.450 -28.506  1.00 97.07           C  
ATOM   2105  CB  THR A 272      -4.751   9.718 -28.905  1.00 97.07           C  
ATOM   2106  O   THR A 272      -3.957   6.944 -29.614  1.00 97.07           O  
ATOM   2107  CG2 THR A 272      -6.024   9.300 -28.177  1.00 97.07           C  
ATOM   2108  OG1 THR A 272      -4.546  11.124 -28.718  1.00 97.07           O  
ATOM   2109  N   ILE A 273      -3.717   6.781 -27.337  1.00 96.52           N  
ATOM   2110  CA  ILE A 273      -4.040   5.359 -27.304  1.00 96.52           C  
ATOM   2111  C   ILE A 273      -5.553   5.175 -27.222  1.00 96.52           C  
ATOM   2112  CB  ILE A 273      -3.349   4.650 -26.117  1.00 96.52           C  
ATOM   2113  O   ILE A 273      -6.184   5.591 -26.246  1.00 96.52           O  
ATOM   2114  CG1 ILE A 273      -1.828   4.817 -26.207  1.00 96.52           C  
ATOM   2115  CG2 ILE A 273      -3.736   3.169 -26.073  1.00 96.52           C  
ATOM   2116  CD1 ILE A 273      -1.073   4.287 -24.995  1.00 96.52           C  
ATOM   2117  N   LYS A 274      -6.126   4.419 -28.242  1.00 95.18           N  
ATOM   2118  CA  LYS A 274      -7.575   4.274 -28.350  1.00 95.18           C  
ATOM   2119  C   LYS A 274      -8.006   2.837 -28.068  1.00 95.18           C  
ATOM   2120  CB  LYS A 274      -8.056   4.703 -29.737  1.00 95.18           C  
ATOM   2121  O   LYS A 274      -7.213   1.905 -28.215  1.00 95.18           O  
ATOM   2122  CG  LYS A 274      -7.837   6.178 -30.039  1.00 95.18           C  
ATOM   2123  CD  LYS A 274      -8.408   6.560 -31.399  1.00 95.18           C  
ATOM   2124  CE  LYS A 274      -8.204   8.040 -31.695  1.00 95.18           C  
ATOM   2125  NZ  LYS A 274      -8.732   8.413 -33.042  1.00 95.18           N  
ATOM   2126  N   ALA A 275      -9.148   2.739 -27.585  1.00 95.11           N  
ATOM   2127  CA  ALA A 275      -9.783   1.434 -27.419  1.00 95.11           C  
ATOM   2128  C   ALA A 275     -10.898   1.232 -28.442  1.00 95.11           C  
ATOM   2129  CB  ALA A 275     -10.332   1.285 -26.002  1.00 95.11           C  
ATOM   2130  O   ALA A 275     -11.428   2.201 -28.990  1.00 95.11           O  
ATOM   2131  N   ASP A 276     -11.264  -0.037 -28.757  1.00 94.42           N  
ATOM   2132  CA  ASP A 276     -12.173  -0.312 -29.866  1.00 94.42           C  
ATOM   2133  C   ASP A 276     -13.572  -0.653 -29.357  1.00 94.42           C  
ATOM   2134  CB  ASP A 276     -11.635  -1.454 -30.730  1.00 94.42           C  
ATOM   2135  O   ASP A 276     -14.495  -0.852 -30.150  1.00 94.42           O  
ATOM   2136  CG  ASP A 276     -11.452  -2.748 -29.956  1.00 94.42           C  
ATOM   2137  OD1 ASP A 276     -11.706  -2.768 -28.733  1.00 94.42           O  
ATOM   2138  OD2 ASP A 276     -11.046  -3.755 -30.575  1.00 94.42           O  
ATOM   2139  N   ALA A 277     -13.664  -0.720 -28.051  1.00 92.74           N  
ATOM   2140  CA  ALA A 277     -14.986  -1.100 -27.560  1.00 92.74           C  
ATOM   2141  C   ALA A 277     -15.334  -0.345 -26.280  1.00 92.74           C  
ATOM   2142  CB  ALA A 277     -15.052  -2.606 -27.320  1.00 92.74           C  
ATOM   2143  O   ALA A 277     -14.446   0.017 -25.505  1.00 92.74           O  
ATOM   2144  N   LYS A 278     -16.773  -0.081 -26.168  1.00 92.15           N  
ATOM   2145  CA  LYS A 278     -17.255   0.423 -24.885  1.00 92.15           C  
ATOM   2146  C   LYS A 278     -17.050  -0.606 -23.777  1.00 92.15           C  
ATOM   2147  CB  LYS A 278     -18.733   0.804 -24.980  1.00 92.15           C  
ATOM   2148  O   LYS A 278     -17.064  -1.812 -24.033  1.00 92.15           O  
ATOM   2149  CG  LYS A 278     -19.006   2.015 -25.859  1.00 92.15           C  
ATOM   2150  CD  LYS A 278     -20.482   2.390 -25.853  1.00 92.15           C  
ATOM   2151  CE  LYS A 278     -20.759   3.590 -26.749  1.00 92.15           C  
ATOM   2152  NZ  LYS A 278     -22.212   3.932 -26.783  1.00 92.15           N  
ATOM   2153  N   PRO A 279     -16.818  -0.074 -22.560  1.00 92.96           N  
ATOM   2154  CA  PRO A 279     -16.832   1.340 -22.177  1.00 92.96           C  
ATOM   2155  C   PRO A 279     -15.478   2.018 -22.374  1.00 92.96           C  
ATOM   2156  CB  PRO A 279     -17.212   1.299 -20.694  1.00 92.96           C  
ATOM   2157  O   PRO A 279     -15.346   3.221 -22.135  1.00 92.96           O  
ATOM   2158  CG  PRO A 279     -16.613   0.030 -20.181  1.00 92.96           C  
ATOM   2159  CD  PRO A 279     -16.693  -1.008 -21.264  1.00 92.96           C  
ATOM   2160  N   TYR A 280     -14.478   1.459 -22.868  1.00 94.28           N  
ATOM   2161  CA  TYR A 280     -13.105   1.939 -22.973  1.00 94.28           C  
ATOM   2162  C   TYR A 280     -12.968   2.959 -24.096  1.00 94.28           C  
ATOM   2163  CB  TYR A 280     -12.143   0.770 -23.210  1.00 94.28           C  
ATOM   2164  O   TYR A 280     -12.218   3.930 -23.974  1.00 94.28           O  
ATOM   2165  CG  TYR A 280     -12.313  -0.364 -22.229  1.00 94.28           C  
ATOM   2166  CD1 TYR A 280     -12.018  -0.193 -20.878  1.00 94.28           C  
ATOM   2167  CD2 TYR A 280     -12.767  -1.609 -22.650  1.00 94.28           C  
ATOM   2168  CE1 TYR A 280     -12.171  -1.236 -19.971  1.00 94.28           C  
ATOM   2169  CE2 TYR A 280     -12.924  -2.659 -21.751  1.00 94.28           C  
ATOM   2170  OH  TYR A 280     -12.778  -3.499 -19.522  1.00 94.28           O  
ATOM   2171  CZ  TYR A 280     -12.625  -2.463 -20.416  1.00 94.28           C  
ATOM   2172  N   SER A 281     -13.665   2.735 -25.187  1.00 94.15           N  
ATOM   2173  CA  SER A 281     -13.548   3.565 -26.381  1.00 94.15           C  
ATOM   2174  C   SER A 281     -13.921   5.014 -26.086  1.00 94.15           C  
ATOM   2175  CB  SER A 281     -14.433   3.020 -27.503  1.00 94.15           C  
ATOM   2176  O   SER A 281     -13.567   5.919 -26.845  1.00 94.15           O  
ATOM   2177  OG  SER A 281     -15.798   3.044 -27.122  1.00 94.15           O  
ATOM   2178  N   LEU A 282     -14.517   5.330 -24.955  1.00 92.06           N  
ATOM   2179  CA  LEU A 282     -14.949   6.671 -24.577  1.00 92.06           C  
ATOM   2180  C   LEU A 282     -13.838   7.414 -23.844  1.00 92.06           C  
ATOM   2181  CB  LEU A 282     -16.200   6.603 -23.698  1.00 92.06           C  
ATOM   2182  O   LEU A 282     -13.960   8.610 -23.571  1.00 92.06           O  
ATOM   2183  CG  LEU A 282     -17.445   5.984 -24.336  1.00 92.06           C  
ATOM   2184  CD1 LEU A 282     -18.563   5.861 -23.306  1.00 92.06           C  
ATOM   2185  CD2 LEU A 282     -17.901   6.812 -25.532  1.00 92.06           C  
ATOM   2186  N   HIS A 283     -12.833   6.719 -23.513  1.00 93.83           N  
ATOM   2187  CA  HIS A 283     -11.801   7.304 -22.666  1.00 93.83           C  
ATOM   2188  C   HIS A 283     -10.407   7.011 -23.212  1.00 93.83           C  
ATOM   2189  CB  HIS A 283     -11.923   6.782 -21.233  1.00 93.83           C  
ATOM   2190  O   HIS A 283      -9.667   6.210 -22.638  1.00 93.83           O  
ATOM   2191  CG  HIS A 283     -13.277   6.990 -20.632  1.00 93.83           C  
ATOM   2192  CD2 HIS A 283     -14.304   6.130 -20.435  1.00 93.83           C  
ATOM   2193  ND1 HIS A 283     -13.699   8.211 -20.154  1.00 93.83           N  
ATOM   2194  CE1 HIS A 283     -14.930   8.093 -19.687  1.00 93.83           C  
ATOM   2195  NE2 HIS A 283     -15.321   6.840 -19.846  1.00 93.83           N  
ATOM   2196  N   PRO A 284     -10.002   7.688 -24.294  1.00 93.94           N  
ATOM   2197  CA  PRO A 284      -8.651   7.480 -24.821  1.00 93.94           C  
ATOM   2198  C   PRO A 284      -7.563   7.951 -23.859  1.00 93.94           C  
ATOM   2199  CB  PRO A 284      -8.642   8.314 -26.105  1.00 93.94           C  
ATOM   2200  O   PRO A 284      -7.801   8.843 -23.041  1.00 93.94           O  
ATOM   2201  CG  PRO A 284      -9.654   9.388 -25.870  1.00 93.94           C  
ATOM   2202  CD  PRO A 284     -10.743   8.836 -24.996  1.00 93.94           C  
ATOM   2203  N   LEU A 285      -6.401   7.265 -23.972  1.00 96.71           N  
ATOM   2204  CA  LEU A 285      -5.244   7.650 -23.172  1.00 96.71           C  
ATOM   2205  C   LEU A 285      -4.284   8.512 -23.985  1.00 96.71           C  
ATOM   2206  CB  LEU A 285      -4.516   6.409 -22.649  1.00 96.71           C  
ATOM   2207  O   LEU A 285      -3.932   8.162 -25.114  1.00 96.71           O  
ATOM   2208  CG  LEU A 285      -5.346   5.442 -21.804  1.00 96.71           C  
ATOM   2209  CD1 LEU A 285      -4.528   4.201 -21.462  1.00 96.71           C  
ATOM   2210  CD2 LEU A 285      -5.842   6.128 -20.536  1.00 96.71           C  
ATOM   2211  N   GLN A 286      -3.952   9.626 -23.408  1.00 97.26           N  
ATOM   2212  CA  GLN A 286      -2.914  10.451 -24.017  1.00 97.26           C  
ATOM   2213  C   GLN A 286      -1.532  10.078 -23.487  1.00 97.26           C  
ATOM   2214  CB  GLN A 286      -3.189  11.934 -23.766  1.00 97.26           C  
ATOM   2215  O   GLN A 286      -1.356   9.884 -22.282  1.00 97.26           O  
ATOM   2216  CG  GLN A 286      -4.494  12.429 -24.375  1.00 97.26           C  
ATOM   2217  CD  GLN A 286      -4.650  13.935 -24.285  1.00 97.26           C  
ATOM   2218  NE2 GLN A 286      -4.933  14.571 -25.418  1.00 97.26           N  
ATOM   2219  OE1 GLN A 286      -4.518  14.523 -23.207  1.00 97.26           O  
ATOM   2220  N   VAL A 287      -0.605  10.034 -24.421  1.00 97.31           N  
ATOM   2221  CA  VAL A 287       0.724   9.588 -24.017  1.00 97.31           C  
ATOM   2222  C   VAL A 287       1.785  10.486 -24.648  1.00 97.31           C  
ATOM   2223  CB  VAL A 287       0.971   8.114 -24.410  1.00 97.31           C  
ATOM   2224  O   VAL A 287       1.610  10.972 -25.768  1.00 97.31           O  
ATOM   2225  CG1 VAL A 287       0.923   7.945 -25.928  1.00 97.31           C  
ATOM   2226  CG2 VAL A 287       2.312   7.633 -23.859  1.00 97.31           C  
ATOM   2227  N   ALA A 288       2.869  10.777 -23.907  1.00 96.89           N  
ATOM   2228  CA  ALA A 288       4.087  11.431 -24.377  1.00 96.89           C  
ATOM   2229  C   ALA A 288       5.327  10.646 -23.959  1.00 96.89           C  
ATOM   2230  CB  ALA A 288       4.162  12.860 -23.846  1.00 96.89           C  
ATOM   2231  O   ALA A 288       5.408  10.155 -22.830  1.00 96.89           O  
ATOM   2232  N   ALA A 289       6.204  10.532 -24.922  1.00 96.19           N  
ATOM   2233  CA  ALA A 289       7.426   9.785 -24.638  1.00 96.19           C  
ATOM   2234  C   ALA A 289       8.664  10.590 -25.022  1.00 96.19           C  
ATOM   2235  CB  ALA A 289       7.416   8.447 -25.374  1.00 96.19           C  
ATOM   2236  O   ALA A 289       8.677  11.265 -26.054  1.00 96.19           O  
ATOM   2237  N   VAL A 290       9.615  10.556 -24.168  1.00 96.19           N  
ATOM   2238  CA  VAL A 290      10.933  11.135 -24.408  1.00 96.19           C  
ATOM   2239  C   VAL A 290      11.995  10.039 -24.360  1.00 96.19           C  
ATOM   2240  CB  VAL A 290      11.262  12.242 -23.383  1.00 96.19           C  
ATOM   2241  O   VAL A 290      12.089   9.299 -23.377  1.00 96.19           O  
ATOM   2242  CG1 VAL A 290      12.627  12.862 -23.677  1.00 96.19           C  
ATOM   2243  CG2 VAL A 290      10.174  13.314 -23.387  1.00 96.19           C  
ATOM   2244  N   VAL A 291      12.737   9.945 -25.469  1.00 94.16           N  
ATOM   2245  CA  VAL A 291      13.827   8.979 -25.554  1.00 94.16           C  
ATOM   2246  C   VAL A 291      15.168   9.704 -25.479  1.00 94.16           C  
ATOM   2247  CB  VAL A 291      13.745   8.143 -26.851  1.00 94.16           C  
ATOM   2248  O   VAL A 291      15.470  10.554 -26.321  1.00 94.16           O  
ATOM   2249  CG1 VAL A 291      14.880   7.123 -26.909  1.00 94.16           C  
ATOM   2250  CG2 VAL A 291      12.389   7.445 -26.951  1.00 94.16           C  
ATOM   2251  N   SER A 292      15.896   9.371 -24.449  1.00 92.94           N  
ATOM   2252  CA  SER A 292      17.189  10.014 -24.238  1.00 92.94           C  
ATOM   2253  C   SER A 292      18.164   9.076 -23.534  1.00 92.94           C  
ATOM   2254  CB  SER A 292      17.023  11.296 -23.421  1.00 92.94           C  
ATOM   2255  O   SER A 292      17.776   8.334 -22.629  1.00 92.94           O  
ATOM   2256  OG  SER A 292      18.286  11.825 -23.053  1.00 92.94           O  
ATOM   2257  N   PRO A 293      19.462   9.195 -24.002  1.00 88.68           N  
ATOM   2258  CA  PRO A 293      20.468   8.368 -23.332  1.00 88.68           C  
ATOM   2259  C   PRO A 293      20.667   8.752 -21.868  1.00 88.68           C  
ATOM   2260  CB  PRO A 293      21.739   8.634 -24.143  1.00 88.68           C  
ATOM   2261  O   PRO A 293      21.317   8.020 -21.117  1.00 88.68           O  
ATOM   2262  CG  PRO A 293      21.495   9.944 -24.819  1.00 88.68           C  
ATOM   2263  CD  PRO A 293      20.018  10.096 -25.046  1.00 88.68           C  
ATOM   2264  N   LYS A 294      20.089   9.902 -21.426  1.00 88.57           N  
ATOM   2265  CA  LYS A 294      20.245  10.375 -20.053  1.00 88.57           C  
ATOM   2266  C   LYS A 294      19.389   9.558 -19.090  1.00 88.57           C  
ATOM   2267  CB  LYS A 294      19.881  11.857 -19.951  1.00 88.57           C  
ATOM   2268  O   LYS A 294      19.638   9.553 -17.882  1.00 88.57           O  
ATOM   2269  CG  LYS A 294      20.827  12.780 -20.704  1.00 88.57           C  
ATOM   2270  CD  LYS A 294      22.209  12.807 -20.064  1.00 88.57           C  
ATOM   2271  CE  LYS A 294      23.134  13.791 -20.768  1.00 88.57           C  
ATOM   2272  NZ  LYS A 294      24.513  13.763 -20.195  1.00 88.57           N  
ATOM   2273  N   PHE A 295      18.420   8.956 -19.644  1.00 89.81           N  
ATOM   2274  CA  PHE A 295      17.617   8.056 -18.824  1.00 89.81           C  
ATOM   2275  C   PHE A 295      18.262   6.678 -18.743  1.00 89.81           C  
ATOM   2276  CB  PHE A 295      16.197   7.940 -19.384  1.00 89.81           C  
ATOM   2277  O   PHE A 295      18.714   6.138 -19.755  1.00 89.81           O  
ATOM   2278  CG  PHE A 295      15.492   9.261 -19.531  1.00 89.81           C  
ATOM   2279  CD1 PHE A 295      15.382  10.130 -18.453  1.00 89.81           C  
ATOM   2280  CD2 PHE A 295      14.939   9.634 -20.749  1.00 89.81           C  
ATOM   2281  CE1 PHE A 295      14.730  11.354 -18.586  1.00 89.81           C  
ATOM   2282  CE2 PHE A 295      14.286  10.856 -20.890  1.00 89.81           C  
ATOM   2283  CZ  PHE A 295      14.182  11.713 -19.807  1.00 89.81           C  
ATOM   2284  N   LYS A 296      18.261   6.132 -17.546  1.00 83.69           N  
ATOM   2285  CA  LYS A 296      18.939   4.853 -17.356  1.00 83.69           C  
ATOM   2286  C   LYS A 296      17.943   3.697 -17.361  1.00 83.69           C  
ATOM   2287  CB  LYS A 296      19.733   4.856 -16.049  1.00 83.69           C  
ATOM   2288  O   LYS A 296      18.317   2.549 -17.611  1.00 83.69           O  
ATOM   2289  CG  LYS A 296      20.793   5.944 -15.970  1.00 83.69           C  
ATOM   2290  CD  LYS A 296      21.826   5.799 -17.081  1.00 83.69           C  
ATOM   2291  CE  LYS A 296      22.877   6.899 -17.015  1.00 83.69           C  
ATOM   2292  NZ  LYS A 296      23.832   6.822 -18.161  1.00 83.69           N  
ATOM   2293  N   LYS A 297      16.729   3.977 -17.075  1.00 87.62           N  
ATOM   2294  CA  LYS A 297      15.652   2.993 -17.027  1.00 87.62           C  
ATOM   2295  C   LYS A 297      14.339   3.588 -17.528  1.00 87.62           C  
ATOM   2296  CB  LYS A 297      15.476   2.459 -15.604  1.00 87.62           C  
ATOM   2297  O   LYS A 297      14.278   4.772 -17.867  1.00 87.62           O  
ATOM   2298  CG  LYS A 297      15.103   3.525 -14.585  1.00 87.62           C  
ATOM   2299  CD  LYS A 297      15.014   2.946 -13.178  1.00 87.62           C  
ATOM   2300  CE  LYS A 297      14.622   4.008 -12.160  1.00 87.62           C  
ATOM   2301  NZ  LYS A 297      14.550   3.449 -10.777  1.00 87.62           N  
ATOM   2302  N   PHE A 298      13.413   2.728 -17.605  1.00 91.19           N  
ATOM   2303  CA  PHE A 298      12.066   3.176 -17.939  1.00 91.19           C  
ATOM   2304  C   PHE A 298      11.463   3.978 -16.791  1.00 91.19           C  
ATOM   2305  CB  PHE A 298      11.168   1.981 -18.274  1.00 91.19           C  
ATOM   2306  O   PHE A 298      11.285   3.456 -15.689  1.00 91.19           O  
ATOM   2307  CG  PHE A 298       9.798   2.370 -18.760  1.00 91.19           C  
ATOM   2308  CD1 PHE A 298       8.760   2.580 -17.860  1.00 91.19           C  
ATOM   2309  CD2 PHE A 298       9.547   2.525 -20.117  1.00 91.19           C  
ATOM   2310  CE1 PHE A 298       7.490   2.940 -18.307  1.00 91.19           C  
ATOM   2311  CE2 PHE A 298       8.281   2.884 -20.571  1.00 91.19           C  
ATOM   2312  CZ  PHE A 298       7.254   3.090 -19.664  1.00 91.19           C  
ATOM   2313  N   GLU A 299      11.303   5.238 -17.022  1.00 92.93           N  
ATOM   2314  CA  GLU A 299      10.647   6.118 -16.061  1.00 92.93           C  
ATOM   2315  C   GLU A 299       9.308   6.619 -16.595  1.00 92.93           C  
ATOM   2316  CB  GLU A 299      11.551   7.304 -15.713  1.00 92.93           C  
ATOM   2317  O   GLU A 299       9.146   6.805 -17.803  1.00 92.93           O  
ATOM   2318  CG  GLU A 299      12.891   6.901 -15.116  1.00 92.93           C  
ATOM   2319  CD  GLU A 299      13.770   8.089 -14.758  1.00 92.93           C  
ATOM   2320  OE1 GLU A 299      15.001   7.911 -14.615  1.00 92.93           O  
ATOM   2321  OE2 GLU A 299      13.224   9.205 -14.620  1.00 92.93           O  
ATOM   2322  N   HIS A 300       8.384   6.728 -15.652  1.00 94.78           N  
ATOM   2323  CA  HIS A 300       7.083   7.179 -16.134  1.00 94.78           C  
ATOM   2324  C   HIS A 300       6.313   7.909 -15.038  1.00 94.78           C  
ATOM   2325  CB  HIS A 300       6.264   5.996 -16.652  1.00 94.78           C  
ATOM   2326  O   HIS A 300       6.628   7.771 -13.854  1.00 94.78           O  
ATOM   2327  CG  HIS A 300       5.636   5.179 -15.567  1.00 94.78           C  
ATOM   2328  CD2 HIS A 300       4.364   5.142 -15.106  1.00 94.78           C  
ATOM   2329  ND1 HIS A 300       6.346   4.267 -14.817  1.00 94.78           N  
ATOM   2330  CE1 HIS A 300       5.535   3.701 -13.939  1.00 94.78           C  
ATOM   2331  NE2 HIS A 300       4.326   4.215 -14.094  1.00 94.78           N  
ATOM   2332  N   VAL A 301       5.325   8.685 -15.526  1.00 94.88           N  
ATOM   2333  CA  VAL A 301       4.270   9.293 -14.721  1.00 94.88           C  
ATOM   2334  C   VAL A 301       2.910   9.015 -15.356  1.00 94.88           C  
ATOM   2335  CB  VAL A 301       4.483  10.815 -14.562  1.00 94.88           C  
ATOM   2336  O   VAL A 301       2.720   9.235 -16.554  1.00 94.88           O  
ATOM   2337  CG1 VAL A 301       3.317  11.448 -13.805  1.00 94.88           C  
ATOM   2338  CG2 VAL A 301       5.804  11.097 -13.848  1.00 94.88           C  
ATOM   2339  N   SER A 302       2.021   8.478 -14.480  1.00 96.92           N  
ATOM   2340  CA  SER A 302       0.683   8.182 -14.982  1.00 96.92           C  
ATOM   2341  C   SER A 302      -0.387   8.873 -14.143  1.00 96.92           C  
ATOM   2342  CB  SER A 302       0.437   6.673 -14.994  1.00 96.92           C  
ATOM   2343  O   SER A 302      -0.413   8.729 -12.919  1.00 96.92           O  
ATOM   2344  OG  SER A 302       1.396   6.013 -15.803  1.00 96.92           O  
ATOM   2345  N   ILE A 303      -1.202   9.709 -14.782  1.00 96.89           N  
ATOM   2346  CA  ILE A 303      -2.395  10.282 -14.167  1.00 96.89           C  
ATOM   2347  C   ILE A 303      -3.642   9.609 -14.735  1.00 96.89           C  
ATOM   2348  CB  ILE A 303      -2.464  11.810 -14.384  1.00 96.89           C  
ATOM   2349  O   ILE A 303      -4.044   9.887 -15.868  1.00 96.89           O  
ATOM   2350  CG1 ILE A 303      -1.118  12.460 -14.042  1.00 96.89           C  
ATOM   2351  CG2 ILE A 303      -3.595  12.423 -13.553  1.00 96.89           C  
ATOM   2352  CD1 ILE A 303      -0.625  12.158 -12.634  1.00 96.89           C  
ATOM   2353  N   ILE A 304      -4.120   8.658 -13.985  1.00 96.78           N  
ATOM   2354  CA  ILE A 304      -5.260   7.862 -14.428  1.00 96.78           C  
ATOM   2355  C   ILE A 304      -6.453   8.114 -13.509  1.00 96.78           C  
ATOM   2356  CB  ILE A 304      -4.918   6.355 -14.462  1.00 96.78           C  
ATOM   2357  O   ILE A 304      -6.331   8.031 -12.285  1.00 96.78           O  
ATOM   2358  CG1 ILE A 304      -3.686   6.107 -15.340  1.00 96.78           C  
ATOM   2359  CG2 ILE A 304      -6.117   5.541 -14.957  1.00 96.78           C  
ATOM   2360  CD1 ILE A 304      -3.851   6.567 -16.782  1.00 96.78           C  
ATOM   2361  N   ASN A 305      -7.559   8.411 -14.097  1.00 95.32           N  
ATOM   2362  CA  ASN A 305      -8.778   8.749 -13.370  1.00 95.32           C  
ATOM   2363  C   ASN A 305      -8.538   9.870 -12.363  1.00 95.32           C  
ATOM   2364  CB  ASN A 305      -9.342   7.513 -12.665  1.00 95.32           C  
ATOM   2365  O   ASN A 305      -9.116   9.867 -11.275  1.00 95.32           O  
ATOM   2366  CG  ASN A 305      -9.877   6.480 -13.637  1.00 95.32           C  
ATOM   2367  ND2 ASN A 305     -10.343   5.354 -13.108  1.00 95.32           N  
ATOM   2368  OD1 ASN A 305      -9.870   6.690 -14.852  1.00 95.32           O  
ATOM   2369  N   GLY A 306      -7.569  10.710 -12.637  1.00 95.32           N  
ATOM   2370  CA  GLY A 306      -7.263  11.869 -11.813  1.00 95.32           C  
ATOM   2371  C   GLY A 306      -6.253  11.575 -10.720  1.00 95.32           C  
ATOM   2372  O   GLY A 306      -5.900  12.461  -9.939  1.00 95.32           O  
ATOM   2373  N   VAL A 307      -5.867  10.316 -10.642  1.00 95.19           N  
ATOM   2374  CA  VAL A 307      -4.956   9.861  -9.597  1.00 95.19           C  
ATOM   2375  C   VAL A 307      -3.555   9.677 -10.176  1.00 95.19           C  
ATOM   2376  CB  VAL A 307      -5.444   8.544  -8.953  1.00 95.19           C  
ATOM   2377  O   VAL A 307      -3.398   9.151 -11.280  1.00 95.19           O  
ATOM   2378  CG1 VAL A 307      -4.460   8.067  -7.887  1.00 95.19           C  
ATOM   2379  CG2 VAL A 307      -6.837   8.728  -8.354  1.00 95.19           C  
ATOM   2380  N   ASN A 308      -2.528  10.156  -9.458  1.00 94.35           N  
ATOM   2381  CA  ASN A 308      -1.142   9.856  -9.802  1.00 94.35           C  
ATOM   2382  C   ASN A 308      -0.746   8.450  -9.360  1.00 94.35           C  
ATOM   2383  CB  ASN A 308      -0.199  10.891  -9.186  1.00 94.35           C  
ATOM   2384  O   ASN A 308      -0.554   8.200  -8.169  1.00 94.35           O  
ATOM   2385  CG  ASN A 308       1.250  10.660  -9.564  1.00 94.35           C  
ATOM   2386  ND2 ASN A 308       2.156  11.380  -8.911  1.00 94.35           N  
ATOM   2387  OD1 ASN A 308       1.554   9.843 -10.437  1.00 94.35           O  
ATOM   2388  N   CYS A 309      -0.623   7.546 -10.323  1.00 91.97           N  
ATOM   2389  CA  CYS A 309      -0.286   6.168  -9.983  1.00 91.97           C  
ATOM   2390  C   CYS A 309       1.085   5.790 -10.533  1.00 91.97           C  
ATOM   2391  CB  CYS A 309      -1.345   5.208 -10.525  1.00 91.97           C  
ATOM   2392  O   CYS A 309       1.491   6.280 -11.588  1.00 91.97           O  
ATOM   2393  SG  CYS A 309      -1.459   5.191 -12.327  1.00 91.97           S  
ATOM   2394  N   VAL A 310       1.855   5.019  -9.848  1.00 88.33           N  
ATOM   2395  CA  VAL A 310       3.261   4.779 -10.154  1.00 88.33           C  
ATOM   2396  C   VAL A 310       3.425   3.396 -10.781  1.00 88.33           C  
ATOM   2397  CB  VAL A 310       4.145   4.900  -8.893  1.00 88.33           C  
ATOM   2398  O   VAL A 310       4.486   3.074 -11.320  1.00 88.33           O  
ATOM   2399  CG1 VAL A 310       4.189   6.345  -8.400  1.00 88.33           C  
ATOM   2400  CG2 VAL A 310       3.634   3.971  -7.792  1.00 88.33           C  
ATOM   2401  N   LYS A 311       2.292   2.600 -10.794  1.00 87.89           N  
ATOM   2402  CA  LYS A 311       2.345   1.249 -11.346  1.00 87.89           C  
ATOM   2403  C   LYS A 311       0.973   0.807 -11.847  1.00 87.89           C  
ATOM   2404  CB  LYS A 311       2.864   0.262 -10.300  1.00 87.89           C  
ATOM   2405  O   LYS A 311      -0.052   1.334 -11.412  1.00 87.89           O  
ATOM   2406  CG  LYS A 311       4.316   0.487  -9.904  1.00 87.89           C  
ATOM   2407  CD  LYS A 311       4.786  -0.550  -8.891  1.00 87.89           C  
ATOM   2408  CE  LYS A 311       6.217  -0.286  -8.443  1.00 87.89           C  
ATOM   2409  NZ  LYS A 311       6.680  -1.296  -7.444  1.00 87.89           N  
ATOM   2410  N   GLY A 312       1.001  -0.094 -12.776  1.00 91.91           N  
ATOM   2411  CA  GLY A 312      -0.250  -0.662 -13.252  1.00 91.91           C  
ATOM   2412  C   GLY A 312      -0.106  -1.403 -14.568  1.00 91.91           C  
ATOM   2413  O   GLY A 312       0.953  -1.361 -15.197  1.00 91.91           O  
ATOM   2414  N   GLU A 313      -1.172  -2.158 -14.876  1.00 92.47           N  
ATOM   2415  CA  GLU A 313      -1.195  -2.981 -16.082  1.00 92.47           C  
ATOM   2416  C   GLU A 313      -1.058  -2.124 -17.337  1.00 92.47           C  
ATOM   2417  CB  GLU A 313      -2.483  -3.806 -16.146  1.00 92.47           C  
ATOM   2418  O   GLU A 313      -0.558  -2.592 -18.362  1.00 92.47           O  
ATOM   2419  CG  GLU A 313      -2.462  -5.049 -15.268  1.00 92.47           C  
ATOM   2420  CD  GLU A 313      -2.628  -4.741 -13.788  1.00 92.47           C  
ATOM   2421  OE1 GLU A 313      -2.260  -5.592 -12.946  1.00 92.47           O  
ATOM   2422  OE2 GLU A 313      -3.131  -3.641 -13.468  1.00 92.47           O  
ATOM   2423  N   HIS A 314      -1.428  -0.851 -17.302  1.00 93.84           N  
ATOM   2424  CA  HIS A 314      -1.273   0.025 -18.459  1.00 93.84           C  
ATOM   2425  C   HIS A 314       0.200   0.288 -18.756  1.00 93.84           C  
ATOM   2426  CB  HIS A 314      -2.007   1.347 -18.232  1.00 93.84           C  
ATOM   2427  O   HIS A 314       0.584   0.449 -19.917  1.00 93.84           O  
ATOM   2428  CG  HIS A 314      -1.436   2.168 -17.120  1.00 93.84           C  
ATOM   2429  CD2 HIS A 314      -0.774   3.348 -17.136  1.00 93.84           C  
ATOM   2430  ND1 HIS A 314      -1.516   1.787 -15.798  1.00 93.84           N  
ATOM   2431  CE1 HIS A 314      -0.927   2.702 -15.046  1.00 93.84           C  
ATOM   2432  NE2 HIS A 314      -0.468   3.660 -15.834  1.00 93.84           N  
ATOM   2433  N   VAL A 315       0.992   0.401 -17.764  1.00 94.12           N  
ATOM   2434  CA  VAL A 315       2.424   0.618 -17.936  1.00 94.12           C  
ATOM   2435  C   VAL A 315       3.077  -0.650 -18.483  1.00 94.12           C  
ATOM   2436  CB  VAL A 315       3.099   1.036 -16.610  1.00 94.12           C  
ATOM   2437  O   VAL A 315       3.890  -0.587 -19.409  1.00 94.12           O  
ATOM   2438  CG1 VAL A 315       4.607   1.190 -16.797  1.00 94.12           C  
ATOM   2439  CG2 VAL A 315       2.487   2.333 -16.087  1.00 94.12           C  
ATOM   2440  N   THR A 316       2.649  -1.775 -17.912  1.00 92.53           N  
ATOM   2441  CA  THR A 316       3.166  -3.059 -18.373  1.00 92.53           C  
ATOM   2442  C   THR A 316       2.842  -3.275 -19.849  1.00 92.53           C  
ATOM   2443  CB  THR A 316       2.592  -4.223 -17.543  1.00 92.53           C  
ATOM   2444  O   THR A 316       3.699  -3.712 -20.620  1.00 92.53           O  
ATOM   2445  CG2 THR A 316       3.122  -5.565 -18.038  1.00 92.53           C  
ATOM   2446  OG1 THR A 316       2.964  -4.052 -16.170  1.00 92.53           O  
ATOM   2447  N   PHE A 317       1.654  -2.982 -20.208  1.00 92.78           N  
ATOM   2448  CA  PHE A 317       1.200  -3.084 -21.590  1.00 92.78           C  
ATOM   2449  C   PHE A 317       2.092  -2.263 -22.514  1.00 92.78           C  
ATOM   2450  CB  PHE A 317      -0.254  -2.620 -21.715  1.00 92.78           C  
ATOM   2451  O   PHE A 317       2.548  -2.758 -23.547  1.00 92.78           O  
ATOM   2452  CG  PHE A 317      -0.702  -2.403 -23.136  1.00 92.78           C  
ATOM   2453  CD1 PHE A 317      -0.982  -1.125 -23.603  1.00 92.78           C  
ATOM   2454  CD2 PHE A 317      -0.843  -3.478 -24.004  1.00 92.78           C  
ATOM   2455  CE1 PHE A 317      -1.397  -0.921 -24.917  1.00 92.78           C  
ATOM   2456  CE2 PHE A 317      -1.256  -3.282 -25.318  1.00 92.78           C  
ATOM   2457  CZ  PHE A 317      -1.534  -2.003 -25.773  1.00 92.78           C  
ATOM   2458  N   LEU A 318       2.426  -1.053 -22.117  1.00 93.40           N  
ATOM   2459  CA  LEU A 318       3.273  -0.173 -22.914  1.00 93.40           C  
ATOM   2460  C   LEU A 318       4.686  -0.735 -23.027  1.00 93.40           C  
ATOM   2461  CB  LEU A 318       3.317   1.229 -22.301  1.00 93.40           C  
ATOM   2462  O   LEU A 318       5.251  -0.792 -24.122  1.00 93.40           O  
ATOM   2463  CG  LEU A 318       4.060   2.298 -23.104  1.00 93.40           C  
ATOM   2464  CD1 LEU A 318       3.419   2.469 -24.477  1.00 93.40           C  
ATOM   2465  CD2 LEU A 318       4.077   3.621 -22.347  1.00 93.40           C  
ATOM   2466  N   LYS A 319       5.235  -1.212 -21.920  1.00 92.97           N  
ATOM   2467  CA  LYS A 319       6.586  -1.765 -21.910  1.00 92.97           C  
ATOM   2468  C   LYS A 319       6.695  -2.968 -22.843  1.00 92.97           C  
ATOM   2469  CB  LYS A 319       6.993  -2.164 -20.491  1.00 92.97           C  
ATOM   2470  O   LYS A 319       7.630  -3.059 -23.641  1.00 92.97           O  
ATOM   2471  CG  LYS A 319       7.315  -0.985 -19.585  1.00 92.97           C  
ATOM   2472  CD  LYS A 319       7.744  -1.446 -18.198  1.00 92.97           C  
ATOM   2473  CE  LYS A 319       8.290  -0.293 -17.367  1.00 92.97           C  
ATOM   2474  NZ  LYS A 319       8.736  -0.745 -16.016  1.00 92.97           N  
ATOM   2475  N   LYS A 320       5.695  -3.820 -22.792  1.00 91.89           N  
ATOM   2476  CA  LYS A 320       5.718  -5.042 -23.590  1.00 91.89           C  
ATOM   2477  C   LYS A 320       5.576  -4.731 -25.077  1.00 91.89           C  
ATOM   2478  CB  LYS A 320       4.607  -5.995 -23.145  1.00 91.89           C  
ATOM   2479  O   LYS A 320       6.260  -5.330 -25.910  1.00 91.89           O  
ATOM   2480  CG  LYS A 320       4.871  -6.672 -21.808  1.00 91.89           C  
ATOM   2481  CD  LYS A 320       3.787  -7.688 -21.473  1.00 91.89           C  
ATOM   2482  CE  LYS A 320       4.058  -8.379 -20.143  1.00 91.89           C  
ATOM   2483  NZ  LYS A 320       3.010  -9.392 -19.821  1.00 91.89           N  
ATOM   2484  N   THR A 321       4.688  -3.807 -25.358  1.00 92.67           N  
ATOM   2485  CA  THR A 321       4.477  -3.411 -26.746  1.00 92.67           C  
ATOM   2486  C   THR A 321       5.740  -2.781 -27.327  1.00 92.67           C  
ATOM   2487  CB  THR A 321       3.302  -2.425 -26.873  1.00 92.67           C  
ATOM   2488  O   THR A 321       6.159  -3.125 -28.433  1.00 92.67           O  
ATOM   2489  CG2 THR A 321       3.069  -2.032 -28.328  1.00 92.67           C  
ATOM   2490  OG1 THR A 321       2.113  -3.038 -26.359  1.00 92.67           O  
ATOM   2491  N   ILE A 322       6.384  -1.897 -26.634  1.00 92.77           N  
ATOM   2492  CA  ILE A 322       7.620  -1.251 -27.059  1.00 92.77           C  
ATOM   2493  C   ILE A 322       8.707  -2.303 -27.268  1.00 92.77           C  
ATOM   2494  CB  ILE A 322       8.088  -0.194 -26.034  1.00 92.77           C  
ATOM   2495  O   ILE A 322       9.412  -2.284 -28.280  1.00 92.77           O  
ATOM   2496  CG1 ILE A 322       7.133   1.005 -26.029  1.00 92.77           C  
ATOM   2497  CG2 ILE A 322       9.523   0.250 -26.332  1.00 92.77           C  
ATOM   2498  CD1 ILE A 322       7.357   1.971 -24.873  1.00 92.77           C  
ATOM   2499  N   ASN A 323       8.769  -3.176 -26.361  1.00 93.00           N  
ATOM   2500  CA  ASN A 323       9.768  -4.237 -26.438  1.00 93.00           C  
ATOM   2501  C   ASN A 323       9.624  -5.051 -27.721  1.00 93.00           C  
ATOM   2502  CB  ASN A 323       9.675  -5.152 -25.215  1.00 93.00           C  
ATOM   2503  O   ASN A 323      10.612  -5.313 -28.409  1.00 93.00           O  
ATOM   2504  CG  ASN A 323      10.729  -6.241 -25.219  1.00 93.00           C  
ATOM   2505  ND2 ASN A 323      10.291  -7.491 -25.127  1.00 93.00           N  
ATOM   2506  OD1 ASN A 323      11.928  -5.962 -25.303  1.00 93.00           O  
ATOM   2507  N   GLU A 324       8.435  -5.459 -28.011  1.00 92.18           N  
ATOM   2508  CA  GLU A 324       8.178  -6.256 -29.207  1.00 92.18           C  
ATOM   2509  C   GLU A 324       8.610  -5.514 -30.468  1.00 92.18           C  
ATOM   2510  CB  GLU A 324       6.695  -6.627 -29.297  1.00 92.18           C  
ATOM   2511  O   GLU A 324       9.259  -6.091 -31.343  1.00 92.18           O  
ATOM   2512  CG  GLU A 324       6.263  -7.680 -28.286  1.00 92.18           C  
ATOM   2513  CD  GLU A 324       4.763  -7.930 -28.285  1.00 92.18           C  
ATOM   2514  OE1 GLU A 324       4.284  -8.743 -27.463  1.00 92.18           O  
ATOM   2515  OE2 GLU A 324       4.062  -7.308 -29.115  1.00 92.18           O  
ATOM   2516  N   MET A 325       8.326  -4.241 -30.549  1.00 92.61           N  
ATOM   2517  CA  MET A 325       8.661  -3.440 -31.723  1.00 92.61           C  
ATOM   2518  C   MET A 325      10.168  -3.223 -31.822  1.00 92.61           C  
ATOM   2519  CB  MET A 325       7.940  -2.092 -31.679  1.00 92.61           C  
ATOM   2520  O   MET A 325      10.738  -3.285 -32.912  1.00 92.61           O  
ATOM   2521  CG  MET A 325       6.432  -2.198 -31.839  1.00 92.61           C  
ATOM   2522  SD  MET A 325       5.941  -2.800 -33.501  1.00 92.61           S  
ATOM   2523  CE  MET A 325       6.489  -1.403 -34.521  1.00 92.61           C  
ATOM   2524  N   VAL A 326      10.817  -2.979 -30.755  1.00 91.83           N  
ATOM   2525  CA  VAL A 326      12.252  -2.716 -30.721  1.00 91.83           C  
ATOM   2526  C   VAL A 326      13.018  -3.970 -31.137  1.00 91.83           C  
ATOM   2527  CB  VAL A 326      12.711  -2.251 -29.321  1.00 91.83           C  
ATOM   2528  O   VAL A 326      13.967  -3.894 -31.921  1.00 91.83           O  
ATOM   2529  CG1 VAL A 326      14.235  -2.257 -29.222  1.00 91.83           C  
ATOM   2530  CG2 VAL A 326      12.158  -0.860 -29.014  1.00 91.83           C  
ATOM   2531  N   ILE A 327      12.554  -5.110 -30.630  1.00 90.76           N  
ATOM   2532  CA  ILE A 327      13.210  -6.367 -30.975  1.00 90.76           C  
ATOM   2533  C   ILE A 327      13.156  -6.579 -32.486  1.00 90.76           C  
ATOM   2534  CB  ILE A 327      12.561  -7.563 -30.243  1.00 90.76           C  
ATOM   2535  O   ILE A 327      14.167  -6.909 -33.110  1.00 90.76           O  
ATOM   2536  CG1 ILE A 327      12.946  -7.552 -28.759  1.00 90.76           C  
ATOM   2537  CG2 ILE A 327      12.965  -8.884 -30.904  1.00 90.76           C  
ATOM   2538  CD1 ILE A 327      12.225  -8.602 -27.925  1.00 90.76           C  
ATOM   2539  N   LYS A 328      12.019  -6.377 -32.988  1.00 90.34           N  
ATOM   2540  CA  LYS A 328      11.822  -6.572 -34.422  1.00 90.34           C  
ATOM   2541  C   LYS A 328      12.705  -5.626 -35.231  1.00 90.34           C  
ATOM   2542  CB  LYS A 328      10.354  -6.367 -34.795  1.00 90.34           C  
ATOM   2543  O   LYS A 328      13.415  -6.058 -36.142  1.00 90.34           O  
ATOM   2544  CG  LYS A 328      10.036  -6.674 -36.251  1.00 90.34           C  
ATOM   2545  CD  LYS A 328       8.559  -6.463 -36.558  1.00 90.34           C  
ATOM   2546  CE  LYS A 328       8.257  -6.681 -38.034  1.00 90.34           C  
ATOM   2547  NZ  LYS A 328       6.811  -6.468 -38.341  1.00 90.34           N  
ATOM   2548  N   LYS A 329      12.705  -4.347 -34.936  1.00 91.26           N  
ATOM   2549  CA  LYS A 329      13.478  -3.352 -35.675  1.00 91.26           C  
ATOM   2550  C   LYS A 329      14.975  -3.541 -35.450  1.00 91.26           C  
ATOM   2551  CB  LYS A 329      13.062  -1.938 -35.266  1.00 91.26           C  
ATOM   2552  O   LYS A 329      15.772  -3.385 -36.378  1.00 91.26           O  
ATOM   2553  CG  LYS A 329      13.789  -0.836 -36.022  1.00 91.26           C  
ATOM   2554  CD  LYS A 329      13.297  -0.726 -37.460  1.00 91.26           C  
ATOM   2555  CE  LYS A 329      13.886   0.491 -38.162  1.00 91.26           C  
ATOM   2556  NZ  LYS A 329      13.389   0.615 -39.564  1.00 91.26           N  
ATOM   2557  N   PHE A 330      15.349  -3.763 -34.237  1.00 89.94           N  
ATOM   2558  CA  PHE A 330      16.750  -3.991 -33.904  1.00 89.94           C  
ATOM   2559  C   PHE A 330      17.314  -5.156 -34.708  1.00 89.94           C  
ATOM   2560  CB  PHE A 330      16.910  -4.261 -32.405  1.00 89.94           C  
ATOM   2561  O   PHE A 330      18.404  -5.055 -35.276  1.00 89.94           O  
ATOM   2562  CG  PHE A 330      18.342  -4.396 -31.962  1.00 89.94           C  
ATOM   2563  CD1 PHE A 330      18.879  -5.643 -31.670  1.00 89.94           C  
ATOM   2564  CD2 PHE A 330      19.151  -3.274 -31.838  1.00 89.94           C  
ATOM   2565  CE1 PHE A 330      20.205  -5.771 -31.260  1.00 89.94           C  
ATOM   2566  CE2 PHE A 330      20.476  -3.393 -31.429  1.00 89.94           C  
ATOM   2567  CZ  PHE A 330      21.001  -4.642 -31.139  1.00 89.94           C  
ATOM   2568  N   GLN A 331      16.591  -6.249 -34.843  1.00 87.92           N  
ATOM   2569  CA  GLN A 331      17.024  -7.431 -35.581  1.00 87.92           C  
ATOM   2570  C   GLN A 331      17.146  -7.134 -37.073  1.00 87.92           C  
ATOM   2571  CB  GLN A 331      16.054  -8.591 -35.354  1.00 87.92           C  
ATOM   2572  O   GLN A 331      18.019  -7.680 -37.751  1.00 87.92           O  
ATOM   2573  CG  GLN A 331      16.171  -9.231 -33.977  1.00 87.92           C  
ATOM   2574  CD  GLN A 331      15.094 -10.267 -33.718  1.00 87.92           C  
ATOM   2575  NE2 GLN A 331      15.331 -11.138 -32.743  1.00 87.92           N  
ATOM   2576  OE1 GLN A 331      14.056 -10.284 -34.388  1.00 87.92           O  
ATOM   2577  N   GLN A 332      16.327  -6.236 -37.535  1.00 88.93           N  
ATOM   2578  CA  GLN A 332      16.355  -5.849 -38.941  1.00 88.93           C  
ATOM   2579  C   GLN A 332      17.540  -4.935 -39.237  1.00 88.93           C  
ATOM   2580  CB  GLN A 332      15.048  -5.158 -39.334  1.00 88.93           C  
ATOM   2581  O   GLN A 332      18.056  -4.922 -40.357  1.00 88.93           O  
ATOM   2582  CG  GLN A 332      13.852  -6.098 -39.405  1.00 88.93           C  
ATOM   2583  CD  GLN A 332      12.538  -5.363 -39.589  1.00 88.93           C  
ATOM   2584  NE2 GLN A 332      11.454  -6.116 -39.745  1.00 88.93           N  
ATOM   2585  OE1 GLN A 332      12.497  -4.128 -39.590  1.00 88.93           O  
ATOM   2586  N   THR A 333      18.013  -4.241 -38.279  1.00 88.32           N  
ATOM   2587  CA  THR A 333      19.000  -3.187 -38.484  1.00 88.32           C  
ATOM   2588  C   THR A 333      20.405  -3.694 -38.175  1.00 88.32           C  
ATOM   2589  CB  THR A 333      18.692  -1.956 -37.611  1.00 88.32           C  
ATOM   2590  O   THR A 333      21.373  -3.290 -38.823  1.00 88.32           O  
ATOM   2591  CG2 THR A 333      19.626  -0.798 -37.945  1.00 88.32           C  
ATOM   2592  OG1 THR A 333      17.338  -1.544 -37.837  1.00 88.32           O  
ATOM   2593  N   ILE A 334      20.536  -4.569 -37.260  1.00 87.28           N  
ATOM   2594  CA  ILE A 334      21.856  -5.006 -36.819  1.00 87.28           C  
ATOM   2595  C   ILE A 334      22.411  -6.040 -37.797  1.00 87.28           C  
ATOM   2596  CB  ILE A 334      21.810  -5.590 -35.390  1.00 87.28           C  
ATOM   2597  O   ILE A 334      21.654  -6.814 -38.386  1.00 87.28           O  
ATOM   2598  CG1 ILE A 334      23.223  -5.676 -34.801  1.00 87.28           C  
ATOM   2599  CG2 ILE A 334      21.133  -6.964 -35.390  1.00 87.28           C  
ATOM   2600  CD1 ILE A 334      23.254  -5.881 -33.293  1.00 87.28           C  
ATOM   2601  N   LYS A 335      23.764  -5.999 -38.051  1.00 82.37           N  
ATOM   2602  CA  LYS A 335      24.437  -6.933 -38.948  1.00 82.37           C  
ATOM   2603  C   LYS A 335      24.490  -8.334 -38.344  1.00 82.37           C  
ATOM   2604  CB  LYS A 335      25.851  -6.446 -39.268  1.00 82.37           C  
ATOM   2605  O   LYS A 335      24.254  -9.324 -39.039  1.00 82.37           O  
ATOM   2606  CG  LYS A 335      25.896  -5.239 -40.192  1.00 82.37           C  
ATOM   2607  CD  LYS A 335      27.328  -4.862 -40.551  1.00 82.37           C  
ATOM   2608  CE  LYS A 335      27.377  -3.615 -41.423  1.00 82.37           C  
ATOM   2609  NZ  LYS A 335      28.781  -3.218 -41.743  1.00 82.37           N  
ATOM   2610  N   ASP A 336      24.712  -8.372 -37.003  1.00 80.70           N  
ATOM   2611  CA  ASP A 336      24.762  -9.631 -36.266  1.00 80.70           C  
ATOM   2612  C   ASP A 336      23.358 -10.109 -35.901  1.00 80.70           C  
ATOM   2613  CB  ASP A 336      25.612  -9.481 -35.003  1.00 80.70           C  
ATOM   2614  O   ASP A 336      22.776  -9.646 -34.918  1.00 80.70           O  
ATOM   2615  CG  ASP A 336      25.800 -10.789 -34.255  1.00 80.70           C  
ATOM   2616  OD1 ASP A 336      25.227 -11.818 -34.674  1.00 80.70           O  
ATOM   2617  OD2 ASP A 336      26.525 -10.790 -33.237  1.00 80.70           O  
ATOM   2618  N   LYS A 337      22.846 -11.104 -36.659  1.00 78.63           N  
ATOM   2619  CA  LYS A 337      21.469 -11.555 -36.481  1.00 78.63           C  
ATOM   2620  C   LYS A 337      21.326 -12.401 -35.219  1.00 78.63           C  
ATOM   2621  CB  LYS A 337      21.003 -12.351 -37.701  1.00 78.63           C  
ATOM   2622  O   LYS A 337      20.210 -12.674 -34.771  1.00 78.63           O  
ATOM   2623  CG  LYS A 337      20.985 -11.549 -38.994  1.00 78.63           C  
ATOM   2624  CD  LYS A 337      19.977 -10.409 -38.930  1.00 78.63           C  
ATOM   2625  CE  LYS A 337      19.918  -9.641 -40.244  1.00 78.63           C  
ATOM   2626  NZ  LYS A 337      19.078  -8.411 -40.128  1.00 78.63           N  
ATOM   2627  N   ASN A 338      22.404 -12.720 -34.570  1.00 77.43           N  
ATOM   2628  CA  ASN A 338      22.375 -13.495 -33.335  1.00 77.43           C  
ATOM   2629  C   ASN A 338      22.265 -12.593 -32.109  1.00 77.43           C  
ATOM   2630  CB  ASN A 338      23.615 -14.385 -33.230  1.00 77.43           C  
ATOM   2631  O   ASN A 338      22.014 -13.072 -31.002  1.00 77.43           O  
ATOM   2632  CG  ASN A 338      23.606 -15.521 -34.235  1.00 77.43           C  
ATOM   2633  ND2 ASN A 338      24.790 -15.970 -34.633  1.00 77.43           N  
ATOM   2634  OD1 ASN A 338      22.543 -15.990 -34.650  1.00 77.43           O  
ATOM   2635  N   ARG A 339      22.485 -11.326 -32.262  1.00 77.44           N  
ATOM   2636  CA  ARG A 339      22.355 -10.393 -31.147  1.00 77.44           C  
ATOM   2637  C   ARG A 339      20.888 -10.116 -30.833  1.00 77.44           C  
ATOM   2638  CB  ARG A 339      23.081  -9.082 -31.456  1.00 77.44           C  
ATOM   2639  O   ARG A 339      20.099  -9.826 -31.735  1.00 77.44           O  
ATOM   2640  CG  ARG A 339      23.323  -8.210 -30.234  1.00 77.44           C  
ATOM   2641  CD  ARG A 339      24.446  -7.209 -30.469  1.00 77.44           C  
ATOM   2642  NE  ARG A 339      24.729  -6.426 -29.270  1.00 77.44           N  
ATOM   2643  NH1 ARG A 339      26.456  -5.218 -30.216  1.00 77.44           N  
ATOM   2644  NH2 ARG A 339      25.849  -4.844 -28.037  1.00 77.44           N  
ATOM   2645  CZ  ARG A 339      25.678  -5.498 -29.177  1.00 77.44           C  
ATOM   2646  N   LYS A 340      20.533 -10.258 -29.540  1.00 79.84           N  
ATOM   2647  CA  LYS A 340      19.163 -10.073 -29.068  1.00 79.84           C  
ATOM   2648  C   LYS A 340      19.073  -8.910 -28.085  1.00 79.84           C  
ATOM   2649  CB  LYS A 340      18.644 -11.354 -28.414  1.00 79.84           C  
ATOM   2650  O   LYS A 340      20.065  -8.551 -27.448  1.00 79.84           O  
ATOM   2651  CG  LYS A 340      18.531 -12.535 -29.368  1.00 79.84           C  
ATOM   2652  CD  LYS A 340      17.933 -13.755 -28.679  1.00 79.84           C  
ATOM   2653  CE  LYS A 340      17.836 -14.942 -29.627  1.00 79.84           C  
ATOM   2654  NZ  LYS A 340      17.252 -16.141 -28.956  1.00 79.84           N  
ATOM   2655  N   THR A 341      17.976  -8.171 -28.233  1.00 80.65           N  
ATOM   2656  CA  THR A 341      17.653  -7.144 -27.249  1.00 80.65           C  
ATOM   2657  C   THR A 341      16.728  -7.700 -26.170  1.00 80.65           C  
ATOM   2658  CB  THR A 341      16.993  -5.921 -27.913  1.00 80.65           C  
ATOM   2659  O   THR A 341      16.042  -8.701 -26.389  1.00 80.65           O  
ATOM   2660  CG2 THR A 341      17.777  -5.474 -29.143  1.00 80.65           C  
ATOM   2661  OG1 THR A 341      15.659  -6.261 -28.309  1.00 80.65           O  
ATOM   2662  N   THR A 342      16.869  -7.245 -25.001  1.00 81.62           N  
ATOM   2663  CA  THR A 342      16.022  -7.622 -23.875  1.00 81.62           C  
ATOM   2664  C   THR A 342      14.952  -6.563 -23.626  1.00 81.62           C  
ATOM   2665  CB  THR A 342      16.853  -7.826 -22.594  1.00 81.62           C  
ATOM   2666  O   THR A 342      14.977  -5.492 -24.236  1.00 81.62           O  
ATOM   2667  CG2 THR A 342      17.974  -8.835 -22.822  1.00 81.62           C  
ATOM   2668  OG1 THR A 342      17.425  -6.574 -22.198  1.00 81.62           O  
ATOM   2669  N   LEU A 343      13.882  -6.951 -22.841  1.00 84.41           N  
ATOM   2670  CA  LEU A 343      12.882  -5.973 -22.428  1.00 84.41           C  
ATOM   2671  C   LEU A 343      13.541  -4.767 -21.769  1.00 84.41           C  
ATOM   2672  CB  LEU A 343      11.876  -6.610 -21.465  1.00 84.41           C  
ATOM   2673  O   LEU A 343      13.169  -3.624 -22.043  1.00 84.41           O  
ATOM   2674  CG  LEU A 343      10.723  -5.718 -21.002  1.00 84.41           C  
ATOM   2675  CD1 LEU A 343       9.862  -5.305 -22.192  1.00 84.41           C  
ATOM   2676  CD2 LEU A 343       9.882  -6.433 -19.950  1.00 84.41           C  
ATOM   2677  N   ARG A 344      14.469  -4.869 -21.133  1.00 80.30           N  
ATOM   2678  CA  ARG A 344      15.230  -3.815 -20.472  1.00 80.30           C  
ATOM   2679  C   ARG A 344      15.875  -2.883 -21.492  1.00 80.30           C  
ATOM   2680  CB  ARG A 344      16.302  -4.416 -19.560  1.00 80.30           C  
ATOM   2681  O   ARG A 344      15.782  -1.659 -21.368  1.00 80.30           O  
ATOM   2682  CG  ARG A 344      17.144  -3.380 -18.832  1.00 80.30           C  
ATOM   2683  CD  ARG A 344      18.308  -4.021 -18.089  1.00 80.30           C  
ATOM   2684  NE  ARG A 344      17.853  -5.047 -17.156  1.00 80.30           N  
ATOM   2685  NH1 ARG A 344      19.934  -5.413 -16.222  1.00 80.30           N  
ATOM   2686  NH2 ARG A 344      18.118  -6.602 -15.486  1.00 80.30           N  
ATOM   2687  CZ  ARG A 344      18.636  -5.685 -16.290  1.00 80.30           C  
ATOM   2688  N   ASP A 345      16.621  -3.524 -22.387  1.00 84.29           N  
ATOM   2689  CA  ASP A 345      17.274  -2.729 -23.423  1.00 84.29           C  
ATOM   2690  C   ASP A 345      16.261  -1.874 -24.179  1.00 84.29           C  
ATOM   2691  CB  ASP A 345      18.029  -3.635 -24.397  1.00 84.29           C  
ATOM   2692  O   ASP A 345      16.500  -0.689 -24.424  1.00 84.29           O  
ATOM   2693  CG  ASP A 345      19.216  -4.334 -23.758  1.00 84.29           C  
ATOM   2694  OD1 ASP A 345      19.770  -3.813 -22.766  1.00 84.29           O  
ATOM   2695  OD2 ASP A 345      19.604  -5.415 -24.254  1.00 84.29           O  
ATOM   2696  N   SER A 346      15.172  -2.497 -24.293  1.00 88.14           N  
ATOM   2697  CA  SER A 346      14.155  -1.836 -25.104  1.00 88.14           C  
ATOM   2698  C   SER A 346      13.488  -0.699 -24.337  1.00 88.14           C  
ATOM   2699  CB  SER A 346      13.098  -2.841 -25.563  1.00 88.14           C  
ATOM   2700  O   SER A 346      12.985   0.252 -24.939  1.00 88.14           O  
ATOM   2701  OG  SER A 346      13.667  -3.813 -26.423  1.00 88.14           O  
ATOM   2702  N   CYS A 347      13.545  -0.852 -23.080  1.00 88.77           N  
ATOM   2703  CA  CYS A 347      12.791   0.111 -22.286  1.00 88.77           C  
ATOM   2704  C   CYS A 347      13.726   1.078 -21.569  1.00 88.77           C  
ATOM   2705  CB  CYS A 347      11.907  -0.608 -21.267  1.00 88.77           C  
ATOM   2706  O   CYS A 347      13.273   1.944 -20.818  1.00 88.77           O  
ATOM   2707  SG  CYS A 347      10.518  -1.494 -22.006  1.00 88.77           S  
ATOM   2708  N   SER A 348      14.980   0.944 -21.796  1.00 86.22           N  
ATOM   2709  CA  SER A 348      15.932   1.923 -21.279  1.00 86.22           C  
ATOM   2710  C   SER A 348      15.912   3.204 -22.106  1.00 86.22           C  
ATOM   2711  CB  SER A 348      17.345   1.339 -21.261  1.00 86.22           C  
ATOM   2712  O   SER A 348      15.409   3.214 -23.231  1.00 86.22           O  
ATOM   2713  OG  SER A 348      17.773   1.017 -22.574  1.00 86.22           O  
ATOM   2714  N   ASN A 349      16.177   4.384 -21.327  1.00 91.12           N  
ATOM   2715  CA  ASN A 349      16.354   5.675 -21.982  1.00 91.12           C  
ATOM   2716  C   ASN A 349      15.013   6.321 -22.319  1.00 91.12           C  
ATOM   2717  CB  ASN A 349      17.203   5.525 -23.246  1.00 91.12           C  
ATOM   2718  O   ASN A 349      14.916   7.102 -23.268  1.00 91.12           O  
ATOM   2719  CG  ASN A 349      18.562   4.915 -22.967  1.00 91.12           C  
ATOM   2720  ND2 ASN A 349      18.837   3.770 -23.581  1.00 91.12           N  
ATOM   2721  OD1 ASN A 349      19.359   5.468 -22.204  1.00 91.12           O  
ATOM   2722  N   ILE A 350      14.001   5.748 -21.660  1.00 94.35           N  
ATOM   2723  CA  ILE A 350      12.681   6.254 -22.019  1.00 94.35           C  
ATOM   2724  C   ILE A 350      12.012   6.868 -20.791  1.00 94.35           C  
ATOM   2725  CB  ILE A 350      11.791   5.140 -22.614  1.00 94.35           C  
ATOM   2726  O   ILE A 350      12.108   6.324 -19.688  1.00 94.35           O  
ATOM   2727  CG1 ILE A 350      12.495   4.468 -23.798  1.00 94.35           C  
ATOM   2728  CG2 ILE A 350      10.429   5.702 -23.034  1.00 94.35           C  
ATOM   2729  CD1 ILE A 350      11.793   3.217 -24.308  1.00 94.35           C  
ATOM   2730  N   PHE A 351      11.431   8.030 -20.978  1.00 95.44           N  
ATOM   2731  CA  PHE A 351      10.496   8.630 -20.034  1.00 95.44           C  
ATOM   2732  C   PHE A 351       9.114   8.777 -20.660  1.00 95.44           C  
ATOM   2733  CB  PHE A 351      11.007   9.996 -19.564  1.00 95.44           C  
ATOM   2734  O   PHE A 351       8.981   9.306 -21.766  1.00 95.44           O  
ATOM   2735  CG  PHE A 351      10.120  10.657 -18.543  1.00 95.44           C  
ATOM   2736  CD1 PHE A 351       9.088  11.499 -18.940  1.00 95.44           C  
ATOM   2737  CD2 PHE A 351      10.319  10.437 -17.187  1.00 95.44           C  
ATOM   2738  CE1 PHE A 351       8.266  12.113 -17.998  1.00 95.44           C  
ATOM   2739  CE2 PHE A 351       9.501  11.046 -16.239  1.00 95.44           C  
ATOM   2740  CZ  PHE A 351       8.476  11.885 -16.647  1.00 95.44           C  
ATOM   2741  N   VAL A 352       8.133   8.352 -19.894  1.00 96.33           N  
ATOM   2742  CA  VAL A 352       6.792   8.349 -20.468  1.00 96.33           C  
ATOM   2743  C   VAL A 352       5.821   9.049 -19.519  1.00 96.33           C  
ATOM   2744  CB  VAL A 352       6.305   6.913 -20.765  1.00 96.33           C  
ATOM   2745  O   VAL A 352       5.921   8.900 -18.299  1.00 96.33           O  
ATOM   2746  CG1 VAL A 352       4.865   6.926 -21.276  1.00 96.33           C  
ATOM   2747  CG2 VAL A 352       7.228   6.235 -21.776  1.00 96.33           C  
ATOM   2748  N   VAL A 353       4.897   9.876 -20.144  1.00 97.25           N  
ATOM   2749  CA  VAL A 353       3.750  10.451 -19.448  1.00 97.25           C  
ATOM   2750  C   VAL A 353       2.456   9.885 -20.028  1.00 97.25           C  
ATOM   2751  CB  VAL A 353       3.746  11.993 -19.540  1.00 97.25           C  
ATOM   2752  O   VAL A 353       2.250   9.910 -21.244  1.00 97.25           O  
ATOM   2753  CG1 VAL A 353       2.499  12.570 -18.871  1.00 97.25           C  
ATOM   2754  CG2 VAL A 353       5.011  12.569 -18.906  1.00 97.25           C  
ATOM   2755  N   ILE A 354       1.617   9.323 -19.086  1.00 97.49           N  
ATOM   2756  CA  ILE A 354       0.321   8.795 -19.499  1.00 97.49           C  
ATOM   2757  C   ILE A 354      -0.793   9.502 -18.731  1.00 97.49           C  
ATOM   2758  CB  ILE A 354       0.238   7.267 -19.279  1.00 97.49           C  
ATOM   2759  O   ILE A 354      -0.788   9.525 -17.498  1.00 97.49           O  
ATOM   2760  CG1 ILE A 354       1.458   6.572 -19.895  1.00 97.49           C  
ATOM   2761  CG2 ILE A 354      -1.063   6.708 -19.862  1.00 97.49           C  
ATOM   2762  CD1 ILE A 354       1.650   5.135 -19.432  1.00 97.49           C  
ATOM   2763  N   VAL A 355      -1.734  10.054 -19.503  1.00 97.56           N  
ATOM   2764  CA  VAL A 355      -2.845  10.761 -18.874  1.00 97.56           C  
ATOM   2765  C   VAL A 355      -4.166  10.292 -19.481  1.00 97.56           C  
ATOM   2766  CB  VAL A 355      -2.703  12.292 -19.026  1.00 97.56           C  
ATOM   2767  O   VAL A 355      -4.310  10.240 -20.705  1.00 97.56           O  
ATOM   2768  CG1 VAL A 355      -3.901  13.010 -18.406  1.00 97.56           C  
ATOM   2769  CG2 VAL A 355      -1.400  12.772 -18.389  1.00 97.56           C  
ATOM   2770  N   GLY A 356      -5.134   9.932 -18.633  1.00 95.69           N  
ATOM   2771  CA  GLY A 356      -6.456   9.546 -19.098  1.00 95.69           C  
ATOM   2772  C   GLY A 356      -7.252   8.774 -18.062  1.00 95.69           C  
ATOM   2773  O   GLY A 356      -6.958   8.845 -16.867  1.00 95.69           O  
ATOM   2774  N   SER A 357      -8.347   8.198 -18.581  1.00 95.56           N  
ATOM   2775  CA  SER A 357      -9.225   7.426 -17.707  1.00 95.56           C  
ATOM   2776  C   SER A 357      -9.373   5.991 -18.200  1.00 95.56           C  
ATOM   2777  CB  SER A 357     -10.601   8.086 -17.612  1.00 95.56           C  
ATOM   2778  O   SER A 357      -9.416   5.745 -19.407  1.00 95.56           O  
ATOM   2779  OG  SER A 357     -10.493   9.403 -17.101  1.00 95.56           O  
ATOM   2780  N   ILE A 358      -9.384   5.124 -17.231  1.00 94.94           N  
ATOM   2781  CA  ILE A 358      -9.635   3.715 -17.515  1.00 94.94           C  
ATOM   2782  C   ILE A 358     -10.818   3.224 -16.686  1.00 94.94           C  
ATOM   2783  CB  ILE A 358      -8.386   2.851 -17.232  1.00 94.94           C  
ATOM   2784  O   ILE A 358     -10.747   3.182 -15.455  1.00 94.94           O  
ATOM   2785  CG1 ILE A 358      -7.186   3.367 -18.034  1.00 94.94           C  
ATOM   2786  CG2 ILE A 358      -8.664   1.379 -17.548  1.00 94.94           C  
ATOM   2787  CD1 ILE A 358      -5.860   2.728 -17.645  1.00 94.94           C  
ATOM   2788  N   PRO A 359     -11.855   2.769 -17.430  1.00 92.77           N  
ATOM   2789  CA  PRO A 359     -13.037   2.300 -16.704  1.00 92.77           C  
ATOM   2790  C   PRO A 359     -12.811   0.957 -16.013  1.00 92.77           C  
ATOM   2791  CB  PRO A 359     -14.098   2.178 -17.800  1.00 92.77           C  
ATOM   2792  O   PRO A 359     -12.133   0.084 -16.560  1.00 92.77           O  
ATOM   2793  CG  PRO A 359     -13.604   3.050 -18.909  1.00 92.77           C  
ATOM   2794  CD  PRO A 359     -12.102   3.020 -18.906  1.00 92.77           C  
ATOM   2795  N   GLY A 360     -13.270   0.847 -14.768  1.00 87.09           N  
ATOM   2796  CA  GLY A 360     -13.373  -0.442 -14.101  1.00 87.09           C  
ATOM   2797  C   GLY A 360     -12.090  -0.859 -13.407  1.00 87.09           C  
ATOM   2798  O   GLY A 360     -11.893  -2.039 -13.112  1.00 87.09           O  
ATOM   2799  N   ILE A 361     -11.198   0.097 -13.262  1.00 89.07           N  
ATOM   2800  CA  ILE A 361      -9.958  -0.279 -12.592  1.00 89.07           C  
ATOM   2801  C   ILE A 361     -10.213  -0.458 -11.097  1.00 89.07           C  
ATOM   2802  CB  ILE A 361      -8.850   0.772 -12.824  1.00 89.07           C  
ATOM   2803  O   ILE A 361     -11.190   0.069 -10.560  1.00 89.07           O  
ATOM   2804  CG1 ILE A 361      -9.243   2.112 -12.191  1.00 89.07           C  
ATOM   2805  CG2 ILE A 361      -8.565   0.936 -14.320  1.00 89.07           C  
ATOM   2806  CD1 ILE A 361      -8.123   3.144 -12.180  1.00 89.07           C  
ATOM   2807  N   GLU A 362      -9.389  -1.320 -10.473  1.00 86.84           N  
ATOM   2808  CA  GLU A 362      -9.298  -1.461  -9.023  1.00 86.84           C  
ATOM   2809  C   GLU A 362      -7.953  -0.962  -8.503  1.00 86.84           C  
ATOM   2810  CB  GLU A 362      -9.512  -2.920  -8.610  1.00 86.84           C  
ATOM   2811  O   GLU A 362      -6.979  -0.888  -9.255  1.00 86.84           O  
ATOM   2812  CG  GLU A 362     -10.849  -3.495  -9.057  1.00 86.84           C  
ATOM   2813  CD  GLU A 362     -11.982  -3.202  -8.086  1.00 86.84           C  
ATOM   2814  OE1 GLU A 362     -13.162  -3.402  -8.454  1.00 86.84           O  
ATOM   2815  OE2 GLU A 362     -11.687  -2.769  -6.950  1.00 86.84           O  
ATOM   2816  N   TRP A 363      -8.015  -0.500  -7.238  1.00 87.08           N  
ATOM   2817  CA  TRP A 363      -6.774  -0.058  -6.610  1.00 87.08           C  
ATOM   2818  C   TRP A 363      -6.275  -1.090  -5.604  1.00 87.08           C  
ATOM   2819  CB  TRP A 363      -6.972   1.293  -5.919  1.00 87.08           C  
ATOM   2820  O   TRP A 363      -7.072  -1.715  -4.900  1.00 87.08           O  
ATOM   2821  CG  TRP A 363      -7.455   2.380  -6.832  1.00 87.08           C  
ATOM   2822  CD1 TRP A 363      -8.733   2.855  -6.943  1.00 87.08           C  
ATOM   2823  CD2 TRP A 363      -6.668   3.124  -7.766  1.00 87.08           C  
ATOM   2824  CE2 TRP A 363      -7.534   4.035  -8.410  1.00 87.08           C  
ATOM   2825  CE3 TRP A 363      -5.312   3.109  -8.121  1.00 87.08           C  
ATOM   2826  NE1 TRP A 363      -8.787   3.850  -7.890  1.00 87.08           N  
ATOM   2827  CH2 TRP A 363      -5.757   4.889  -9.719  1.00 87.08           C  
ATOM   2828  CZ2 TRP A 363      -7.087   4.924  -9.391  1.00 87.08           C  
ATOM   2829  CZ3 TRP A 363      -4.870   3.995  -9.097  1.00 87.08           C  
ATOM   2830  N   THR A 364      -4.994  -1.330  -5.604  1.00 82.66           N  
ATOM   2831  CA  THR A 364      -4.415  -2.336  -4.720  1.00 82.66           C  
ATOM   2832  C   THR A 364      -4.468  -1.873  -3.266  1.00 82.66           C  
ATOM   2833  CB  THR A 364      -2.959  -2.650  -5.108  1.00 82.66           C  
ATOM   2834  O   THR A 364      -4.313  -2.679  -2.347  1.00 82.66           O  
ATOM   2835  CG2 THR A 364      -2.865  -3.119  -6.556  1.00 82.66           C  
ATOM   2836  OG1 THR A 364      -2.162  -1.469  -4.948  1.00 82.66           O  
ATOM   2837  N   GLY A 365      -4.688  -0.634  -2.991  1.00 83.72           N  
ATOM   2838  CA  GLY A 365      -4.837  -0.011  -1.686  1.00 83.72           C  
ATOM   2839  C   GLY A 365      -5.435   1.382  -1.754  1.00 83.72           C  
ATOM   2840  O   GLY A 365      -5.632   1.925  -2.843  1.00 83.72           O  
ATOM   2841  N   GLN A 366      -5.657   1.980  -0.488  1.00 86.93           N  
ATOM   2842  CA  GLN A 366      -6.309   3.283  -0.407  1.00 86.93           C  
ATOM   2843  C   GLN A 366      -5.369   4.397  -0.858  1.00 86.93           C  
ATOM   2844  CB  GLN A 366      -6.797   3.552   1.017  1.00 86.93           C  
ATOM   2845  O   GLN A 366      -5.817   5.430  -1.360  1.00 86.93           O  
ATOM   2846  CG  GLN A 366      -7.548   4.867   1.172  1.00 86.93           C  
ATOM   2847  CD  GLN A 366      -8.777   4.949   0.285  1.00 86.93           C  
ATOM   2848  NE2 GLN A 366      -9.331   6.149   0.149  1.00 86.93           N  
ATOM   2849  OE1 GLN A 366      -9.224   3.943  -0.273  1.00 86.93           O  
ATOM   2850  N   ARG A 367      -4.122   4.204  -0.877  1.00 85.90           N  
ATOM   2851  CA  ARG A 367      -3.187   5.217  -1.356  1.00 85.90           C  
ATOM   2852  C   ARG A 367      -3.261   5.357  -2.872  1.00 85.90           C  
ATOM   2853  CB  ARG A 367      -1.757   4.874  -0.930  1.00 85.90           C  
ATOM   2854  O   ARG A 367      -2.835   6.372  -3.429  1.00 85.90           O  
ATOM   2855  CG  ARG A 367      -1.483   5.103   0.547  1.00 85.90           C  
ATOM   2856  CD  ARG A 367      -0.047   4.755   0.915  1.00 85.90           C  
ATOM   2857  NE  ARG A 367       0.910   5.604   0.211  1.00 85.90           N  
ATOM   2858  NH1 ARG A 367       2.768   4.378   0.830  1.00 85.90           N  
ATOM   2859  NH2 ARG A 367       3.004   6.241  -0.485  1.00 85.90           N  
ATOM   2860  CZ  ARG A 367       2.225   5.406   0.187  1.00 85.90           C  
ATOM   2861  N   LYS A 368      -3.798   4.354  -3.520  1.00 88.87           N  
ATOM   2862  CA  LYS A 368      -4.069   4.319  -4.954  1.00 88.87           C  
ATOM   2863  C   LYS A 368      -2.796   4.561  -5.760  1.00 88.87           C  
ATOM   2864  CB  LYS A 368      -5.130   5.356  -5.325  1.00 88.87           C  
ATOM   2865  O   LYS A 368      -2.799   5.341  -6.715  1.00 88.87           O  
ATOM   2866  CG  LYS A 368      -6.468   5.150  -4.630  1.00 88.87           C  
ATOM   2867  CD  LYS A 368      -7.438   6.284  -4.937  1.00 88.87           C  
ATOM   2868  CE  LYS A 368      -8.712   6.170  -4.111  1.00 88.87           C  
ATOM   2869  NZ  LYS A 368      -9.606   7.349  -4.307  1.00 88.87           N  
ATOM   2870  N   ASP A 369      -1.748   3.914  -5.394  1.00 87.18           N  
ATOM   2871  CA  ASP A 369      -0.439   4.030  -6.030  1.00 87.18           C  
ATOM   2872  C   ASP A 369      -0.306   3.052  -7.195  1.00 87.18           C  
ATOM   2873  CB  ASP A 369       0.677   3.790  -5.011  1.00 87.18           C  
ATOM   2874  O   ASP A 369       0.485   3.276  -8.114  1.00 87.18           O  
ATOM   2875  CG  ASP A 369       0.771   4.886  -3.965  1.00 87.18           C  
ATOM   2876  OD1 ASP A 369       0.460   6.056  -4.278  1.00 87.18           O  
ATOM   2877  OD2 ASP A 369       1.163   4.579  -2.819  1.00 87.18           O  
ATOM   2878  N   GLU A 370      -1.130   1.973  -7.065  1.00 89.05           N  
ATOM   2879  CA  GLU A 370      -1.059   0.917  -8.070  1.00 89.05           C  
ATOM   2880  C   GLU A 370      -2.451   0.508  -8.541  1.00 89.05           C  
ATOM   2881  CB  GLU A 370      -0.312  -0.300  -7.519  1.00 89.05           C  
ATOM   2882  O   GLU A 370      -3.311   0.163  -7.728  1.00 89.05           O  
ATOM   2883  CG  GLU A 370      -0.146  -1.428  -8.527  1.00 89.05           C  
ATOM   2884  CD  GLU A 370       0.692  -2.583  -8.002  1.00 89.05           C  
ATOM   2885  OE1 GLU A 370       0.764  -3.636  -8.675  1.00 89.05           O  
ATOM   2886  OE2 GLU A 370       1.281  -2.434  -6.908  1.00 89.05           O  
ATOM   2887  N   LEU A 371      -2.618   0.678  -9.833  1.00 91.17           N  
ATOM   2888  CA  LEU A 371      -3.896   0.249 -10.390  1.00 91.17           C  
ATOM   2889  C   LEU A 371      -3.846  -1.219 -10.797  1.00 91.17           C  
ATOM   2890  CB  LEU A 371      -4.272   1.113 -11.597  1.00 91.17           C  
ATOM   2891  O   LEU A 371      -2.785  -1.732 -11.159  1.00 91.17           O  
ATOM   2892  CG  LEU A 371      -3.404   0.948 -12.845  1.00 91.17           C  
ATOM   2893  CD1 LEU A 371      -3.885  -0.239 -13.672  1.00 91.17           C  
ATOM   2894  CD2 LEU A 371      -3.415   2.226 -13.677  1.00 91.17           C  
ATOM   2895  N   SER A 372      -5.001  -1.921 -10.657  1.00 88.99           N  
ATOM   2896  CA  SER A 372      -5.123  -3.333 -11.004  1.00 88.99           C  
ATOM   2897  C   SER A 372      -6.297  -3.571 -11.948  1.00 88.99           C  
ATOM   2898  CB  SER A 372      -5.292  -4.182  -9.743  1.00 88.99           C  
ATOM   2899  O   SER A 372      -7.411  -3.111 -11.690  1.00 88.99           O  
ATOM   2900  OG  SER A 372      -5.331  -5.561 -10.068  1.00 88.99           O  
ATOM   2901  N   ILE A 373      -6.003  -4.319 -12.998  1.00 89.80           N  
ATOM   2902  CA  ILE A 373      -6.982  -4.758 -13.987  1.00 89.80           C  
ATOM   2903  C   ILE A 373      -6.432  -5.953 -14.763  1.00 89.80           C  
ATOM   2904  CB  ILE A 373      -7.356  -3.615 -14.957  1.00 89.80           C  
ATOM   2905  O   ILE A 373      -5.220  -6.173 -14.798  1.00 89.80           O  
ATOM   2906  CG1 ILE A 373      -8.593  -3.995 -15.778  1.00 89.80           C  
ATOM   2907  CG2 ILE A 373      -6.175  -3.274 -15.871  1.00 89.80           C  
ATOM   2908  CD1 ILE A 373      -9.215  -2.830 -16.537  1.00 89.80           C  
ATOM   2909  N   ALA A 374      -7.294  -6.775 -15.280  1.00 87.47           N  
ATOM   2910  CA  ALA A 374      -6.835  -7.926 -16.052  1.00 87.47           C  
ATOM   2911  C   ALA A 374      -5.978  -7.486 -17.236  1.00 87.47           C  
ATOM   2912  CB  ALA A 374      -8.024  -8.750 -16.537  1.00 87.47           C  
ATOM   2913  O   ALA A 374      -6.344  -6.560 -17.964  1.00 87.47           O  
ATOM   2914  N   GLU A 375      -4.825  -8.124 -17.387  1.00 85.97           N  
ATOM   2915  CA  GLU A 375      -3.882  -7.787 -18.449  1.00 85.97           C  
ATOM   2916  C   GLU A 375      -4.544  -7.869 -19.822  1.00 85.97           C  
ATOM   2917  CB  GLU A 375      -2.662  -8.711 -18.398  1.00 85.97           C  
ATOM   2918  O   GLU A 375      -4.204  -7.104 -20.727  1.00 85.97           O  
ATOM   2919  CG  GLU A 375      -1.537  -8.296 -19.335  1.00 85.97           C  
ATOM   2920  CD  GLU A 375      -0.285  -9.146 -19.182  1.00 85.97           C  
ATOM   2921  OE1 GLU A 375       0.678  -8.953 -19.959  1.00 85.97           O  
ATOM   2922  OE2 GLU A 375      -0.268 -10.013 -18.280  1.00 85.97           O  
ATOM   2923  N   ASN A 376      -5.528  -8.661 -20.087  1.00 87.36           N  
ATOM   2924  CA  ASN A 376      -6.172  -8.892 -21.376  1.00 87.36           C  
ATOM   2925  C   ASN A 376      -7.001  -7.688 -21.812  1.00 87.36           C  
ATOM   2926  CB  ASN A 376      -7.046 -10.147 -21.322  1.00 87.36           C  
ATOM   2927  O   ASN A 376      -7.299  -7.530 -22.997  1.00 87.36           O  
ATOM   2928  CG  ASN A 376      -6.243 -11.424 -21.475  1.00 87.36           C  
ATOM   2929  ND2 ASN A 376      -6.876 -12.558 -21.198  1.00 87.36           N  
ATOM   2930  OD1 ASN A 376      -5.065 -11.392 -21.838  1.00 87.36           O  
ATOM   2931  N   VAL A 377      -7.400  -6.949 -20.827  1.00 90.38           N  
ATOM   2932  CA  VAL A 377      -8.177  -5.764 -21.177  1.00 90.38           C  
ATOM   2933  C   VAL A 377      -7.388  -4.899 -22.158  1.00 90.38           C  
ATOM   2934  CB  VAL A 377      -8.552  -4.941 -19.923  1.00 90.38           C  
ATOM   2935  O   VAL A 377      -7.916  -4.485 -23.193  1.00 90.38           O  
ATOM   2936  CG1 VAL A 377      -9.124  -3.582 -20.321  1.00 90.38           C  
ATOM   2937  CG2 VAL A 377      -9.548  -5.712 -19.059  1.00 90.38           C  
ATOM   2938  N   PHE A 378      -6.119  -4.651 -21.938  1.00 92.24           N  
ATOM   2939  CA  PHE A 378      -5.295  -3.810 -22.798  1.00 92.24           C  
ATOM   2940  C   PHE A 378      -4.944  -4.537 -24.090  1.00 92.24           C  
ATOM   2941  CB  PHE A 378      -4.016  -3.386 -22.070  1.00 92.24           C  
ATOM   2942  O   PHE A 378      -4.993  -3.948 -25.173  1.00 92.24           O  
ATOM   2943  CG  PHE A 378      -4.235  -2.326 -21.025  1.00 92.24           C  
ATOM   2944  CD1 PHE A 378      -4.415  -0.997 -21.389  1.00 92.24           C  
ATOM   2945  CD2 PHE A 378      -4.261  -2.658 -19.676  1.00 92.24           C  
ATOM   2946  CE1 PHE A 378      -4.618  -0.014 -20.424  1.00 92.24           C  
ATOM   2947  CE2 PHE A 378      -4.463  -1.681 -18.706  1.00 92.24           C  
ATOM   2948  CZ  PHE A 378      -4.641  -0.359 -19.082  1.00 92.24           C  
ATOM   2949  N   LYS A 379      -4.709  -5.783 -23.977  1.00 88.65           N  
ATOM   2950  CA  LYS A 379      -4.337  -6.568 -25.150  1.00 88.65           C  
ATOM   2951  C   LYS A 379      -5.491  -6.649 -26.145  1.00 88.65           C  
ATOM   2952  CB  LYS A 379      -3.899  -7.974 -24.739  1.00 88.65           C  
ATOM   2953  O   LYS A 379      -5.281  -6.554 -27.356  1.00 88.65           O  
ATOM   2954  CG  LYS A 379      -2.523  -8.030 -24.093  1.00 88.65           C  
ATOM   2955  CD  LYS A 379      -2.119  -9.461 -23.760  1.00 88.65           C  
ATOM   2956  CE  LYS A 379      -0.784  -9.511 -23.031  1.00 88.65           C  
ATOM   2957  NZ  LYS A 379      -0.409 -10.907 -22.656  1.00 88.65           N  
ATOM   2958  N   THR A 380      -6.653  -6.677 -25.631  1.00 92.23           N  
ATOM   2959  CA  THR A 380      -7.833  -6.929 -26.452  1.00 92.23           C  
ATOM   2960  C   THR A 380      -8.419  -5.621 -26.974  1.00 92.23           C  
ATOM   2961  CB  THR A 380      -8.908  -7.698 -25.662  1.00 92.23           C  
ATOM   2962  O   THR A 380      -8.829  -5.537 -28.133  1.00 92.23           O  
ATOM   2963  CG2 THR A 380     -10.131  -7.979 -26.529  1.00 92.23           C  
ATOM   2964  OG1 THR A 380      -8.362  -8.943 -25.210  1.00 92.23           O  
ATOM   2965  N   HIS A 381      -8.374  -4.599 -26.179  1.00 94.19           N  
ATOM   2966  CA  HIS A 381      -9.229  -3.467 -26.514  1.00 94.19           C  
ATOM   2967  C   HIS A 381      -8.401  -2.239 -26.878  1.00 94.19           C  
ATOM   2968  CB  HIS A 381     -10.167  -3.141 -25.351  1.00 94.19           C  
ATOM   2969  O   HIS A 381      -8.889  -1.336 -27.561  1.00 94.19           O  
ATOM   2970  CG  HIS A 381     -11.115  -4.249 -25.016  1.00 94.19           C  
ATOM   2971  CD2 HIS A 381     -11.246  -4.998 -23.896  1.00 94.19           C  
ATOM   2972  ND1 HIS A 381     -12.075  -4.698 -25.896  1.00 94.19           N  
ATOM   2973  CE1 HIS A 381     -12.758  -5.679 -25.330  1.00 94.19           C  
ATOM   2974  NE2 HIS A 381     -12.275  -5.880 -24.116  1.00 94.19           N  
ATOM   2975  N   TYR A 382      -7.158  -2.212 -26.448  1.00 95.85           N  
ATOM   2976  CA  TYR A 382      -6.369  -1.004 -26.664  1.00 95.85           C  
ATOM   2977  C   TYR A 382      -5.350  -1.209 -27.778  1.00 95.85           C  
ATOM   2978  CB  TYR A 382      -5.656  -0.589 -25.373  1.00 95.85           C  
ATOM   2979  O   TYR A 382      -4.822  -2.311 -27.949  1.00 95.85           O  
ATOM   2980  CG  TYR A 382      -6.570   0.035 -24.348  1.00 95.85           C  
ATOM   2981  CD1 TYR A 382      -6.635   1.418 -24.194  1.00 95.85           C  
ATOM   2982  CD2 TYR A 382      -7.371  -0.756 -23.530  1.00 95.85           C  
ATOM   2983  CE1 TYR A 382      -7.475   1.998 -23.248  1.00 95.85           C  
ATOM   2984  CE2 TYR A 382      -8.214  -0.187 -22.582  1.00 95.85           C  
ATOM   2985  OH  TYR A 382      -9.093   1.757 -21.511  1.00 95.85           O  
ATOM   2986  CZ  TYR A 382      -8.260   1.188 -22.449  1.00 95.85           C  
ATOM   2987  N   SER A 383      -5.205  -0.142 -28.571  1.00 93.72           N  
ATOM   2988  CA  SER A 383      -4.216  -0.134 -29.645  1.00 93.72           C  
ATOM   2989  C   SER A 383      -3.358   1.126 -29.598  1.00 93.72           C  
ATOM   2990  CB  SER A 383      -4.904  -0.242 -31.007  1.00 93.72           C  
ATOM   2991  O   SER A 383      -3.876   2.229 -29.412  1.00 93.72           O  
ATOM   2992  OG  SER A 383      -5.735   0.882 -31.242  1.00 93.72           O  
ATOM   2993  N   ILE A 384      -2.055   0.884 -29.718  1.00 94.91           N  
ATOM   2994  CA  ILE A 384      -1.121   2.003 -29.784  1.00 94.91           C  
ATOM   2995  C   ILE A 384      -0.852   2.366 -31.242  1.00 94.91           C  
ATOM   2996  CB  ILE A 384       0.204   1.676 -29.060  1.00 94.91           C  
ATOM   2997  O   ILE A 384      -0.514   1.499 -32.052  1.00 94.91           O  
ATOM   2998  CG1 ILE A 384      -0.069   1.249 -27.613  1.00 94.91           C  
ATOM   2999  CG2 ILE A 384       1.155   2.876 -29.107  1.00 94.91           C  
ATOM   3000  CD1 ILE A 384       1.169   0.777 -26.863  1.00 94.91           C  
ATOM   3001  N   PRO A 385      -1.008   3.623 -31.600  1.00 94.77           N  
ATOM   3002  CA  PRO A 385      -0.752   4.021 -32.986  1.00 94.77           C  
ATOM   3003  C   PRO A 385       0.650   3.643 -33.459  1.00 94.77           C  
ATOM   3004  CB  PRO A 385      -0.925   5.542 -32.953  1.00 94.77           C  
ATOM   3005  O   PRO A 385       1.633   3.909 -32.763  1.00 94.77           O  
ATOM   3006  CG  PRO A 385      -1.812   5.800 -31.779  1.00 94.77           C  
ATOM   3007  CD  PRO A 385      -1.511   4.779 -30.720  1.00 94.77           C  
ATOM   3008  N   SER A 386       0.739   3.086 -34.700  1.00 92.80           N  
ATOM   3009  CA  SER A 386       1.988   2.591 -35.268  1.00 92.80           C  
ATOM   3010  C   SER A 386       2.985   3.724 -35.483  1.00 92.80           C  
ATOM   3011  CB  SER A 386       1.726   1.873 -36.593  1.00 92.80           C  
ATOM   3012  O   SER A 386       4.192   3.535 -35.318  1.00 92.80           O  
ATOM   3013  OG  SER A 386       1.084   2.736 -37.515  1.00 92.80           O  
ATOM   3014  N   SER A 387       2.468   4.862 -35.863  1.00 93.01           N  
ATOM   3015  CA  SER A 387       3.352   6.000 -36.095  1.00 93.01           C  
ATOM   3016  C   SER A 387       4.112   6.377 -34.827  1.00 93.01           C  
ATOM   3017  CB  SER A 387       2.556   7.204 -36.599  1.00 93.01           C  
ATOM   3018  O   SER A 387       5.293   6.725 -34.885  1.00 93.01           O  
ATOM   3019  OG  SER A 387       1.572   7.588 -35.654  1.00 93.01           O  
ATOM   3020  N   PHE A 388       3.397   6.394 -33.698  1.00 93.40           N  
ATOM   3021  CA  PHE A 388       3.992   6.677 -32.397  1.00 93.40           C  
ATOM   3022  C   PHE A 388       5.053   5.640 -32.050  1.00 93.40           C  
ATOM   3023  CB  PHE A 388       2.915   6.711 -31.308  1.00 93.40           C  
ATOM   3024  O   PHE A 388       6.176   5.993 -31.681  1.00 93.40           O  
ATOM   3025  CG  PHE A 388       3.458   6.951 -29.925  1.00 93.40           C  
ATOM   3026  CD1 PHE A 388       3.481   5.928 -28.985  1.00 93.40           C  
ATOM   3027  CD2 PHE A 388       3.944   8.201 -29.565  1.00 93.40           C  
ATOM   3028  CE1 PHE A 388       3.983   6.148 -27.704  1.00 93.40           C  
ATOM   3029  CE2 PHE A 388       4.447   8.428 -28.287  1.00 93.40           C  
ATOM   3030  CZ  PHE A 388       4.465   7.400 -27.358  1.00 93.40           C  
ATOM   3031  N   LEU A 389       4.800   4.380 -32.241  1.00 92.32           N  
ATOM   3032  CA  LEU A 389       5.710   3.284 -31.929  1.00 92.32           C  
ATOM   3033  C   LEU A 389       6.930   3.313 -32.844  1.00 92.32           C  
ATOM   3034  CB  LEU A 389       4.992   1.938 -32.057  1.00 92.32           C  
ATOM   3035  O   LEU A 389       8.059   3.123 -32.386  1.00 92.32           O  
ATOM   3036  CG  LEU A 389       3.947   1.622 -30.986  1.00 92.32           C  
ATOM   3037  CD1 LEU A 389       3.197   0.342 -31.339  1.00 92.32           C  
ATOM   3038  CD2 LEU A 389       4.605   1.501 -29.615  1.00 92.32           C  
ATOM   3039  N   THR A 390       6.670   3.568 -34.112  1.00 92.59           N  
ATOM   3040  CA  THR A 390       7.742   3.567 -35.101  1.00 92.59           C  
ATOM   3041  C   THR A 390       8.767   4.654 -34.790  1.00 92.59           C  
ATOM   3042  CB  THR A 390       7.188   3.772 -36.524  1.00 92.59           C  
ATOM   3043  O   THR A 390       9.973   4.400 -34.809  1.00 92.59           O  
ATOM   3044  CG2 THR A 390       8.313   3.797 -37.553  1.00 92.59           C  
ATOM   3045  OG1 THR A 390       6.290   2.702 -36.840  1.00 92.59           O  
ATOM   3046  N   SER A 391       8.253   5.854 -34.533  1.00 87.60           N  
ATOM   3047  CA  SER A 391       9.136   6.974 -34.222  1.00 87.60           C  
ATOM   3048  C   SER A 391       9.965   6.693 -32.973  1.00 87.60           C  
ATOM   3049  CB  SER A 391       8.327   8.257 -34.029  1.00 87.60           C  
ATOM   3050  O   SER A 391      11.175   6.929 -32.959  1.00 87.60           O  
ATOM   3051  OG  SER A 391       9.176   9.342 -33.696  1.00 87.60           O  
ATOM   3052  N   MET A 392       9.384   6.222 -31.931  1.00 90.36           N  
ATOM   3053  CA  MET A 392      10.056   5.911 -30.672  1.00 90.36           C  
ATOM   3054  C   MET A 392      11.071   4.788 -30.860  1.00 90.36           C  
ATOM   3055  CB  MET A 392       9.036   5.521 -29.601  1.00 90.36           C  
ATOM   3056  O   MET A 392      12.207   4.888 -30.394  1.00 90.36           O  
ATOM   3057  CG  MET A 392       8.265   6.700 -29.030  1.00 90.36           C  
ATOM   3058  SD  MET A 392       7.308   6.255 -27.530  1.00 90.36           S  
ATOM   3059  CE  MET A 392       8.331   4.901 -26.887  1.00 90.36           C  
ATOM   3060  N   THR A 393      10.613   3.703 -31.586  1.00 91.72           N  
ATOM   3061  CA  THR A 393      11.448   2.531 -31.824  1.00 91.72           C  
ATOM   3062  C   THR A 393      12.727   2.918 -32.561  1.00 91.72           C  
ATOM   3063  CB  THR A 393      10.690   1.460 -32.631  1.00 91.72           C  
ATOM   3064  O   THR A 393      13.816   2.460 -32.209  1.00 91.72           O  
ATOM   3065  CG2 THR A 393      11.584   0.260 -32.926  1.00 91.72           C  
ATOM   3066  OG1 THR A 393       9.552   1.021 -31.880  1.00 91.72           O  
ATOM   3067  N   ARG A 394      12.565   3.750 -33.508  1.00 91.26           N  
ATOM   3068  CA  ARG A 394      13.726   4.215 -34.260  1.00 91.26           C  
ATOM   3069  C   ARG A 394      14.735   4.897 -33.343  1.00 91.26           C  
ATOM   3070  CB  ARG A 394      13.297   5.174 -35.373  1.00 91.26           C  
ATOM   3071  O   ARG A 394      15.935   4.623 -33.418  1.00 91.26           O  
ATOM   3072  CG  ARG A 394      14.428   5.581 -36.304  1.00 91.26           C  
ATOM   3073  CD  ARG A 394      13.959   6.570 -37.362  1.00 91.26           C  
ATOM   3074  NE  ARG A 394      12.975   5.973 -38.260  1.00 91.26           N  
ATOM   3075  NH1 ARG A 394      12.547   7.923 -39.423  1.00 91.26           N  
ATOM   3076  NH2 ARG A 394      11.451   5.987 -39.978  1.00 91.26           N  
ATOM   3077  CZ  ARG A 394      12.327   6.629 -39.218  1.00 91.26           C  
ATOM   3078  N   SER A 395      14.286   5.803 -32.466  1.00 90.78           N  
ATOM   3079  CA  SER A 395      15.149   6.525 -31.536  1.00 90.78           C  
ATOM   3080  C   SER A 395      15.843   5.569 -30.571  1.00 90.78           C  
ATOM   3081  CB  SER A 395      14.343   7.560 -30.750  1.00 90.78           C  
ATOM   3082  O   SER A 395      17.040   5.703 -30.310  1.00 90.78           O  
ATOM   3083  OG  SER A 395      13.863   8.580 -31.607  1.00 90.78           O  
ATOM   3084  N   ILE A 396      15.136   4.637 -30.114  1.00 91.36           N  
ATOM   3085  CA  ILE A 396      15.666   3.671 -29.158  1.00 91.36           C  
ATOM   3086  C   ILE A 396      16.740   2.817 -29.829  1.00 91.36           C  
ATOM   3087  CB  ILE A 396      14.548   2.773 -28.584  1.00 91.36           C  
ATOM   3088  O   ILE A 396      17.827   2.630 -29.277  1.00 91.36           O  
ATOM   3089  CG1 ILE A 396      13.580   3.603 -27.733  1.00 91.36           C  
ATOM   3090  CG2 ILE A 396      15.145   1.622 -27.769  1.00 91.36           C  
ATOM   3091  CD1 ILE A 396      12.314   2.858 -27.332  1.00 91.36           C  
ATOM   3092  N   VAL A 397      16.405   2.277 -31.020  1.00 91.42           N  
ATOM   3093  CA  VAL A 397      17.333   1.416 -31.746  1.00 91.42           C  
ATOM   3094  C   VAL A 397      18.605   2.192 -32.080  1.00 91.42           C  
ATOM   3095  CB  VAL A 397      16.695   0.857 -33.038  1.00 91.42           C  
ATOM   3096  O   VAL A 397      19.712   1.659 -31.967  1.00 91.42           O  
ATOM   3097  CG1 VAL A 397      17.757   0.220 -33.933  1.00 91.42           C  
ATOM   3098  CG2 VAL A 397      15.602  -0.155 -32.698  1.00 91.42           C  
ATOM   3099  N   ASP A 398      18.453   3.457 -32.448  1.00 90.41           N  
ATOM   3100  CA  ASP A 398      19.620   4.283 -32.741  1.00 90.41           C  
ATOM   3101  C   ASP A 398      20.541   4.383 -31.527  1.00 90.41           C  
ATOM   3102  CB  ASP A 398      19.189   5.681 -33.190  1.00 90.41           C  
ATOM   3103  O   ASP A 398      21.761   4.260 -31.655  1.00 90.41           O  
ATOM   3104  CG  ASP A 398      18.655   5.708 -34.611  1.00 90.41           C  
ATOM   3105  OD1 ASP A 398      18.791   4.697 -35.334  1.00 90.41           O  
ATOM   3106  OD2 ASP A 398      18.095   6.751 -35.014  1.00 90.41           O  
ATOM   3107  N   ILE A 399      19.954   4.620 -30.409  1.00 89.41           N  
ATOM   3108  CA  ILE A 399      20.731   4.724 -29.179  1.00 89.41           C  
ATOM   3109  C   ILE A 399      21.403   3.386 -28.879  1.00 89.41           C  
ATOM   3110  CB  ILE A 399      19.848   5.158 -27.987  1.00 89.41           C  
ATOM   3111  O   ILE A 399      22.576   3.344 -28.500  1.00 89.41           O  
ATOM   3112  CG1 ILE A 399      19.392   6.612 -28.163  1.00 89.41           C  
ATOM   3113  CG2 ILE A 399      20.597   4.976 -26.665  1.00 89.41           C  
ATOM   3114  CD1 ILE A 399      18.350   7.061 -27.147  1.00 89.41           C  
ATOM   3115  N   LEU A 400      20.638   2.338 -29.053  1.00 86.88           N  
ATOM   3116  CA  LEU A 400      21.183   1.008 -28.808  1.00 86.88           C  
ATOM   3117  C   LEU A 400      22.352   0.718 -29.744  1.00 86.88           C  
ATOM   3118  CB  LEU A 400      20.097  -0.057 -28.985  1.00 86.88           C  
ATOM   3119  O   LEU A 400      23.373   0.173 -29.319  1.00 86.88           O  
ATOM   3120  CG  LEU A 400      19.023  -0.117 -27.898  1.00 86.88           C  
ATOM   3121  CD1 LEU A 400      17.970  -1.162 -28.250  1.00 86.88           C  
ATOM   3122  CD2 LEU A 400      19.651  -0.420 -26.541  1.00 86.88           C  
ATOM   3123  N   LEU A 401      22.201   1.049 -31.041  1.00 87.22           N  
ATOM   3124  CA  LEU A 401      23.249   0.806 -32.026  1.00 87.22           C  
ATOM   3125  C   LEU A 401      24.486   1.644 -31.721  1.00 87.22           C  
ATOM   3126  CB  LEU A 401      22.742   1.117 -33.436  1.00 87.22           C  
ATOM   3127  O   LEU A 401      25.614   1.190 -31.923  1.00 87.22           O  
ATOM   3128  CG  LEU A 401      21.707   0.151 -34.013  1.00 87.22           C  
ATOM   3129  CD1 LEU A 401      21.198   0.659 -35.358  1.00 87.22           C  
ATOM   3130  CD2 LEU A 401      22.300  -1.247 -34.154  1.00 87.22           C  
ATOM   3131  N   GLN A 402      24.219   2.874 -31.313  1.00 85.41           N  
ATOM   3132  CA  GLN A 402      25.331   3.743 -30.943  1.00 85.41           C  
ATOM   3133  C   GLN A 402      26.117   3.162 -29.771  1.00 85.41           C  
ATOM   3134  CB  GLN A 402      24.825   5.143 -30.593  1.00 85.41           C  
ATOM   3135  O   GLN A 402      27.342   3.293 -29.713  1.00 85.41           O  
ATOM   3136  CG  GLN A 402      24.395   5.962 -31.803  1.00 85.41           C  
ATOM   3137  CD  GLN A 402      23.784   7.297 -31.422  1.00 85.41           C  
ATOM   3138  NE2 GLN A 402      23.290   8.029 -32.415  1.00 85.41           N  
ATOM   3139  OE1 GLN A 402      23.756   7.668 -30.244  1.00 85.41           O  
ATOM   3140  N   SER A 403      25.421   2.676 -28.854  1.00 79.16           N  
ATOM   3141  CA  SER A 403      26.066   2.081 -27.689  1.00 79.16           C  
ATOM   3142  C   SER A 403      26.886   0.855 -28.076  1.00 79.16           C  
ATOM   3143  CB  SER A 403      25.024   1.696 -26.637  1.00 79.16           C  
ATOM   3144  O   SER A 403      27.918   0.573 -27.464  1.00 79.16           O  
ATOM   3145  OG  SER A 403      24.206   0.637 -27.103  1.00 79.16           O  
ATOM   3146  N   ILE A 404      26.426   0.133 -29.149  1.00 76.60           N  
ATOM   3147  CA  ILE A 404      27.144  -1.030 -29.657  1.00 76.60           C  
ATOM   3148  C   ILE A 404      28.402  -0.578 -30.396  1.00 76.60           C  
ATOM   3149  CB  ILE A 404      26.253  -1.882 -30.589  1.00 76.60           C  
ATOM   3150  O   ILE A 404      29.456  -1.208 -30.282  1.00 76.60           O  
ATOM   3151  CG1 ILE A 404      25.099  -2.509 -29.797  1.00 76.60           C  
ATOM   3152  CG2 ILE A 404      27.083  -2.959 -31.294  1.00 76.60           C  
ATOM   3153  CD1 ILE A 404      24.043  -3.177 -30.667  1.00 76.60           C  
ATOM   3154  N   SER A 405      28.300   0.426 -31.238  1.00 69.32           N  
ATOM   3155  CA  SER A 405      29.428   0.929 -32.015  1.00 69.32           C  
ATOM   3156  C   SER A 405      30.515   1.496 -31.107  1.00 69.32           C  
ATOM   3157  CB  SER A 405      28.965   2.003 -33.001  1.00 69.32           C  
ATOM   3158  O   SER A 405      31.702   1.418 -31.428  1.00 69.32           O  
ATOM   3159  OG  SER A 405      28.058   1.460 -33.945  1.00 69.32           O  
ATOM   3160  N   LYS A 406      30.178   2.137 -29.994  1.00 59.46           N  
ATOM   3161  CA  LYS A 406      31.180   2.640 -29.058  1.00 59.46           C  
ATOM   3162  C   LYS A 406      31.939   1.493 -28.397  1.00 59.46           C  
ATOM   3163  CB  LYS A 406      30.525   3.519 -27.992  1.00 59.46           C  
ATOM   3164  O   LYS A 406      33.131   1.617 -28.106  1.00 59.46           O  
ATOM   3165  CG  LYS A 406      30.151   4.910 -28.481  1.00 59.46           C  
ATOM   3166  CD  LYS A 406      29.684   5.799 -27.335  1.00 59.46           C  
ATOM   3167  CE  LYS A 406      29.258   7.174 -27.831  1.00 59.46           C  
ATOM   3168  NZ  LYS A 406      28.754   8.033 -26.717  1.00 59.46           N  
ATOM   3169  N   LYS A 407      31.319   0.312 -28.191  1.00 54.38           N  
ATOM   3170  CA  LYS A 407      32.032  -0.818 -27.602  1.00 54.38           C  
ATOM   3171  C   LYS A 407      32.904  -1.519 -28.640  1.00 54.38           C  
ATOM   3172  CB  LYS A 407      31.047  -1.813 -26.987  1.00 54.38           C  
ATOM   3173  O   LYS A 407      33.964  -2.055 -28.309  1.00 54.38           O  
ATOM   3174  CG  LYS A 407      30.595  -1.448 -25.581  1.00 54.38           C  
ATOM   3175  CD  LYS A 407      29.759  -2.557 -24.956  1.00 54.38           C  
ATOM   3176  CE  LYS A 407      29.238  -2.160 -23.582  1.00 54.38           C  
ATOM   3177  NZ  LYS A 407      28.385  -3.229 -22.982  1.00 54.38           N  
ATOM   3178  N   ASP A 408      32.744  -1.304 -30.019  1.00 46.43           N  
ATOM   3179  CA  ASP A 408      33.591  -1.908 -31.044  1.00 46.43           C  
ATOM   3180  C   ASP A 408      34.716  -0.961 -31.454  1.00 46.43           C  
ATOM   3181  CB  ASP A 408      32.758  -2.297 -32.267  1.00 46.43           C  
ATOM   3182  O   ASP A 408      35.729  -1.395 -32.008  1.00 46.43           O  
ATOM   3183  CG  ASP A 408      32.021  -3.613 -32.089  1.00 46.43           C  
ATOM   3184  OD1 ASP A 408      32.421  -4.424 -31.226  1.00 46.43           O  
ATOM   3185  OD2 ASP A 408      31.033  -3.841 -32.819  1.00 46.43           O  
ATOM   3186  N   ASN A 409      34.712   0.219 -30.939  1.00 36.81           N  
ATOM   3187  CA  ASN A 409      35.832   1.087 -31.289  1.00 36.81           C  
ATOM   3188  C   ASN A 409      36.821   1.219 -30.134  1.00 36.81           C  
ATOM   3189  CB  ASN A 409      35.328   2.467 -31.717  1.00 36.81           C  
ATOM   3190  O   ASN A 409      36.565   1.944 -29.171  1.00 36.81           O  
ATOM   3191  CG  ASN A 409      34.998   2.535 -33.195  1.00 36.81           C  
ATOM   3192  ND2 ASN A 409      34.283   3.579 -33.595  1.00 36.81           N  
ATOM   3193  OD1 ASN A 409      35.382   1.655 -33.971  1.00 36.81           O  
ATOM   3194  N   HIS A 410      37.252   0.136 -29.385  1.00 38.59           N  
ATOM   3195  CA  HIS A 410      38.560   0.354 -28.778  1.00 38.59           C  
ATOM   3196  C   HIS A 410      39.449   1.207 -29.677  1.00 38.59           C  
ATOM   3197  CB  HIS A 410      39.243  -0.982 -28.481  1.00 38.59           C  
ATOM   3198  O   HIS A 410      39.877   0.756 -30.743  1.00 38.59           O  
ATOM   3199  CG  HIS A 410      38.615  -1.738 -27.353  1.00 38.59           C  
ATOM   3200  CD2 HIS A 410      37.924  -2.902 -27.338  1.00 38.59           C  
ATOM   3201  ND1 HIS A 410      38.662  -1.300 -26.047  1.00 38.59           N  
ATOM   3202  CE1 HIS A 410      38.025  -2.166 -25.276  1.00 38.59           C  
ATOM   3203  NE2 HIS A 410      37.568  -3.147 -26.035  1.00 38.59           N  
ATOM   3204  N   LYS A 411      39.002   2.277 -30.184  1.00 37.06           N  
ATOM   3205  CA  LYS A 411      39.892   3.242 -30.822  1.00 37.06           C  
ATOM   3206  C   LYS A 411      41.251   3.278 -30.129  1.00 37.06           C  
ATOM   3207  CB  LYS A 411      39.264   4.637 -30.817  1.00 37.06           C  
ATOM   3208  O   LYS A 411      41.328   3.447 -28.911  1.00 37.06           O  
ATOM   3209  CG  LYS A 411      38.357   4.912 -32.007  1.00 37.06           C  
ATOM   3210  CD  LYS A 411      37.943   6.376 -32.068  1.00 37.06           C  
ATOM   3211  CE  LYS A 411      36.987   6.641 -33.224  1.00 37.06           C  
ATOM   3212  NZ  LYS A 411      36.561   8.071 -33.274  1.00 37.06           N  
ATOM   3213  N   GLN A 412      42.045   2.238 -30.212  1.00 36.46           N  
ATOM   3214  CA  GLN A 412      43.467   2.564 -30.167  1.00 36.46           C  
ATOM   3215  C   GLN A 412      43.682   4.069 -30.030  1.00 36.46           C  
ATOM   3216  CB  GLN A 412      44.177   2.044 -31.418  1.00 36.46           C  
ATOM   3217  O   GLN A 412      43.131   4.853 -30.805  1.00 36.46           O  
ATOM   3218  CG  GLN A 412      45.582   1.521 -31.155  1.00 36.46           C  
ATOM   3219  CD  GLN A 412      46.199   0.857 -32.372  1.00 36.46           C  
ATOM   3220  NE2 GLN A 412      47.396   0.305 -32.203  1.00 36.46           N  
ATOM   3221  OE1 GLN A 412      45.604   0.839 -33.454  1.00 36.46           O  
ATOM   3222  N   VAL A 413      43.358   4.692 -29.023  1.00 38.91           N  
ATOM   3223  CA  VAL A 413      43.953   6.003 -28.788  1.00 38.91           C  
ATOM   3224  C   VAL A 413      45.122   6.220 -29.746  1.00 38.91           C  
ATOM   3225  CB  VAL A 413      44.427   6.156 -27.325  1.00 38.91           C  
ATOM   3226  O   VAL A 413      46.037   5.396 -29.816  1.00 38.91           O  
ATOM   3227  CG1 VAL A 413      44.992   7.555 -27.084  1.00 38.91           C  
ATOM   3228  CG2 VAL A 413      43.279   5.867 -26.359  1.00 38.91           C  
ATOM   3229  N   ASP A 414      44.935   6.515 -30.902  1.00 39.09           N  
ATOM   3230  CA  ASP A 414      45.979   7.109 -31.730  1.00 39.09           C  
ATOM   3231  C   ASP A 414      46.625   8.301 -31.028  1.00 39.09           C  
ATOM   3232  CB  ASP A 414      45.411   7.541 -33.084  1.00 39.09           C  
ATOM   3233  O   ASP A 414      46.006   9.358 -30.892  1.00 39.09           O  
ATOM   3234  CG  ASP A 414      46.480   7.710 -34.149  1.00 39.09           C  
ATOM   3235  OD1 ASP A 414      47.654   7.367 -33.894  1.00 39.09           O  
ATOM   3236  OD2 ASP A 414      46.144   8.192 -35.252  1.00 39.09           O  
ATOM   3237  N   VAL A 415      47.132   8.133 -29.853  1.00 44.29           N  
ATOM   3238  CA  VAL A 415      48.014   9.195 -29.381  1.00 44.29           C  
ATOM   3239  C   VAL A 415      49.039   9.534 -30.462  1.00 44.29           C  
ATOM   3240  CB  VAL A 415      48.733   8.797 -28.072  1.00 44.29           C  
ATOM   3241  O   VAL A 415      49.641   8.638 -31.058  1.00 44.29           O  
ATOM   3242  CG1 VAL A 415      49.488   9.989 -27.488  1.00 44.29           C  
ATOM   3243  CG2 VAL A 415      47.729   8.248 -27.060  1.00 44.29           C  
ATOM   3244  N   ASP A 416      48.782  10.481 -31.299  1.00 43.22           N  
ATOM   3245  CA  ASP A 416      49.822  11.010 -32.175  1.00 43.22           C  
ATOM   3246  C   ASP A 416      51.213  10.674 -31.642  1.00 43.22           C  
ATOM   3247  CB  ASP A 416      49.672  12.525 -32.333  1.00 43.22           C  
ATOM   3248  O   ASP A 416      51.476  10.815 -30.446  1.00 43.22           O  
ATOM   3249  CG  ASP A 416      48.697  12.913 -33.431  1.00 43.22           C  
ATOM   3250  OD1 ASP A 416      48.384  12.066 -34.296  1.00 43.22           O  
ATOM   3251  OD2 ASP A 416      48.239  14.076 -33.433  1.00 43.22           O  
ATOM   3252  N   LYS A 417      51.750   9.479 -31.702  1.00 46.40           N  
ATOM   3253  CA  LYS A 417      53.154   9.225 -31.392  1.00 46.40           C  
ATOM   3254  C   LYS A 417      53.911  10.529 -31.161  1.00 46.40           C  
ATOM   3255  CB  LYS A 417      53.816   8.427 -32.516  1.00 46.40           C  
ATOM   3256  O   LYS A 417      53.597  11.552 -31.773  1.00 46.40           O  
ATOM   3257  CG  LYS A 417      53.663   6.919 -32.379  1.00 46.40           C  
ATOM   3258  CD  LYS A 417      54.474   6.176 -33.432  1.00 46.40           C  
ATOM   3259  CE  LYS A 417      54.287   4.669 -33.323  1.00 46.40           C  
ATOM   3260  NZ  LYS A 417      55.080   3.936 -34.355  1.00 46.40           N  
ATOM   3261  N   TYR A 418      53.883  11.126 -29.926  1.00 51.98           N  
ATOM   3262  CA  TYR A 418      54.931  12.089 -29.606  1.00 51.98           C  
ATOM   3263  C   TYR A 418      55.587  12.622 -30.874  1.00 51.98           C  
ATOM   3264  CB  TYR A 418      55.989  11.451 -28.700  1.00 51.98           C  
ATOM   3265  O   TYR A 418      55.975  11.849 -31.752  1.00 51.98           O  
ATOM   3266  CG  TYR A 418      56.912  12.452 -28.048  1.00 51.98           C  
ATOM   3267  CD1 TYR A 418      58.279  12.447 -28.318  1.00 51.98           C  
ATOM   3268  CD2 TYR A 418      56.420  13.403 -27.161  1.00 51.98           C  
ATOM   3269  CE1 TYR A 418      59.134  13.365 -27.718  1.00 51.98           C  
ATOM   3270  CE2 TYR A 418      57.266  14.327 -26.555  1.00 51.98           C  
ATOM   3271  OH  TYR A 418      59.461  15.212 -26.243  1.00 51.98           O  
ATOM   3272  CZ  TYR A 418      58.619  14.300 -26.840  1.00 51.98           C  
ATOM   3273  N   THR A 419      55.170  13.676 -31.458  1.00 58.32           N  
ATOM   3274  CA  THR A 419      55.693  14.368 -32.631  1.00 58.32           C  
ATOM   3275  C   THR A 419      57.163  14.022 -32.852  1.00 58.32           C  
ATOM   3276  CB  THR A 419      55.536  15.894 -32.497  1.00 58.32           C  
ATOM   3277  O   THR A 419      57.592  13.806 -33.987  1.00 58.32           O  
ATOM   3278  CG2 THR A 419      55.424  16.558 -33.865  1.00 58.32           C  
ATOM   3279  OG1 THR A 419      54.354  16.181 -31.740  1.00 58.32           O  
ATOM   3280  N   ARG A 420      57.894  13.682 -31.799  1.00 56.73           N  
ATOM   3281  CA  ARG A 420      59.296  13.379 -32.067  1.00 56.73           C  
ATOM   3282  C   ARG A 420      59.463  11.940 -32.544  1.00 56.73           C  
ATOM   3283  CB  ARG A 420      60.146  13.620 -30.818  1.00 56.73           C  
ATOM   3284  O   ARG A 420      60.326  11.653 -33.376  1.00 56.73           O  
ATOM   3285  CG  ARG A 420      60.411  15.088 -30.526  1.00 56.73           C  
ATOM   3286  CD  ARG A 420      61.399  15.267 -29.382  1.00 56.73           C  
ATOM   3287  NE  ARG A 420      61.655  16.677 -29.107  1.00 56.73           N  
ATOM   3288  NH1 ARG A 420      63.009  16.287 -27.275  1.00 56.73           N  
ATOM   3289  NH2 ARG A 420      62.581  18.435 -27.953  1.00 56.73           N  
ATOM   3290  CZ  ARG A 420      62.414  17.130 -28.112  1.00 56.73           C  
ATOM   3291  N   ALA A 421      58.574  11.004 -32.278  1.00 60.30           N  
ATOM   3292  CA  ALA A 421      58.630   9.635 -32.783  1.00 60.30           C  
ATOM   3293  C   ALA A 421      58.160   9.566 -34.233  1.00 60.30           C  
ATOM   3294  CB  ALA A 421      57.786   8.710 -31.909  1.00 60.30           C  
ATOM   3295  O   ALA A 421      58.715   8.813 -35.037  1.00 60.30           O  
ATOM   3296  N   ARG A 422      57.272  10.344 -34.630  1.00 61.14           N  
ATOM   3297  CA  ARG A 422      56.859  10.428 -36.027  1.00 61.14           C  
ATOM   3298  C   ARG A 422      57.960  11.039 -36.888  1.00 61.14           C  
ATOM   3299  CB  ARG A 422      55.574  11.249 -36.160  1.00 61.14           C  
ATOM   3300  O   ARG A 422      58.171  10.616 -38.027  1.00 61.14           O  
ATOM   3301  CG  ARG A 422      54.968  11.224 -37.554  1.00 61.14           C  
ATOM   3302  CD  ARG A 422      53.764  12.148 -37.662  1.00 61.14           C  
ATOM   3303  NE  ARG A 422      52.611  11.620 -36.938  1.00 61.14           N  
ATOM   3304  NH1 ARG A 422      51.180  13.325 -37.555  1.00 61.14           N  
ATOM   3305  NH2 ARG A 422      50.432  11.624 -36.212  1.00 61.14           N  
ATOM   3306  CZ  ARG A 422      51.411  12.191 -36.903  1.00 61.14           C  
ATOM   3307  N   ASN A 423      58.818  11.810 -36.331  1.00 69.77           N  
ATOM   3308  CA  ASN A 423      59.864  12.453 -37.119  1.00 69.77           C  
ATOM   3309  C   ASN A 423      61.156  11.640 -37.104  1.00 69.77           C  
ATOM   3310  CB  ASN A 423      60.124  13.872 -36.610  1.00 69.77           C  
ATOM   3311  O   ASN A 423      62.099  11.953 -37.833  1.00 69.77           O  
ATOM   3312  CG  ASN A 423      58.966  14.812 -36.884  1.00 69.77           C  
ATOM   3313  ND2 ASN A 423      58.847  15.858 -36.075  1.00 69.77           N  
ATOM   3314  OD1 ASN A 423      58.185  14.599 -37.815  1.00 69.77           O  
ATOM   3315  N   ALA A 424      61.208  10.598 -36.212  1.00 65.67           N  
ATOM   3316  CA  ALA A 424      62.437   9.814 -36.120  1.00 65.67           C  
ATOM   3317  C   ALA A 424      62.610   8.920 -37.345  1.00 65.67           C  
ATOM   3318  CB  ALA A 424      62.436   8.972 -34.846  1.00 65.67           C  
ATOM   3319  O   ALA A 424      63.736   8.600 -37.733  1.00 65.67           O  
ATOM   3320  N   GLY A 425      61.612   8.841 -38.373  1.00 65.47           N  
ATOM   3321  CA  GLY A 425      61.771   8.147 -39.640  1.00 65.47           C  
ATOM   3322  C   GLY A 425      61.384   8.994 -40.838  1.00 65.47           C  
ATOM   3323  O   GLY A 425      61.330   8.497 -41.965  1.00 65.47           O  
ATOM   3324  N   GLY A 426      61.231  10.310 -40.550  1.00 70.46           N  
ATOM   3325  CA  GLY A 426      60.836  11.224 -41.610  1.00 70.46           C  
ATOM   3326  C   GLY A 426      61.837  12.341 -41.838  1.00 70.46           C  
ATOM   3327  O   GLY A 426      63.015  12.204 -41.503  1.00 70.46           O  
ATOM   3328  N   LYS A 427      61.670  13.314 -42.626  1.00 73.43           N  
ATOM   3329  CA  LYS A 427      62.536  14.408 -43.055  1.00 73.43           C  
ATOM   3330  C   LYS A 427      63.057  15.199 -41.858  1.00 73.43           C  
ATOM   3331  CB  LYS A 427      61.792  15.338 -44.014  1.00 73.43           C  
ATOM   3332  O   LYS A 427      64.063  15.904 -41.963  1.00 73.43           O  
ATOM   3333  CG  LYS A 427      61.511  14.724 -45.378  1.00 73.43           C  
ATOM   3334  CD  LYS A 427      60.905  15.742 -46.335  1.00 73.43           C  
ATOM   3335  CE  LYS A 427      60.578  15.117 -47.685  1.00 73.43           C  
ATOM   3336  NZ  LYS A 427      59.992  16.114 -48.630  1.00 73.43           N  
ATOM   3337  N   ARG A 428      62.459  15.049 -40.705  1.00 76.24           N  
ATOM   3338  CA  ARG A 428      62.924  15.759 -39.518  1.00 76.24           C  
ATOM   3339  C   ARG A 428      63.604  14.806 -38.541  1.00 76.24           C  
ATOM   3340  CB  ARG A 428      61.760  16.474 -38.829  1.00 76.24           C  
ATOM   3341  O   ARG A 428      63.654  15.073 -37.338  1.00 76.24           O  
ATOM   3342  CG  ARG A 428      61.153  17.598 -39.653  1.00 76.24           C  
ATOM   3343  CD  ARG A 428      60.085  18.354 -38.875  1.00 76.24           C  
ATOM   3344  NE  ARG A 428      60.631  18.973 -37.671  1.00 76.24           N  
ATOM   3345  NH1 ARG A 428      58.608  19.808 -36.932  1.00 76.24           N  
ATOM   3346  NH2 ARG A 428      60.516  20.170 -35.715  1.00 76.24           N  
ATOM   3347  CZ  ARG A 428      59.917  19.649 -36.775  1.00 76.24           C  
ATOM   3348  N   ALA A 429      64.035  13.651 -38.978  1.00 72.08           N  
ATOM   3349  CA  ALA A 429      64.639  12.664 -38.088  1.00 72.08           C  
ATOM   3350  C   ALA A 429      65.838  13.253 -37.349  1.00 72.08           C  
ATOM   3351  CB  ALA A 429      65.060  11.424 -38.874  1.00 72.08           C  
ATOM   3352  O   ALA A 429      66.114  12.881 -36.206  1.00 72.08           O  
ATOM   3353  N   GLN A 430      66.457  14.279 -37.908  1.00 74.33           N  
ATOM   3354  CA  GLN A 430      67.640  14.874 -37.295  1.00 74.33           C  
ATOM   3355  C   GLN A 430      67.271  15.670 -36.046  1.00 74.33           C  
ATOM   3356  CB  GLN A 430      68.369  15.773 -38.295  1.00 74.33           C  
ATOM   3357  O   GLN A 430      68.138  15.997 -35.233  1.00 74.33           O  
ATOM   3358  CG  GLN A 430      67.523  16.928 -38.814  1.00 74.33           C  
ATOM   3359  CD  GLN A 430      67.518  17.017 -40.328  1.00 74.33           C  
ATOM   3360  NE2 GLN A 430      67.137  18.177 -40.852  1.00 74.33           N  
ATOM   3361  OE1 GLN A 430      67.854  16.052 -41.021  1.00 74.33           O  
ATOM   3362  N   ASP A 431      66.039  15.960 -35.818  1.00 76.03           N  
ATOM   3363  CA  ASP A 431      65.578  16.695 -34.644  1.00 76.03           C  
ATOM   3364  C   ASP A 431      65.149  15.741 -33.531  1.00 76.03           C  
ATOM   3365  CB  ASP A 431      64.422  17.626 -35.014  1.00 76.03           C  
ATOM   3366  O   ASP A 431      64.675  16.177 -32.481  1.00 76.03           O  
ATOM   3367  CG  ASP A 431      64.815  18.687 -36.026  1.00 76.03           C  
ATOM   3368  OD1 ASP A 431      65.999  19.087 -36.062  1.00 76.03           O  
ATOM   3369  OD2 ASP A 431      63.932  19.129 -36.793  1.00 76.03           O  
ATOM   3370  N   CYS A 432      65.316  14.444 -33.703  1.00 70.30           N  
ATOM   3371  CA  CYS A 432      64.792  13.457 -32.766  1.00 70.30           C  
ATOM   3372  C   CYS A 432      65.922  12.756 -32.022  1.00 70.30           C  
ATOM   3373  CB  CYS A 432      63.935  12.425 -33.498  1.00 70.30           C  
ATOM   3374  O   CYS A 432      67.054  12.706 -32.509  1.00 70.30           O  
ATOM   3375  SG  CYS A 432      62.570  13.146 -34.437  1.00 70.30           S  
ATOM   3376  N   MET A 433      65.753  12.534 -30.652  1.00 59.15           N  
ATOM   3377  CA  MET A 433      66.661  11.824 -29.756  1.00 59.15           C  
ATOM   3378  C   MET A 433      66.076  10.478 -29.343  1.00 59.15           C  
ATOM   3379  CB  MET A 433      66.959  12.667 -28.514  1.00 59.15           C  
ATOM   3380  O   MET A 433      64.890  10.384 -29.019  1.00 59.15           O  
ATOM   3381  CG  MET A 433      67.978  12.039 -27.577  1.00 59.15           C  
ATOM   3382  SD  MET A 433      68.353  13.103 -26.131  1.00 59.15           S  
ATOM   3383  CE  MET A 433      66.906  12.755 -25.093  1.00 59.15           C  
ATOM   3384  N   LEU A 434      66.744   9.290 -29.773  1.00 57.32           N  
ATOM   3385  CA  LEU A 434      66.454   7.908 -29.406  1.00 57.32           C  
ATOM   3386  C   LEU A 434      67.166   7.527 -28.113  1.00 57.32           C  
ATOM   3387  CB  LEU A 434      66.869   6.956 -30.531  1.00 57.32           C  
ATOM   3388  O   LEU A 434      68.390   7.643 -28.017  1.00 57.32           O  
ATOM   3389  CG  LEU A 434      66.536   5.478 -30.326  1.00 57.32           C  
ATOM   3390  CD1 LEU A 434      65.032   5.252 -30.445  1.00 57.32           C  
ATOM   3391  CD2 LEU A 434      67.293   4.615 -31.329  1.00 57.32           C  
ATOM   3392  N   LEU A 435      66.387   7.419 -27.012  1.00 46.91           N  
ATOM   3393  CA  LEU A 435      66.889   6.859 -25.762  1.00 46.91           C  
ATOM   3394  C   LEU A 435      66.541   5.378 -25.652  1.00 46.91           C  
ATOM   3395  CB  LEU A 435      66.314   7.620 -24.565  1.00 46.91           C  
ATOM   3396  O   LEU A 435      65.367   5.006 -25.704  1.00 46.91           O  
ATOM   3397  CG  LEU A 435      67.094   7.509 -23.254  1.00 46.91           C  
ATOM   3398  CD1 LEU A 435      67.932   8.763 -23.028  1.00 46.91           C  
ATOM   3399  CD2 LEU A 435      66.144   7.277 -22.084  1.00 46.91           C  
ATOM   3400  N   ALA A 436      67.506   4.402 -25.808  1.00 44.36           N  
ATOM   3401  CA  ALA A 436      67.424   2.952 -25.650  1.00 44.36           C  
ATOM   3402  C   ALA A 436      67.304   2.567 -24.179  1.00 44.36           C  
ATOM   3403  CB  ALA A 436      68.644   2.279 -26.275  1.00 44.36           C  
ATOM   3404  O   ALA A 436      68.243   2.756 -23.402  1.00 44.36           O  
ATOM   3405  N   ALA A 437      66.141   2.572 -23.656  1.00 42.40           N  
ATOM   3406  CA  ALA A 437      66.044   2.155 -22.259  1.00 42.40           C  
ATOM   3407  C   ALA A 437      65.836   0.647 -22.150  1.00 42.40           C  
ATOM   3408  CB  ALA A 437      64.908   2.898 -21.560  1.00 42.40           C  
ATOM   3409  O   ALA A 437      65.103   0.056 -22.947  1.00 42.40           O  
ATOM   3410  N   GLU A 438      66.907  -0.031 -21.671  1.00 32.14           N  
ATOM   3411  CA  GLU A 438      66.905  -1.431 -21.259  1.00 32.14           C  
ATOM   3412  C   GLU A 438      65.521  -1.865 -20.784  1.00 32.14           C  
ATOM   3413  CB  GLU A 438      67.938  -1.668 -20.154  1.00 32.14           C  
ATOM   3414  O   GLU A 438      64.848  -1.129 -20.059  1.00 32.14           O  
ATOM   3415  CG  GLU A 438      69.341  -1.947 -20.673  1.00 32.14           C  
ATOM   3416  CD  GLU A 438      70.354  -2.187 -19.565  1.00 32.14           C  
ATOM   3417  OE1 GLU A 438      71.541  -2.440 -19.872  1.00 32.14           O  
ATOM   3418  OE2 GLU A 438      69.957  -2.123 -18.380  1.00 32.14           O  
TER
ATOM   3419  N   MET B   1     -32.352  12.446  -7.393  1.00 43.33           N  
ATOM   3420  CA  MET B   1     -31.267  12.875  -6.516  1.00 43.33           C  
ATOM   3421  C   MET B   1     -30.400  11.690  -6.104  1.00 43.33           C  
ATOM   3422  CB  MET B   1     -31.822  13.574  -5.275  1.00 43.33           C  
ATOM   3423  O   MET B   1     -30.918  10.636  -5.732  1.00 43.33           O  
ATOM   3424  CG  MET B   1     -31.385  15.024  -5.140  1.00 43.33           C  
ATOM   3425  SD  MET B   1     -32.031  15.815  -3.616  1.00 43.33           S  
ATOM   3426  CE  MET B   1     -31.717  17.559  -4.002  1.00 43.33           C  
ATOM   3427  N   GLU B   2     -29.269  11.408  -6.814  1.00 50.79           N  
ATOM   3428  CA  GLU B   2     -28.393  10.297  -6.453  1.00 50.79           C  
ATOM   3429  C   GLU B   2     -28.152  10.251  -4.947  1.00 50.79           C  
ATOM   3430  CB  GLU B   2     -27.059  10.401  -7.197  1.00 50.79           C  
ATOM   3431  O   GLU B   2     -27.837  11.272  -4.332  1.00 50.79           O  
ATOM   3432  CG  GLU B   2     -27.133   9.973  -8.655  1.00 50.79           C  
ATOM   3433  CD  GLU B   2     -25.786  10.011  -9.361  1.00 50.79           C  
ATOM   3434  OE1 GLU B   2     -25.714   9.632 -10.552  1.00 50.79           O  
ATOM   3435  OE2 GLU B   2     -24.795  10.422  -8.717  1.00 50.79           O  
ATOM   3436  N   ALA B   3     -28.856   9.525  -4.133  1.00 64.21           N  
ATOM   3437  CA  ALA B   3     -28.913   9.377  -2.681  1.00 64.21           C  
ATOM   3438  C   ALA B   3     -27.541   9.033  -2.110  1.00 64.21           C  
ATOM   3439  CB  ALA B   3     -29.930   8.305  -2.296  1.00 64.21           C  
ATOM   3440  O   ALA B   3     -26.807   8.226  -2.685  1.00 64.21           O  
ATOM   3441  N   PHE B   4     -26.811   9.968  -1.470  1.00 80.66           N  
ATOM   3442  CA  PHE B   4     -25.696   9.668  -0.579  1.00 80.66           C  
ATOM   3443  C   PHE B   4     -26.045   8.515   0.355  1.00 80.66           C  
ATOM   3444  CB  PHE B   4     -25.310  10.905   0.236  1.00 80.66           C  
ATOM   3445  O   PHE B   4     -26.994   8.607   1.136  1.00 80.66           O  
ATOM   3446  CG  PHE B   4     -24.366  11.833  -0.479  1.00 80.66           C  
ATOM   3447  CD1 PHE B   4     -23.000  11.786  -0.230  1.00 80.66           C  
ATOM   3448  CD2 PHE B   4     -24.845  12.754  -1.402  1.00 80.66           C  
ATOM   3449  CE1 PHE B   4     -22.123  12.643  -0.891  1.00 80.66           C  
ATOM   3450  CE2 PHE B   4     -23.975  13.614  -2.067  1.00 80.66           C  
ATOM   3451  CZ  PHE B   4     -22.615  13.558  -1.809  1.00 80.66           C  
ATOM   3452  N   GLU B   5     -25.366   7.388   0.077  1.00 86.29           N  
ATOM   3453  CA  GLU B   5     -25.598   6.173   0.853  1.00 86.29           C  
ATOM   3454  C   GLU B   5     -24.538   5.999   1.937  1.00 86.29           C  
ATOM   3455  CB  GLU B   5     -25.620   4.946  -0.063  1.00 86.29           C  
ATOM   3456  O   GLU B   5     -23.360   6.282   1.711  1.00 86.29           O  
ATOM   3457  CG  GLU B   5     -26.793   4.923  -1.032  1.00 86.29           C  
ATOM   3458  CD  GLU B   5     -26.801   3.700  -1.935  1.00 86.29           C  
ATOM   3459  OE1 GLU B   5     -27.724   3.568  -2.770  1.00 86.29           O  
ATOM   3460  OE2 GLU B   5     -25.877   2.866  -1.806  1.00 86.29           O  
ATOM   3461  N   ILE B   6     -24.995   5.679   3.116  1.00 88.40           N  
ATOM   3462  CA  ILE B   6     -24.107   5.298   4.209  1.00 88.40           C  
ATOM   3463  C   ILE B   6     -24.059   3.776   4.328  1.00 88.40           C  
ATOM   3464  CB  ILE B   6     -24.555   5.926   5.547  1.00 88.40           C  
ATOM   3465  O   ILE B   6     -25.092   3.130   4.520  1.00 88.40           O  
ATOM   3466  CG1 ILE B   6     -24.598   7.454   5.432  1.00 88.40           C  
ATOM   3467  CG2 ILE B   6     -23.629   5.489   6.686  1.00 88.40           C  
ATOM   3468  CD1 ILE B   6     -25.194   8.151   6.647  1.00 88.40           C  
ATOM   3469  N   SER B   7     -22.861   3.221   4.050  1.00 88.23           N  
ATOM   3470  CA  SER B   7     -22.696   1.776   4.165  1.00 88.23           C  
ATOM   3471  C   SER B   7     -22.103   1.393   5.517  1.00 88.23           C  
ATOM   3472  CB  SER B   7     -21.807   1.246   3.040  1.00 88.23           C  
ATOM   3473  O   SER B   7     -21.406   2.193   6.144  1.00 88.23           O  
ATOM   3474  OG  SER B   7     -20.527   1.854   3.081  1.00 88.23           O  
ATOM   3475  N   ASP B   8     -22.626   0.206   5.950  1.00 88.41           N  
ATOM   3476  CA  ASP B   8     -21.906  -0.315   7.107  1.00 88.41           C  
ATOM   3477  C   ASP B   8     -20.651  -1.072   6.678  1.00 88.41           C  
ATOM   3478  CB  ASP B   8     -22.812  -1.228   7.937  1.00 88.41           C  
ATOM   3479  O   ASP B   8     -20.445  -1.319   5.487  1.00 88.41           O  
ATOM   3480  CG  ASP B   8     -23.197  -2.503   7.208  1.00 88.41           C  
ATOM   3481  OD1 ASP B   8     -22.410  -2.985   6.364  1.00 88.41           O  
ATOM   3482  OD2 ASP B   8     -24.298  -3.029   7.477  1.00 88.41           O  
ATOM   3483  N   PHE B   9     -19.770  -1.405   7.610  1.00 92.10           N  
ATOM   3484  CA  PHE B   9     -18.469  -1.988   7.305  1.00 92.10           C  
ATOM   3485  C   PHE B   9     -18.628  -3.312   6.566  1.00 92.10           C  
ATOM   3486  CB  PHE B   9     -17.658  -2.198   8.588  1.00 92.10           C  
ATOM   3487  O   PHE B   9     -17.983  -3.537   5.540  1.00 92.10           O  
ATOM   3488  CG  PHE B   9     -16.206  -2.509   8.344  1.00 92.10           C  
ATOM   3489  CD1 PHE B   9     -15.820  -3.750   7.852  1.00 92.10           C  
ATOM   3490  CD2 PHE B   9     -15.227  -1.560   8.607  1.00 92.10           C  
ATOM   3491  CE1 PHE B   9     -14.476  -4.041   7.625  1.00 92.10           C  
ATOM   3492  CE2 PHE B   9     -13.882  -1.843   8.383  1.00 92.10           C  
ATOM   3493  CZ  PHE B   9     -13.509  -3.085   7.893  1.00 92.10           C  
ATOM   3494  N   LYS B  10     -19.473  -4.136   7.152  1.00 93.68           N  
ATOM   3495  CA  LYS B  10     -19.698  -5.456   6.571  1.00 93.68           C  
ATOM   3496  C   LYS B  10     -20.060  -5.352   5.092  1.00 93.68           C  
ATOM   3497  CB  LYS B  10     -20.802  -6.195   7.329  1.00 93.68           C  
ATOM   3498  O   LYS B  10     -19.451  -6.014   4.250  1.00 93.68           O  
ATOM   3499  CG  LYS B  10     -21.133  -7.567   6.759  1.00 93.68           C  
ATOM   3500  CD  LYS B  10     -22.349  -8.178   7.444  1.00 93.68           C  
ATOM   3501  CE  LYS B  10     -23.618  -7.396   7.136  1.00 93.68           C  
ATOM   3502  NZ  LYS B  10     -24.795  -7.935   7.880  1.00 93.68           N  
ATOM   3503  N   GLU B  11     -21.052  -4.500   4.747  1.00 92.66           N  
ATOM   3504  CA  GLU B  11     -21.488  -4.348   3.361  1.00 92.66           C  
ATOM   3505  C   GLU B  11     -20.384  -3.745   2.498  1.00 92.66           C  
ATOM   3506  CB  GLU B  11     -22.748  -3.482   3.286  1.00 92.66           C  
ATOM   3507  O   GLU B  11     -20.178  -4.167   1.358  1.00 92.66           O  
ATOM   3508  CG  GLU B  11     -23.988  -4.150   3.861  1.00 92.66           C  
ATOM   3509  CD  GLU B  11     -24.270  -5.516   3.256  1.00 92.66           C  
ATOM   3510  OE1 GLU B  11     -24.559  -6.468   4.016  1.00 92.66           O  
ATOM   3511  OE2 GLU B  11     -24.200  -5.635   2.013  1.00 92.66           O  
ATOM   3512  N   HIS B  12     -19.721  -2.882   3.087  1.00 92.53           N  
ATOM   3513  CA  HIS B  12     -18.626  -2.236   2.373  1.00 92.53           C  
ATOM   3514  C   HIS B  12     -17.502  -3.223   2.078  1.00 92.53           C  
ATOM   3515  CB  HIS B  12     -18.088  -1.051   3.177  1.00 92.53           C  
ATOM   3516  O   HIS B  12     -16.980  -3.260   0.962  1.00 92.53           O  
ATOM   3517  CG  HIS B  12     -17.209  -0.137   2.384  1.00 92.53           C  
ATOM   3518  CD2 HIS B  12     -17.500   0.967   1.657  1.00 92.53           C  
ATOM   3519  ND1 HIS B  12     -15.848  -0.322   2.276  1.00 92.53           N  
ATOM   3520  CE1 HIS B  12     -15.338   0.633   1.516  1.00 92.53           C  
ATOM   3521  NE2 HIS B  12     -16.321   1.428   1.127  1.00 92.53           N  
ATOM   3522  N   ALA B  13     -17.144  -4.076   3.033  1.00 92.57           N  
ATOM   3523  CA  ALA B  13     -16.082  -5.067   2.881  1.00 92.57           C  
ATOM   3524  C   ALA B  13     -16.435  -6.087   1.801  1.00 92.57           C  
ATOM   3525  CB  ALA B  13     -15.819  -5.773   4.209  1.00 92.57           C  
ATOM   3526  O   ALA B  13     -15.548  -6.619   1.128  1.00 92.57           O  
ATOM   3527  N   LYS B  14     -17.705  -6.339   1.572  1.00 93.06           N  
ATOM   3528  CA  LYS B  14     -18.156  -7.268   0.539  1.00 93.06           C  
ATOM   3529  C   LYS B  14     -17.905  -6.703  -0.856  1.00 93.06           C  
ATOM   3530  CB  LYS B  14     -19.641  -7.588   0.717  1.00 93.06           C  
ATOM   3531  O   LYS B  14     -17.720  -7.458  -1.813  1.00 93.06           O  
ATOM   3532  CG  LYS B  14     -19.947  -8.451   1.932  1.00 93.06           C  
ATOM   3533  CD  LYS B  14     -21.446  -8.666   2.101  1.00 93.06           C  
ATOM   3534  CE  LYS B  14     -21.749  -9.605   3.260  1.00 93.06           C  
ATOM   3535  NZ  LYS B  14     -23.218  -9.747   3.489  1.00 93.06           N  
ATOM   3536  N   LYS B  15     -17.775  -5.405  -0.926  1.00 88.98           N  
ATOM   3537  CA  LYS B  15     -17.863  -4.815  -2.259  1.00 88.98           C  
ATOM   3538  C   LYS B  15     -16.573  -4.085  -2.623  1.00 88.98           C  
ATOM   3539  CB  LYS B  15     -19.050  -3.855  -2.344  1.00 88.98           C  
ATOM   3540  O   LYS B  15     -16.285  -3.873  -3.802  1.00 88.98           O  
ATOM   3541  CG  LYS B  15     -20.405  -4.532  -2.198  1.00 88.98           C  
ATOM   3542  CD  LYS B  15     -21.536  -3.513  -2.143  1.00 88.98           C  
ATOM   3543  CE  LYS B  15     -22.882  -4.182  -1.901  1.00 88.98           C  
ATOM   3544  NZ  LYS B  15     -23.973  -3.180  -1.712  1.00 88.98           N  
ATOM   3545  N   LYS B  16     -15.830  -3.763  -1.604  1.00 88.50           N  
ATOM   3546  CA  LYS B  16     -14.725  -2.860  -1.915  1.00 88.50           C  
ATOM   3547  C   LYS B  16     -13.379  -3.556  -1.735  1.00 88.50           C  
ATOM   3548  CB  LYS B  16     -14.790  -1.610  -1.037  1.00 88.50           C  
ATOM   3549  O   LYS B  16     -13.189  -4.315  -0.782  1.00 88.50           O  
ATOM   3550  CG  LYS B  16     -16.069  -0.803  -1.202  1.00 88.50           C  
ATOM   3551  CD  LYS B  16     -16.168  -0.190  -2.593  1.00 88.50           C  
ATOM   3552  CE  LYS B  16     -17.408   0.682  -2.734  1.00 88.50           C  
ATOM   3553  NZ  LYS B  16     -17.517   1.272  -4.102  1.00 88.50           N  
ATOM   3554  N   SER B  17     -12.394  -3.200  -2.593  1.00 88.10           N  
ATOM   3555  CA  SER B  17     -11.089  -3.849  -2.655  1.00 88.10           C  
ATOM   3556  C   SER B  17     -10.156  -3.317  -1.571  1.00 88.10           C  
ATOM   3557  CB  SER B  17     -10.453  -3.646  -4.031  1.00 88.10           C  
ATOM   3558  O   SER B  17      -9.153  -3.954  -1.242  1.00 88.10           O  
ATOM   3559  OG  SER B  17     -10.259  -2.268  -4.297  1.00 88.10           O  
ATOM   3560  N   MET B  18     -10.413  -2.198  -0.913  1.00 88.10           N  
ATOM   3561  CA  MET B  18      -9.496  -1.539   0.012  1.00 88.10           C  
ATOM   3562  C   MET B  18      -9.203  -2.429   1.215  1.00 88.10           C  
ATOM   3563  CB  MET B  18     -10.072  -0.201   0.479  1.00 88.10           C  
ATOM   3564  O   MET B  18      -8.164  -2.285   1.861  1.00 88.10           O  
ATOM   3565  CG  MET B  18     -11.266  -0.340   1.410  1.00 88.10           C  
ATOM   3566  SD  MET B  18     -11.836   1.276   2.067  1.00 88.10           S  
ATOM   3567  CE  MET B  18     -10.396   1.740   3.069  1.00 88.10           C  
ATOM   3568  N   TRP B  19     -10.061  -3.453   1.499  1.00 89.81           N  
ATOM   3569  CA  TRP B  19      -9.957  -4.204   2.745  1.00 89.81           C  
ATOM   3570  C   TRP B  19      -9.121  -5.465   2.554  1.00 89.81           C  
ATOM   3571  CB  TRP B  19     -11.348  -4.573   3.268  1.00 89.81           C  
ATOM   3572  O   TRP B  19      -8.476  -5.938   3.493  1.00 89.81           O  
ATOM   3573  CG  TRP B  19     -12.224  -3.391   3.557  1.00 89.81           C  
ATOM   3574  CD1 TRP B  19     -13.318  -2.983   2.846  1.00 89.81           C  
ATOM   3575  CD2 TRP B  19     -12.074  -2.460   4.634  1.00 89.81           C  
ATOM   3576  CE2 TRP B  19     -13.115  -1.513   4.514  1.00 89.81           C  
ATOM   3577  CE3 TRP B  19     -11.161  -2.336   5.689  1.00 89.81           C  
ATOM   3578  NE1 TRP B  19     -13.859  -1.854   3.417  1.00 89.81           N  
ATOM   3579  CH2 TRP B  19     -12.360  -0.355   6.436  1.00 89.81           C  
ATOM   3580  CZ2 TRP B  19     -13.268  -0.454   5.413  1.00 89.81           C  
ATOM   3581  CZ3 TRP B  19     -11.314  -1.281   6.582  1.00 89.81           C  
ATOM   3582  N   ALA B  20      -9.153  -5.989   1.285  1.00 90.42           N  
ATOM   3583  CA  ALA B  20      -8.467  -7.268   1.124  1.00 90.42           C  
ATOM   3584  C   ALA B  20      -7.823  -7.376  -0.255  1.00 90.42           C  
ATOM   3585  CB  ALA B  20      -9.439  -8.424   1.345  1.00 90.42           C  
ATOM   3586  O   ALA B  20      -7.272  -8.420  -0.610  1.00 90.42           O  
ATOM   3587  N   GLY B  21      -8.003  -6.251  -1.068  1.00 89.83           N  
ATOM   3588  CA  GLY B  21      -7.531  -6.293  -2.443  1.00 89.83           C  
ATOM   3589  C   GLY B  21      -8.638  -6.561  -3.446  1.00 89.83           C  
ATOM   3590  O   GLY B  21      -9.810  -6.646  -3.076  1.00 89.83           O  
ATOM   3591  N   ALA B  22      -8.266  -6.659  -4.725  1.00 90.67           N  
ATOM   3592  CA  ALA B  22      -9.247  -6.878  -5.785  1.00 90.67           C  
ATOM   3593  C   ALA B  22     -10.153  -8.062  -5.458  1.00 90.67           C  
ATOM   3594  CB  ALA B  22      -8.544  -7.103  -7.121  1.00 90.67           C  
ATOM   3595  O   ALA B  22      -9.686  -9.091  -4.964  1.00 90.67           O  
ATOM   3596  N   LEU B  23     -11.554  -7.858  -5.683  1.00 91.76           N  
ATOM   3597  CA  LEU B  23     -12.553  -8.879  -5.386  1.00 91.76           C  
ATOM   3598  C   LEU B  23     -12.881  -9.696  -6.631  1.00 91.76           C  
ATOM   3599  CB  LEU B  23     -13.828  -8.238  -4.832  1.00 91.76           C  
ATOM   3600  O   LEU B  23     -13.978 -10.248  -6.745  1.00 91.76           O  
ATOM   3601  CG  LEU B  23     -13.682  -7.463  -3.521  1.00 91.76           C  
ATOM   3602  CD1 LEU B  23     -14.999  -6.786  -3.156  1.00 91.76           C  
ATOM   3603  CD2 LEU B  23     -13.224  -8.390  -2.400  1.00 91.76           C  
ATOM   3604  N   ASN B  24     -11.994  -9.730  -7.617  1.00 90.97           N  
ATOM   3605  CA  ASN B  24     -12.003 -10.532  -8.836  1.00 90.97           C  
ATOM   3606  C   ASN B  24     -10.600 -11.006  -9.206  1.00 90.97           C  
ATOM   3607  CB  ASN B  24     -12.620  -9.744  -9.993  1.00 90.97           C  
ATOM   3608  O   ASN B  24      -9.616 -10.574  -8.603  1.00 90.97           O  
ATOM   3609  CG  ASN B  24     -11.919  -8.423 -10.239  1.00 90.97           C  
ATOM   3610  ND2 ASN B  24     -11.329  -8.275 -11.419  1.00 90.97           N  
ATOM   3611  OD1 ASN B  24     -11.907  -7.542  -9.375  1.00 90.97           O  
ATOM   3612  N   LYS B  25     -10.535 -11.995 -10.234  1.00 92.47           N  
ATOM   3613  CA  LYS B  25      -9.240 -12.509 -10.671  1.00 92.47           C  
ATOM   3614  C   LYS B  25      -8.488 -11.471 -11.499  1.00 92.47           C  
ATOM   3615  CB  LYS B  25      -9.418 -13.795 -11.480  1.00 92.47           C  
ATOM   3616  O   LYS B  25      -9.047 -10.889 -12.432  1.00 92.47           O  
ATOM   3617  CG  LYS B  25      -9.977 -14.959 -10.675  1.00 92.47           C  
ATOM   3618  CD  LYS B  25     -10.095 -16.219 -11.523  1.00 92.47           C  
ATOM   3619  CE  LYS B  25     -10.732 -17.362 -10.743  1.00 92.47           C  
ATOM   3620  NZ  LYS B  25     -10.931 -18.571 -11.596  1.00 92.47           N  
ATOM   3621  N   VAL B  26      -7.290 -11.135 -11.004  1.00 90.37           N  
ATOM   3622  CA  VAL B  26      -6.376 -10.252 -11.720  1.00 90.37           C  
ATOM   3623  C   VAL B  26      -5.001 -10.907 -11.828  1.00 90.37           C  
ATOM   3624  CB  VAL B  26      -6.257  -8.876 -11.028  1.00 90.37           C  
ATOM   3625  O   VAL B  26      -4.751 -11.945 -11.210  1.00 90.37           O  
ATOM   3626  CG1 VAL B  26      -7.626  -8.205 -10.921  1.00 90.37           C  
ATOM   3627  CG2 VAL B  26      -5.623  -9.027  -9.646  1.00 90.37           C  
ATOM   3628  N   THR B  27      -4.215 -10.386 -12.740  1.00 87.82           N  
ATOM   3629  CA  THR B  27      -2.831 -10.839 -12.808  1.00 87.82           C  
ATOM   3630  C   THR B  27      -2.041 -10.347 -11.598  1.00 87.82           C  
ATOM   3631  CB  THR B  27      -2.147 -10.357 -14.101  1.00 87.82           C  
ATOM   3632  O   THR B  27      -1.994  -9.146 -11.327  1.00 87.82           O  
ATOM   3633  CG2 THR B  27      -0.700 -10.833 -14.169  1.00 87.82           C  
ATOM   3634  OG1 THR B  27      -2.861 -10.871 -15.232  1.00 87.82           O  
ATOM   3635  N   ILE B  28      -1.527 -11.303 -10.771  1.00 89.34           N  
ATOM   3636  CA  ILE B  28      -0.692 -10.968  -9.623  1.00 89.34           C  
ATOM   3637  C   ILE B  28       0.777 -11.211  -9.964  1.00 89.34           C  
ATOM   3638  CB  ILE B  28      -1.094 -11.785  -8.374  1.00 89.34           C  
ATOM   3639  O   ILE B  28       1.203 -12.357 -10.122  1.00 89.34           O  
ATOM   3640  CG1 ILE B  28      -2.585 -11.600  -8.073  1.00 89.34           C  
ATOM   3641  CG2 ILE B  28      -0.238 -11.386  -7.169  1.00 89.34           C  
ATOM   3642  CD1 ILE B  28      -3.102 -12.479  -6.942  1.00 89.34           C  
ATOM   3643  N   SER B  29       1.516 -10.170 -10.058  1.00 84.03           N  
ATOM   3644  CA  SER B  29       2.930 -10.243 -10.410  1.00 84.03           C  
ATOM   3645  C   SER B  29       3.725 -10.999  -9.349  1.00 84.03           C  
ATOM   3646  CB  SER B  29       3.512  -8.841 -10.591  1.00 84.03           C  
ATOM   3647  O   SER B  29       3.598 -10.719  -8.155  1.00 84.03           O  
ATOM   3648  OG  SER B  29       4.874  -8.907 -10.976  1.00 84.03           O  
ATOM   3649  N   GLY B  30       4.508 -12.013  -9.798  1.00 87.79           N  
ATOM   3650  CA  GLY B  30       5.409 -12.706  -8.892  1.00 87.79           C  
ATOM   3651  C   GLY B  30       4.714 -13.755  -8.045  1.00 87.79           C  
ATOM   3652  O   GLY B  30       5.218 -14.142  -6.989  1.00 87.79           O  
ATOM   3653  N   LEU B  31       3.498 -14.160  -8.404  1.00 94.22           N  
ATOM   3654  CA  LEU B  31       2.788 -15.195  -7.660  1.00 94.22           C  
ATOM   3655  C   LEU B  31       3.487 -16.543  -7.803  1.00 94.22           C  
ATOM   3656  CB  LEU B  31       1.340 -15.304  -8.143  1.00 94.22           C  
ATOM   3657  O   LEU B  31       3.761 -16.990  -8.919  1.00 94.22           O  
ATOM   3658  CG  LEU B  31       0.411 -16.185  -7.307  1.00 94.22           C  
ATOM   3659  CD1 LEU B  31       0.241 -15.600  -5.909  1.00 94.22           C  
ATOM   3660  CD2 LEU B  31      -0.941 -16.342  -7.995  1.00 94.22           C  
ATOM   3661  N   MET B  32       3.783 -17.142  -6.650  1.00 96.11           N  
ATOM   3662  CA  MET B  32       4.508 -18.410  -6.648  1.00 96.11           C  
ATOM   3663  C   MET B  32       3.735 -19.477  -5.880  1.00 96.11           C  
ATOM   3664  CB  MET B  32       5.900 -18.233  -6.040  1.00 96.11           C  
ATOM   3665  O   MET B  32       2.851 -19.157  -5.084  1.00 96.11           O  
ATOM   3666  CG  MET B  32       6.724 -17.139  -6.701  1.00 96.11           C  
ATOM   3667  SD  MET B  32       7.383 -17.648  -8.336  1.00 96.11           S  
ATOM   3668  CE  MET B  32       8.625 -18.865  -7.816  1.00 96.11           C  
ATOM   3669  N   GLY B  33       4.032 -20.740  -6.160  1.00 97.11           N  
ATOM   3670  CA  GLY B  33       3.526 -21.898  -5.441  1.00 97.11           C  
ATOM   3671  C   GLY B  33       4.564 -22.990  -5.263  1.00 97.11           C  
ATOM   3672  O   GLY B  33       5.583 -23.004  -5.957  1.00 97.11           O  
ATOM   3673  N   VAL B  34       4.303 -23.795  -4.220  1.00 96.42           N  
ATOM   3674  CA  VAL B  34       5.191 -24.927  -3.977  1.00 96.42           C  
ATOM   3675  C   VAL B  34       4.662 -26.164  -4.699  1.00 96.42           C  
ATOM   3676  CB  VAL B  34       5.343 -25.215  -2.466  1.00 96.42           C  
ATOM   3677  O   VAL B  34       3.478 -26.492  -4.595  1.00 96.42           O  
ATOM   3678  CG1 VAL B  34       6.023 -26.564  -2.240  1.00 96.42           C  
ATOM   3679  CG2 VAL B  34       6.129 -24.096  -1.786  1.00 96.42           C  
ATOM   3680  N   PHE B  35       5.515 -26.805  -5.414  1.00 91.59           N  
ATOM   3681  CA  PHE B  35       5.272 -28.058  -6.119  1.00 91.59           C  
ATOM   3682  C   PHE B  35       6.281 -29.120  -5.698  1.00 91.59           C  
ATOM   3683  CB  PHE B  35       5.336 -27.845  -7.635  1.00 91.59           C  
ATOM   3684  O   PHE B  35       7.378 -28.795  -5.239  1.00 91.59           O  
ATOM   3685  CG  PHE B  35       4.360 -26.820  -8.145  1.00 91.59           C  
ATOM   3686  CD1 PHE B  35       3.101 -27.202  -8.593  1.00 91.59           C  
ATOM   3687  CD2 PHE B  35       4.702 -25.475  -8.178  1.00 91.59           C  
ATOM   3688  CE1 PHE B  35       2.195 -26.255  -9.066  1.00 91.59           C  
ATOM   3689  CE2 PHE B  35       3.802 -24.523  -8.650  1.00 91.59           C  
ATOM   3690  CZ  PHE B  35       2.550 -24.915  -9.094  1.00 91.59           C  
ATOM   3691  N   THR B  36       5.822 -30.292  -5.669  1.00 87.22           N  
ATOM   3692  CA  THR B  36       6.687 -31.380  -5.228  1.00 87.22           C  
ATOM   3693  C   THR B  36       7.005 -32.321  -6.386  1.00 87.22           C  
ATOM   3694  CB  THR B  36       6.040 -32.176  -4.079  1.00 87.22           C  
ATOM   3695  O   THR B  36       6.136 -32.619  -7.208  1.00 87.22           O  
ATOM   3696  CG2 THR B  36       5.794 -31.287  -2.865  1.00 87.22           C  
ATOM   3697  OG1 THR B  36       4.790 -32.716  -4.524  1.00 87.22           O  
ATOM   3698  N   GLU B  37       8.297 -32.563  -6.573  1.00 78.05           N  
ATOM   3699  CA  GLU B  37       8.808 -33.620  -7.442  1.00 78.05           C  
ATOM   3700  C   GLU B  37       9.775 -34.531  -6.691  1.00 78.05           C  
ATOM   3701  CB  GLU B  37       9.497 -33.020  -8.670  1.00 78.05           C  
ATOM   3702  O   GLU B  37      10.811 -34.077  -6.202  1.00 78.05           O  
ATOM   3703  CG  GLU B  37       9.793 -34.034  -9.766  1.00 78.05           C  
ATOM   3704  CD  GLU B  37      10.343 -33.403 -11.035  1.00 78.05           C  
ATOM   3705  OE1 GLU B  37      10.660 -34.144 -11.993  1.00 78.05           O  
ATOM   3706  OE2 GLU B  37      10.459 -32.158 -11.071  1.00 78.05           O  
ATOM   3707  N   ASP B  38       9.502 -35.871  -6.542  1.00 78.44           N  
ATOM   3708  CA  ASP B  38      10.384 -36.860  -5.929  1.00 78.44           C  
ATOM   3709  C   ASP B  38      10.741 -36.465  -4.498  1.00 78.44           C  
ATOM   3710  CB  ASP B  38      11.657 -37.032  -6.761  1.00 78.44           C  
ATOM   3711  O   ASP B  38      11.908 -36.523  -4.105  1.00 78.44           O  
ATOM   3712  CG  ASP B  38      11.388 -37.583  -8.150  1.00 78.44           C  
ATOM   3713  OD1 ASP B  38      10.495 -38.445  -8.302  1.00 78.44           O  
ATOM   3714  OD2 ASP B  38      12.077 -37.155  -9.101  1.00 78.44           O  
ATOM   3715  N   GLU B  39       9.849 -35.738  -3.738  1.00 81.07           N  
ATOM   3716  CA  GLU B  39       9.950 -35.358  -2.332  1.00 81.07           C  
ATOM   3717  C   GLU B  39      10.626 -33.999  -2.174  1.00 81.07           C  
ATOM   3718  CB  GLU B  39      10.716 -36.422  -1.541  1.00 81.07           C  
ATOM   3719  O   GLU B  39      10.702 -33.462  -1.067  1.00 81.07           O  
ATOM   3720  CG  GLU B  39       9.996 -37.760  -1.453  1.00 81.07           C  
ATOM   3721  CD  GLU B  39      10.626 -38.715  -0.452  1.00 81.07           C  
ATOM   3722  OE1 GLU B  39      10.049 -39.797  -0.200  1.00 81.07           O  
ATOM   3723  OE2 GLU B  39      11.704 -38.378   0.086  1.00 81.07           O  
ATOM   3724  N   ASP B  40      11.227 -33.450  -3.296  1.00 86.87           N  
ATOM   3725  CA  ASP B  40      11.835 -32.125  -3.215  1.00 86.87           C  
ATOM   3726  C   ASP B  40      10.786 -31.028  -3.381  1.00 86.87           C  
ATOM   3727  CB  ASP B  40      12.929 -31.971  -4.273  1.00 86.87           C  
ATOM   3728  O   ASP B  40       9.879 -31.150  -4.207  1.00 86.87           O  
ATOM   3729  CG  ASP B  40      14.157 -32.817  -3.984  1.00 86.87           C  
ATOM   3730  OD1 ASP B  40      14.533 -32.962  -2.801  1.00 86.87           O  
ATOM   3731  OD2 ASP B  40      14.756 -33.340  -4.949  1.00 86.87           O  
ATOM   3732  N   LEU B  41      10.957 -30.009  -2.569  1.00 92.31           N  
ATOM   3733  CA  LEU B  41      10.064 -28.860  -2.677  1.00 92.31           C  
ATOM   3734  C   LEU B  41      10.660 -27.793  -3.589  1.00 92.31           C  
ATOM   3735  CB  LEU B  41       9.784 -28.267  -1.294  1.00 92.31           C  
ATOM   3736  O   LEU B  41      11.835 -27.443  -3.457  1.00 92.31           O  
ATOM   3737  CG  LEU B  41       9.139 -29.205  -0.272  1.00 92.31           C  
ATOM   3738  CD1 LEU B  41       9.021 -28.514   1.082  1.00 92.31           C  
ATOM   3739  CD2 LEU B  41       7.771 -29.670  -0.761  1.00 92.31           C  
ATOM   3740  N   MET B  42       9.798 -27.353  -4.589  1.00 94.07           N  
ATOM   3741  CA  MET B  42      10.258 -26.287  -5.475  1.00 94.07           C  
ATOM   3742  C   MET B  42       9.213 -25.182  -5.585  1.00 94.07           C  
ATOM   3743  CB  MET B  42      10.580 -26.843  -6.863  1.00 94.07           C  
ATOM   3744  O   MET B  42       8.025 -25.460  -5.758  1.00 94.07           O  
ATOM   3745  CG  MET B  42       9.412 -27.556  -7.524  1.00 94.07           C  
ATOM   3746  SD  MET B  42       9.924 -28.533  -8.991  1.00 94.07           S  
ATOM   3747  CE  MET B  42       9.577 -30.211  -8.394  1.00 94.07           C  
ATOM   3748  N   ALA B  43       9.719 -23.977  -5.437  1.00 95.49           N  
ATOM   3749  CA  ALA B  43       8.858 -22.814  -5.637  1.00 95.49           C  
ATOM   3750  C   ALA B  43       8.868 -22.369  -7.097  1.00 95.49           C  
ATOM   3751  CB  ALA B  43       9.297 -21.665  -4.731  1.00 95.49           C  
ATOM   3752  O   ALA B  43       9.923 -22.044  -7.646  1.00 95.49           O  
ATOM   3753  N   LEU B  44       7.624 -22.370  -7.747  1.00 95.21           N  
ATOM   3754  CA  LEU B  44       7.486 -22.009  -9.154  1.00 95.21           C  
ATOM   3755  C   LEU B  44       6.414 -20.940  -9.337  1.00 95.21           C  
ATOM   3756  CB  LEU B  44       7.142 -23.242  -9.993  1.00 95.21           C  
ATOM   3757  O   LEU B  44       5.444 -20.889  -8.577  1.00 95.21           O  
ATOM   3758  CG  LEU B  44       8.166 -24.378  -9.979  1.00 95.21           C  
ATOM   3759  CD1 LEU B  44       7.600 -25.610 -10.678  1.00 95.21           C  
ATOM   3760  CD2 LEU B  44       9.467 -23.934 -10.637  1.00 95.21           C  
ATOM   3761  N   PRO B  45       6.631 -20.139 -10.394  1.00 95.35           N  
ATOM   3762  CA  PRO B  45       5.625 -19.107 -10.659  1.00 95.35           C  
ATOM   3763  C   PRO B  45       4.276 -19.691 -11.072  1.00 95.35           C  
ATOM   3764  CB  PRO B  45       6.243 -18.298 -11.802  1.00 95.35           C  
ATOM   3765  O   PRO B  45       4.225 -20.738 -11.723  1.00 95.35           O  
ATOM   3766  CG  PRO B  45       7.695 -18.649 -11.777  1.00 95.35           C  
ATOM   3767  CD  PRO B  45       7.846 -20.016 -11.175  1.00 95.35           C  
ATOM   3768  N   ILE B  46       3.187 -19.007 -10.632  1.00 95.75           N  
ATOM   3769  CA  ILE B  46       1.828 -19.226 -11.116  1.00 95.75           C  
ATOM   3770  C   ILE B  46       1.415 -18.076 -12.031  1.00 95.75           C  
ATOM   3771  CB  ILE B  46       0.828 -19.366  -9.947  1.00 95.75           C  
ATOM   3772  O   ILE B  46       1.324 -16.927 -11.592  1.00 95.75           O  
ATOM   3773  CG1 ILE B  46       1.196 -20.569  -9.071  1.00 95.75           C  
ATOM   3774  CG2 ILE B  46      -0.605 -19.490 -10.474  1.00 95.75           C  
ATOM   3775  CD1 ILE B  46       0.417 -20.645  -7.765  1.00 95.75           C  
ATOM   3776  N   HIS B  47       1.094 -18.381 -13.288  1.00 92.02           N  
ATOM   3777  CA  HIS B  47       0.895 -17.345 -14.295  1.00 92.02           C  
ATOM   3778  C   HIS B  47      -0.587 -17.057 -14.505  1.00 92.02           C  
ATOM   3779  CB  HIS B  47       1.543 -17.753 -15.619  1.00 92.02           C  
ATOM   3780  O   HIS B  47      -0.955 -15.973 -14.964  1.00 92.02           O  
ATOM   3781  CG  HIS B  47       3.030 -17.897 -15.541  1.00 92.02           C  
ATOM   3782  CD2 HIS B  47       3.829 -18.977 -15.706  1.00 92.02           C  
ATOM   3783  ND1 HIS B  47       3.866 -16.838 -15.257  1.00 92.02           N  
ATOM   3784  CE1 HIS B  47       5.118 -17.263 -15.253  1.00 92.02           C  
ATOM   3785  NE2 HIS B  47       5.123 -18.557 -15.522  1.00 92.02           N  
ATOM   3786  N   ARG B  48      -1.357 -17.871 -13.990  1.00 93.14           N  
ATOM   3787  CA  ARG B  48      -2.794 -17.656 -14.129  1.00 93.14           C  
ATOM   3788  C   ARG B  48      -3.283 -16.581 -13.165  1.00 93.14           C  
ATOM   3789  CB  ARG B  48      -3.558 -18.961 -13.891  1.00 93.14           C  
ATOM   3790  O   ARG B  48      -2.658 -16.337 -12.130  1.00 93.14           O  
ATOM   3791  CG  ARG B  48      -3.334 -20.011 -14.967  1.00 93.14           C  
ATOM   3792  CD  ARG B  48      -3.914 -21.361 -14.567  1.00 93.14           C  
ATOM   3793  NE  ARG B  48      -3.124 -21.997 -13.517  1.00 93.14           N  
ATOM   3794  NH1 ARG B  48      -1.813 -23.230 -14.966  1.00 93.14           N  
ATOM   3795  NH2 ARG B  48      -1.489 -23.389 -12.702  1.00 93.14           N  
ATOM   3796  CZ  ARG B  48      -2.144 -22.871 -13.731  1.00 93.14           C  
ATOM   3797  N   ASP B  49      -4.505 -15.914 -13.566  1.00 93.08           N  
ATOM   3798  CA  ASP B  49      -5.092 -14.857 -12.748  1.00 93.08           C  
ATOM   3799  C   ASP B  49      -5.707 -15.427 -11.472  1.00 93.08           C  
ATOM   3800  CB  ASP B  49      -6.148 -14.086 -13.543  1.00 93.08           C  
ATOM   3801  O   ASP B  49      -6.271 -16.524 -11.486  1.00 93.08           O  
ATOM   3802  CG  ASP B  49      -5.562 -13.305 -14.706  1.00 93.08           C  
ATOM   3803  OD1 ASP B  49      -4.335 -13.069 -14.725  1.00 93.08           O  
ATOM   3804  OD2 ASP B  49      -6.335 -12.919 -15.609  1.00 93.08           O  
ATOM   3805  N   HIS B  50      -5.505 -14.744 -10.362  1.00 95.97           N  
ATOM   3806  CA  HIS B  50      -6.130 -15.090  -9.091  1.00 95.97           C  
ATOM   3807  C   HIS B  50      -6.660 -13.849  -8.381  1.00 95.97           C  
ATOM   3808  CB  HIS B  50      -5.138 -15.827  -8.189  1.00 95.97           C  
ATOM   3809  O   HIS B  50      -6.405 -12.724  -8.816  1.00 95.97           O  
ATOM   3810  CG  HIS B  50      -4.864 -17.233  -8.620  1.00 95.97           C  
ATOM   3811  CD2 HIS B  50      -3.787 -17.783  -9.228  1.00 95.97           C  
ATOM   3812  ND1 HIS B  50      -5.770 -18.256  -8.438  1.00 95.97           N  
ATOM   3813  CE1 HIS B  50      -5.258 -19.378  -8.916  1.00 95.97           C  
ATOM   3814  NE2 HIS B  50      -4.056 -19.118  -9.401  1.00 95.97           N  
ATOM   3815  N   CYS B  51      -7.483 -14.163  -7.401  1.00 95.81           N  
ATOM   3816  CA  CYS B  51      -8.139 -13.097  -6.653  1.00 95.81           C  
ATOM   3817  C   CYS B  51      -7.320 -12.706  -5.428  1.00 95.81           C  
ATOM   3818  CB  CYS B  51      -9.541 -13.527  -6.224  1.00 95.81           C  
ATOM   3819  O   CYS B  51      -7.206 -13.482  -4.478  1.00 95.81           O  
ATOM   3820  SG  CYS B  51     -10.419 -12.283  -5.252  1.00 95.81           S  
ATOM   3821  N   PRO B  52      -6.766 -11.492  -5.411  1.00 94.46           N  
ATOM   3822  CA  PRO B  52      -5.980 -11.035  -4.263  1.00 94.46           C  
ATOM   3823  C   PRO B  52      -6.748 -11.129  -2.946  1.00 94.46           C  
ATOM   3824  CB  PRO B  52      -5.665  -9.577  -4.608  1.00 94.46           C  
ATOM   3825  O   PRO B  52      -6.180 -11.517  -1.922  1.00 94.46           O  
ATOM   3826  CG  PRO B  52      -5.597  -9.544  -6.101  1.00 94.46           C  
ATOM   3827  CD  PRO B  52      -6.663 -10.450  -6.647  1.00 94.46           C  
ATOM   3828  N   ALA B  53      -8.022 -10.754  -2.877  1.00 94.98           N  
ATOM   3829  CA  ALA B  53      -8.831 -10.800  -1.662  1.00 94.98           C  
ATOM   3830  C   ALA B  53      -8.923 -12.222  -1.117  1.00 94.98           C  
ATOM   3831  CB  ALA B  53     -10.228 -10.246  -1.932  1.00 94.98           C  
ATOM   3832  O   ALA B  53      -8.839 -12.436   0.095  1.00 94.98           O  
ATOM   3833  N   LEU B  54      -9.043 -13.243  -2.005  1.00 97.56           N  
ATOM   3834  CA  LEU B  54      -9.115 -14.634  -1.574  1.00 97.56           C  
ATOM   3835  C   LEU B  54      -7.811 -15.067  -0.913  1.00 97.56           C  
ATOM   3836  CB  LEU B  54      -9.427 -15.549  -2.761  1.00 97.56           C  
ATOM   3837  O   LEU B  54      -7.824 -15.652   0.172  1.00 97.56           O  
ATOM   3838  CG  LEU B  54      -9.526 -17.045  -2.457  1.00 97.56           C  
ATOM   3839  CD1 LEU B  54     -10.644 -17.309  -1.455  1.00 97.56           C  
ATOM   3840  CD2 LEU B  54      -9.752 -17.837  -3.740  1.00 97.56           C  
ATOM   3841  N   LEU B  55      -6.704 -14.748  -1.578  1.00 97.00           N  
ATOM   3842  CA  LEU B  55      -5.404 -15.111  -1.024  1.00 97.00           C  
ATOM   3843  C   LEU B  55      -5.172 -14.420   0.315  1.00 97.00           C  
ATOM   3844  CB  LEU B  55      -4.283 -14.745  -2.001  1.00 97.00           C  
ATOM   3845  O   LEU B  55      -4.630 -15.023   1.244  1.00 97.00           O  
ATOM   3846  CG  LEU B  55      -4.340 -15.410  -3.377  1.00 97.00           C  
ATOM   3847  CD1 LEU B  55      -3.105 -15.043  -4.194  1.00 97.00           C  
ATOM   3848  CD2 LEU B  55      -4.464 -16.923  -3.236  1.00 97.00           C  
ATOM   3849  N   LYS B  56      -5.595 -13.217   0.378  1.00 95.31           N  
ATOM   3850  CA  LYS B  56      -5.398 -12.425   1.589  1.00 95.31           C  
ATOM   3851  C   LYS B  56      -6.158 -13.026   2.768  1.00 95.31           C  
ATOM   3852  CB  LYS B  56      -5.842 -10.979   1.362  1.00 95.31           C  
ATOM   3853  O   LYS B  56      -5.641 -13.072   3.887  1.00 95.31           O  
ATOM   3854  CG  LYS B  56      -5.604 -10.065   2.555  1.00 95.31           C  
ATOM   3855  CD  LYS B  56      -4.127  -9.998   2.922  1.00 95.31           C  
ATOM   3856  CE  LYS B  56      -3.906  -9.225   4.215  1.00 95.31           C  
ATOM   3857  NZ  LYS B  56      -2.508  -9.377   4.719  1.00 95.31           N  
ATOM   3858  N   ILE B  57      -7.373 -13.449   2.622  1.00 96.76           N  
ATOM   3859  CA  ILE B  57      -8.126 -13.973   3.756  1.00 96.76           C  
ATOM   3860  C   ILE B  57      -7.472 -15.258   4.260  1.00 96.76           C  
ATOM   3861  CB  ILE B  57      -9.603 -14.233   3.383  1.00 96.76           C  
ATOM   3862  O   ILE B  57      -7.493 -15.543   5.460  1.00 96.76           O  
ATOM   3863  CG1 ILE B  57      -9.701 -15.357   2.345  1.00 96.76           C  
ATOM   3864  CG2 ILE B  57     -10.263 -12.952   2.867  1.00 96.76           C  
ATOM   3865  CD1 ILE B  57     -11.127 -15.794   2.040  1.00 96.76           C  
ATOM   3866  N   PHE B  58      -6.857 -16.088   3.409  1.00 97.67           N  
ATOM   3867  CA  PHE B  58      -6.084 -17.240   3.858  1.00 97.67           C  
ATOM   3868  C   PHE B  58      -4.856 -16.795   4.642  1.00 97.67           C  
ATOM   3869  CB  PHE B  58      -5.661 -18.103   2.665  1.00 97.67           C  
ATOM   3870  O   PHE B  58      -4.580 -17.319   5.724  1.00 97.67           O  
ATOM   3871  CG  PHE B  58      -6.817 -18.690   1.900  1.00 97.67           C  
ATOM   3872  CD1 PHE B  58      -8.025 -18.954   2.534  1.00 97.67           C  
ATOM   3873  CD2 PHE B  58      -6.695 -18.977   0.547  1.00 97.67           C  
ATOM   3874  CE1 PHE B  58      -9.097 -19.497   1.829  1.00 97.67           C  
ATOM   3875  CE2 PHE B  58      -7.762 -19.520  -0.164  1.00 97.67           C  
ATOM   3876  CZ  PHE B  58      -8.961 -19.780   0.479  1.00 97.67           C  
ATOM   3877  N   ASP B  59      -4.171 -15.865   4.034  1.00 96.07           N  
ATOM   3878  CA  ASP B  59      -2.942 -15.364   4.641  1.00 96.07           C  
ATOM   3879  C   ASP B  59      -3.211 -14.781   6.027  1.00 96.07           C  
ATOM   3880  CB  ASP B  59      -2.292 -14.308   3.744  1.00 96.07           C  
ATOM   3881  O   ASP B  59      -2.418 -14.971   6.951  1.00 96.07           O  
ATOM   3882  CG  ASP B  59      -0.929 -13.863   4.242  1.00 96.07           C  
ATOM   3883  OD1 ASP B  59      -0.014 -14.708   4.351  1.00 96.07           O  
ATOM   3884  OD2 ASP B  59      -0.768 -12.658   4.532  1.00 96.07           O  
ATOM   3885  N   GLU B  60      -4.303 -14.075   6.204  1.00 95.39           N  
ATOM   3886  CA  GLU B  60      -4.641 -13.455   7.482  1.00 95.39           C  
ATOM   3887  C   GLU B  60      -4.780 -14.501   8.584  1.00 95.39           C  
ATOM   3888  CB  GLU B  60      -5.933 -12.642   7.361  1.00 95.39           C  
ATOM   3889  O   GLU B  60      -4.318 -14.292   9.707  1.00 95.39           O  
ATOM   3890  CG  GLU B  60      -5.766 -11.329   6.610  1.00 95.39           C  
ATOM   3891  CD  GLU B  60      -4.860 -10.340   7.326  1.00 95.39           C  
ATOM   3892  OE1 GLU B  60      -4.338  -9.410   6.670  1.00 95.39           O  
ATOM   3893  OE2 GLU B  60      -4.669 -10.497   8.552  1.00 95.39           O  
ATOM   3894  N   LEU B  61      -5.349 -15.611   8.225  1.00 96.93           N  
ATOM   3895  CA  LEU B  61      -5.509 -16.671   9.214  1.00 96.93           C  
ATOM   3896  C   LEU B  61      -4.160 -17.277   9.584  1.00 96.93           C  
ATOM   3897  CB  LEU B  61      -6.445 -17.761   8.685  1.00 96.93           C  
ATOM   3898  O   LEU B  61      -3.898 -17.551  10.757  1.00 96.93           O  
ATOM   3899  CG  LEU B  61      -7.888 -17.340   8.405  1.00 96.93           C  
ATOM   3900  CD1 LEU B  61      -8.725 -18.550   8.003  1.00 96.93           C  
ATOM   3901  CD2 LEU B  61      -8.489 -16.649   9.624  1.00 96.93           C  
ATOM   3902  N   ILE B  62      -3.287 -17.446   8.596  1.00 97.52           N  
ATOM   3903  CA  ILE B  62      -1.945 -17.968   8.832  1.00 97.52           C  
ATOM   3904  C   ILE B  62      -1.154 -16.986   9.694  1.00 97.52           C  
ATOM   3905  CB  ILE B  62      -1.202 -18.237   7.505  1.00 97.52           C  
ATOM   3906  O   ILE B  62      -0.519 -17.383  10.674  1.00 97.52           O  
ATOM   3907  CG1 ILE B  62      -1.882 -19.373   6.732  1.00 97.52           C  
ATOM   3908  CG2 ILE B  62       0.272 -18.559   7.768  1.00 97.52           C  
ATOM   3909  CD1 ILE B  62      -1.368 -19.548   5.310  1.00 97.52           C  
ATOM   3910  N   VAL B  63      -1.251 -15.709   9.403  1.00 95.82           N  
ATOM   3911  CA  VAL B  63      -0.517 -14.678  10.131  1.00 95.82           C  
ATOM   3912  C   VAL B  63      -1.039 -14.586  11.563  1.00 95.82           C  
ATOM   3913  CB  VAL B  63      -0.627 -13.304   9.434  1.00 95.82           C  
ATOM   3914  O   VAL B  63      -0.259 -14.427  12.505  1.00 95.82           O  
ATOM   3915  CG1 VAL B  63      -0.096 -12.195  10.340  1.00 95.82           C  
ATOM   3916  CG2 VAL B  63       0.125 -13.318   8.105  1.00 95.82           C  
ATOM   3917  N   ASN B  64      -2.360 -14.672  11.738  1.00 94.53           N  
ATOM   3918  CA  ASN B  64      -2.916 -14.658  13.088  1.00 94.53           C  
ATOM   3919  C   ASN B  64      -2.352 -15.793  13.937  1.00 94.53           C  
ATOM   3920  CB  ASN B  64      -4.443 -14.737  13.040  1.00 94.53           C  
ATOM   3921  O   ASN B  64      -2.052 -15.601  15.117  1.00 94.53           O  
ATOM   3922  CG  ASN B  64      -5.087 -13.406  12.705  1.00 94.53           C  
ATOM   3923  ND2 ASN B  64      -6.387 -13.427  12.436  1.00 94.53           N  
ATOM   3924  OD1 ASN B  64      -4.421 -12.368  12.686  1.00 94.53           O  
ATOM   3925  N   ALA B  65      -2.220 -16.942  13.307  1.00 96.39           N  
ATOM   3926  CA  ALA B  65      -1.650 -18.089  14.008  1.00 96.39           C  
ATOM   3927  C   ALA B  65      -0.193 -17.834  14.383  1.00 96.39           C  
ATOM   3928  CB  ALA B  65      -1.763 -19.347  13.150  1.00 96.39           C  
ATOM   3929  O   ALA B  65       0.226 -18.130  15.505  1.00 96.39           O  
ATOM   3930  N   THR B  66       0.575 -17.242  13.466  1.00 95.80           N  
ATOM   3931  CA  THR B  66       1.977 -16.958  13.752  1.00 95.80           C  
ATOM   3932  C   THR B  66       2.102 -15.839  14.782  1.00 95.80           C  
ATOM   3933  CB  THR B  66       2.741 -16.570  12.473  1.00 95.80           C  
ATOM   3934  O   THR B  66       3.016 -15.850  15.610  1.00 95.80           O  
ATOM   3935  CG2 THR B  66       2.813 -17.741  11.499  1.00 95.80           C  
ATOM   3936  OG1 THR B  66       2.070 -15.475  11.837  1.00 95.80           O  
ATOM   3937  N   ASP B  67       1.193 -14.875  14.733  1.00 93.76           N  
ATOM   3938  CA  ASP B  67       1.183 -13.842  15.764  1.00 93.76           C  
ATOM   3939  C   ASP B  67       0.983 -14.451  17.150  1.00 93.76           C  
ATOM   3940  CB  ASP B  67       0.090 -12.810  15.480  1.00 93.76           C  
ATOM   3941  O   ASP B  67       1.652 -14.058  18.109  1.00 93.76           O  
ATOM   3942  CG  ASP B  67       0.494 -11.793  14.427  1.00 93.76           C  
ATOM   3943  OD1 ASP B  67       1.679 -11.762  14.031  1.00 93.76           O  
ATOM   3944  OD2 ASP B  67      -0.381 -11.014  13.990  1.00 93.76           O  
ATOM   3945  N   HIS B  68       0.070 -15.340  17.166  1.00 93.74           N  
ATOM   3946  CA  HIS B  68      -0.186 -16.021  18.430  1.00 93.74           C  
ATOM   3947  C   HIS B  68       1.046 -16.785  18.903  1.00 93.74           C  
ATOM   3948  CB  HIS B  68      -1.374 -16.974  18.295  1.00 93.74           C  
ATOM   3949  O   HIS B  68       1.399 -16.733  20.084  1.00 93.74           O  
ATOM   3950  CG  HIS B  68      -1.847 -17.534  19.599  1.00 93.74           C  
ATOM   3951  CD2 HIS B  68      -1.672 -17.098  20.869  1.00 93.74           C  
ATOM   3952  ND1 HIS B  68      -2.597 -18.686  19.686  1.00 93.74           N  
ATOM   3953  CE1 HIS B  68      -2.864 -18.935  20.957  1.00 93.74           C  
ATOM   3954  NE2 HIS B  68      -2.314 -17.987  21.695  1.00 93.74           N  
ATOM   3955  N   GLU B  69       1.622 -17.427  18.002  1.00 94.96           N  
ATOM   3956  CA  GLU B  69       2.857 -18.130  18.338  1.00 94.96           C  
ATOM   3957  C   GLU B  69       3.906 -17.169  18.890  1.00 94.96           C  
ATOM   3958  CB  GLU B  69       3.408 -18.864  17.113  1.00 94.96           C  
ATOM   3959  O   GLU B  69       4.568 -17.470  19.885  1.00 94.96           O  
ATOM   3960  CG  GLU B  69       4.524 -19.848  17.436  1.00 94.96           C  
ATOM   3961  CD  GLU B  69       5.891 -19.191  17.540  1.00 94.96           C  
ATOM   3962  OE1 GLU B  69       6.773 -19.734  18.243  1.00 94.96           O  
ATOM   3963  OE2 GLU B  69       6.081 -18.123  16.916  1.00 94.96           O  
ATOM   3964  N   ARG B  70       4.123 -16.049  18.317  1.00 92.14           N  
ATOM   3965  CA  ARG B  70       5.103 -15.068  18.772  1.00 92.14           C  
ATOM   3966  C   ARG B  70       4.715 -14.497  20.132  1.00 92.14           C  
ATOM   3967  CB  ARG B  70       5.248 -13.938  17.751  1.00 92.14           C  
ATOM   3968  O   ARG B  70       5.577 -14.262  20.981  1.00 92.14           O  
ATOM   3969  CG  ARG B  70       5.917 -14.363  16.453  1.00 92.14           C  
ATOM   3970  CD  ARG B  70       7.352 -14.816  16.680  1.00 92.14           C  
ATOM   3971  NE  ARG B  70       7.973 -15.281  15.443  1.00 92.14           N  
ATOM   3972  NH1 ARG B  70       9.835 -16.181  16.472  1.00 92.14           N  
ATOM   3973  NH2 ARG B  70       9.611 -16.297  14.194  1.00 92.14           N  
ATOM   3974  CZ  ARG B  70       9.138 -15.919  15.373  1.00 92.14           C  
ATOM   3975  N   ALA B  71       3.478 -14.318  20.313  1.00 89.47           N  
ATOM   3976  CA  ALA B  71       3.001 -13.769  21.580  1.00 89.47           C  
ATOM   3977  C   ALA B  71       3.222 -14.755  22.723  1.00 89.47           C  
ATOM   3978  CB  ALA B  71       1.523 -13.400  21.477  1.00 89.47           C  
ATOM   3979  O   ALA B  71       3.418 -14.349  23.872  1.00 89.47           O  
ATOM   3980  N   CYS B  72       3.296 -16.041  22.409  1.00 88.91           N  
ATOM   3981  CA  CYS B  72       3.361 -17.066  23.445  1.00 88.91           C  
ATOM   3982  C   CYS B  72       4.744 -17.703  23.496  1.00 88.91           C  
ATOM   3983  CB  CYS B  72       2.303 -18.142  23.201  1.00 88.91           C  
ATOM   3984  O   CYS B  72       4.972 -18.643  24.260  1.00 88.91           O  
ATOM   3985  SG  CYS B  72       0.606 -17.531  23.307  1.00 88.91           S  
ATOM   3986  N   HIS B  73       5.663 -17.217  22.651  1.00 82.74           N  
ATOM   3987  CA  HIS B  73       6.949 -17.864  22.419  1.00 82.74           C  
ATOM   3988  C   HIS B  73       7.715 -18.053  23.724  1.00 82.74           C  
ATOM   3989  CB  HIS B  73       7.788 -17.050  21.432  1.00 82.74           C  
ATOM   3990  O   HIS B  73       8.399 -19.062  23.907  1.00 82.74           O  
ATOM   3991  CG  HIS B  73       9.086 -17.700  21.069  1.00 82.74           C  
ATOM   3992  CD2 HIS B  73      10.347 -17.472  21.507  1.00 82.74           C  
ATOM   3993  ND1 HIS B  73       9.176 -18.718  20.145  1.00 82.74           N  
ATOM   3994  CE1 HIS B  73      10.440 -19.090  20.030  1.00 82.74           C  
ATOM   3995  NE2 HIS B  73      11.171 -18.349  20.846  1.00 82.74           N  
ATOM   3996  N   SER B  74       7.581 -17.103  24.654  1.00 81.25           N  
ATOM   3997  CA  SER B  74       8.378 -17.136  25.876  1.00 81.25           C  
ATOM   3998  C   SER B  74       7.518 -17.480  27.087  1.00 81.25           C  
ATOM   3999  CB  SER B  74       9.074 -15.793  26.099  1.00 81.25           C  
ATOM   4000  O   SER B  74       7.965 -17.353  28.229  1.00 81.25           O  
ATOM   4001  OG  SER B  74       9.885 -15.456  24.986  1.00 81.25           O  
ATOM   4002  N   LYS B  75       6.292 -17.956  26.817  1.00 85.23           N  
ATOM   4003  CA  LYS B  75       5.375 -18.277  27.907  1.00 85.23           C  
ATOM   4004  C   LYS B  75       5.360 -19.777  28.189  1.00 85.23           C  
ATOM   4005  CB  LYS B  75       3.962 -17.792  27.581  1.00 85.23           C  
ATOM   4006  O   LYS B  75       5.904 -20.565  27.413  1.00 85.23           O  
ATOM   4007  CG  LYS B  75       3.846 -16.283  27.424  1.00 85.23           C  
ATOM   4008  CD  LYS B  75       2.392 -15.839  27.335  1.00 85.23           C  
ATOM   4009  CE  LYS B  75       2.273 -14.326  27.219  1.00 85.23           C  
ATOM   4010  NZ  LYS B  75       0.849 -13.888  27.114  1.00 85.23           N  
ATOM   4011  N   THR B  76       4.857 -20.212  29.379  1.00 83.55           N  
ATOM   4012  CA  THR B  76       4.778 -21.613  29.776  1.00 83.55           C  
ATOM   4013  C   THR B  76       3.859 -22.391  28.838  1.00 83.55           C  
ATOM   4014  CB  THR B  76       4.277 -21.756  31.225  1.00 83.55           C  
ATOM   4015  O   THR B  76       4.192 -23.499  28.412  1.00 83.55           O  
ATOM   4016  CG2 THR B  76       4.463 -23.182  31.733  1.00 83.55           C  
ATOM   4017  OG1 THR B  76       5.011 -20.860  32.069  1.00 83.55           O  
ATOM   4018  N   LYS B  77       2.779 -21.698  28.493  1.00 88.00           N  
ATOM   4019  CA  LYS B  77       1.859 -22.271  27.515  1.00 88.00           C  
ATOM   4020  C   LYS B  77       2.137 -21.729  26.116  1.00 88.00           C  
ATOM   4021  CB  LYS B  77       0.409 -21.984  27.910  1.00 88.00           C  
ATOM   4022  O   LYS B  77       1.706 -20.626  25.775  1.00 88.00           O  
ATOM   4023  CG  LYS B  77      -0.002 -22.594  29.242  1.00 88.00           C  
ATOM   4024  CD  LYS B  77      -1.463 -22.305  29.561  1.00 88.00           C  
ATOM   4025  CE  LYS B  77      -1.868 -22.888  30.909  1.00 88.00           C  
ATOM   4026  NZ  LYS B  77      -3.287 -22.570  31.246  1.00 88.00           N  
ATOM   4027  N   LYS B  78       2.831 -22.610  25.306  1.00 92.67           N  
ATOM   4028  CA  LYS B  78       3.313 -22.149  24.007  1.00 92.67           C  
ATOM   4029  C   LYS B  78       2.543 -22.811  22.868  1.00 92.67           C  
ATOM   4030  CB  LYS B  78       4.810 -22.427  23.860  1.00 92.67           C  
ATOM   4031  O   LYS B  78       1.810 -23.778  23.088  1.00 92.67           O  
ATOM   4032  CG  LYS B  78       5.658 -21.866  24.992  1.00 92.67           C  
ATOM   4033  CD  LYS B  78       7.132 -22.201  24.804  1.00 92.67           C  
ATOM   4034  CE  LYS B  78       7.982 -21.637  25.935  1.00 92.67           C  
ATOM   4035  NZ  LYS B  78       9.425 -21.989  25.771  1.00 92.67           N  
ATOM   4036  N   VAL B  79       2.661 -22.188  21.760  1.00 96.36           N  
ATOM   4037  CA  VAL B  79       2.226 -22.838  20.528  1.00 96.36           C  
ATOM   4038  C   VAL B  79       3.303 -23.807  20.046  1.00 96.36           C  
ATOM   4039  CB  VAL B  79       1.905 -21.805  19.425  1.00 96.36           C  
ATOM   4040  O   VAL B  79       4.452 -23.413  19.835  1.00 96.36           O  
ATOM   4041  CG1 VAL B  79       1.512 -22.507  18.126  1.00 96.36           C  
ATOM   4042  CG2 VAL B  79       0.795 -20.861  19.883  1.00 96.36           C  
ATOM   4043  N   THR B  80       2.876 -25.105  19.876  1.00 95.91           N  
ATOM   4044  CA  THR B  80       3.867 -26.094  19.468  1.00 95.91           C  
ATOM   4045  C   THR B  80       3.622 -26.545  18.031  1.00 95.91           C  
ATOM   4046  CB  THR B  80       3.852 -27.318  20.402  1.00 95.91           C  
ATOM   4047  O   THR B  80       4.521 -27.085  17.382  1.00 95.91           O  
ATOM   4048  CG2 THR B  80       4.101 -26.908  21.850  1.00 95.91           C  
ATOM   4049  OG1 THR B  80       2.577 -27.965  20.313  1.00 95.91           O  
ATOM   4050  N   TYR B  81       2.409 -26.335  17.537  1.00 97.83           N  
ATOM   4051  CA  TYR B  81       2.152 -26.626  16.131  1.00 97.83           C  
ATOM   4052  C   TYR B  81       1.127 -25.659  15.552  1.00 97.83           C  
ATOM   4053  CB  TYR B  81       1.663 -28.068  15.961  1.00 97.83           C  
ATOM   4054  O   TYR B  81       0.311 -25.096  16.286  1.00 97.83           O  
ATOM   4055  CG  TYR B  81       0.275 -28.306  16.507  1.00 97.83           C  
ATOM   4056  CD1 TYR B  81       0.087 -28.950  17.727  1.00 97.83           C  
ATOM   4057  CD2 TYR B  81      -0.849 -27.889  15.802  1.00 97.83           C  
ATOM   4058  CE1 TYR B  81      -1.190 -29.174  18.233  1.00 97.83           C  
ATOM   4059  CE2 TYR B  81      -2.130 -28.108  16.298  1.00 97.83           C  
ATOM   4060  OH  TYR B  81      -3.556 -28.968  18.008  1.00 97.83           O  
ATOM   4061  CZ  TYR B  81      -2.290 -28.749  17.512  1.00 97.83           C  
ATOM   4062  N   ILE B  82       1.281 -25.490  14.271  1.00 98.58           N  
ATOM   4063  CA  ILE B  82       0.286 -24.850  13.418  1.00 98.58           C  
ATOM   4064  C   ILE B  82      -0.059 -25.768  12.248  1.00 98.58           C  
ATOM   4065  CB  ILE B  82       0.783 -23.482  12.897  1.00 98.58           C  
ATOM   4066  O   ILE B  82       0.821 -26.162  11.479  1.00 98.58           O  
ATOM   4067  CG1 ILE B  82       1.076 -22.539  14.069  1.00 98.58           C  
ATOM   4068  CG2 ILE B  82      -0.240 -22.865  11.939  1.00 98.58           C  
ATOM   4069  CD1 ILE B  82       1.737 -21.230  13.660  1.00 98.58           C  
ATOM   4070  N   LYS B  83      -1.361 -26.157  12.084  1.00 98.70           N  
ATOM   4071  CA  LYS B  83      -1.833 -27.027  11.011  1.00 98.70           C  
ATOM   4072  C   LYS B  83      -2.659 -26.246   9.993  1.00 98.70           C  
ATOM   4073  CB  LYS B  83      -2.657 -28.182  11.579  1.00 98.70           C  
ATOM   4074  O   LYS B  83      -3.665 -25.627  10.346  1.00 98.70           O  
ATOM   4075  CG  LYS B  83      -1.852 -29.164  12.418  1.00 98.70           C  
ATOM   4076  CD  LYS B  83      -2.721 -30.304  12.933  1.00 98.70           C  
ATOM   4077  CE  LYS B  83      -1.911 -31.300  13.752  1.00 98.70           C  
ATOM   4078  NZ  LYS B  83      -2.774 -32.371  14.333  1.00 98.70           N  
ATOM   4079  N   ILE B  84      -2.148 -26.303   8.807  1.00 98.75           N  
ATOM   4080  CA  ILE B  84      -2.828 -25.666   7.685  1.00 98.75           C  
ATOM   4081  C   ILE B  84      -3.316 -26.731   6.704  1.00 98.75           C  
ATOM   4082  CB  ILE B  84      -1.907 -24.656   6.964  1.00 98.75           C  
ATOM   4083  O   ILE B  84      -2.565 -27.641   6.343  1.00 98.75           O  
ATOM   4084  CG1 ILE B  84      -1.431 -23.576   7.942  1.00 98.75           C  
ATOM   4085  CG2 ILE B  84      -2.624 -24.032   5.764  1.00 98.75           C  
ATOM   4086  CD1 ILE B  84      -0.260 -22.749   7.430  1.00 98.75           C  
ATOM   4087  N   SER B  85      -4.623 -26.626   6.307  1.00 98.48           N  
ATOM   4088  CA  SER B  85      -5.155 -27.616   5.377  1.00 98.48           C  
ATOM   4089  C   SER B  85      -6.038 -26.962   4.319  1.00 98.48           C  
ATOM   4090  CB  SER B  85      -5.950 -28.684   6.128  1.00 98.48           C  
ATOM   4091  O   SER B  85      -6.644 -25.918   4.568  1.00 98.48           O  
ATOM   4092  OG  SER B  85      -7.121 -28.129   6.702  1.00 98.48           O  
ATOM   4093  N   PHE B  86      -5.971 -27.465   3.192  1.00 98.47           N  
ATOM   4094  CA  PHE B  86      -6.797 -27.055   2.063  1.00 98.47           C  
ATOM   4095  C   PHE B  86      -7.257 -28.265   1.259  1.00 98.47           C  
ATOM   4096  CB  PHE B  86      -6.031 -26.084   1.158  1.00 98.47           C  
ATOM   4097  O   PHE B  86      -6.435 -28.991   0.696  1.00 98.47           O  
ATOM   4098  CG  PHE B  86      -6.861 -25.511   0.042  1.00 98.47           C  
ATOM   4099  CD1 PHE B  86      -6.648 -25.902  -1.274  1.00 98.47           C  
ATOM   4100  CD2 PHE B  86      -7.855 -24.578   0.309  1.00 98.47           C  
ATOM   4101  CE1 PHE B  86      -7.415 -25.373  -2.309  1.00 98.47           C  
ATOM   4102  CE2 PHE B  86      -8.626 -24.045  -0.720  1.00 98.47           C  
ATOM   4103  CZ  PHE B  86      -8.403 -24.442  -2.028  1.00 98.47           C  
ATOM   4104  N   ASP B  87      -8.549 -28.520   1.256  1.00 97.23           N  
ATOM   4105  CA  ASP B  87      -9.130 -29.676   0.581  1.00 97.23           C  
ATOM   4106  C   ASP B  87     -10.476 -29.326  -0.048  1.00 97.23           C  
ATOM   4107  CB  ASP B  87      -9.293 -30.842   1.559  1.00 97.23           C  
ATOM   4108  O   ASP B  87     -11.397 -28.891   0.646  1.00 97.23           O  
ATOM   4109  CG  ASP B  87      -9.766 -32.118   0.886  1.00 97.23           C  
ATOM   4110  OD1 ASP B  87      -9.316 -32.417  -0.241  1.00 97.23           O  
ATOM   4111  OD2 ASP B  87     -10.599 -32.831   1.487  1.00 97.23           O  
ATOM   4112  N   LYS B  88     -10.539 -29.504  -1.348  1.00 95.45           N  
ATOM   4113  CA  LYS B  88     -11.760 -29.282  -2.117  1.00 95.45           C  
ATOM   4114  C   LYS B  88     -12.374 -27.923  -1.795  1.00 95.45           C  
ATOM   4115  CB  LYS B  88     -12.776 -30.393  -1.845  1.00 95.45           C  
ATOM   4116  O   LYS B  88     -13.580 -27.820  -1.562  1.00 95.45           O  
ATOM   4117  CG  LYS B  88     -12.319 -31.773  -2.296  1.00 95.45           C  
ATOM   4118  CD  LYS B  88     -13.377 -32.832  -2.011  1.00 95.45           C  
ATOM   4119  CE  LYS B  88     -12.899 -34.222  -2.410  1.00 95.45           C  
ATOM   4120  NZ  LYS B  88     -13.905 -35.272  -2.070  1.00 95.45           N  
ATOM   4121  N   GLY B  89     -11.515 -26.929  -1.649  1.00 96.84           N  
ATOM   4122  CA  GLY B  89     -11.973 -25.555  -1.521  1.00 96.84           C  
ATOM   4123  C   GLY B  89     -12.128 -25.110  -0.079  1.00 96.84           C  
ATOM   4124  O   GLY B  89     -12.314 -23.922   0.193  1.00 96.84           O  
ATOM   4125  N   VAL B  90     -12.045 -26.095   0.876  1.00 98.43           N  
ATOM   4126  CA  VAL B  90     -12.163 -25.763   2.293  1.00 98.43           C  
ATOM   4127  C   VAL B  90     -10.777 -25.511   2.881  1.00 98.43           C  
ATOM   4128  CB  VAL B  90     -12.881 -26.882   3.080  1.00 98.43           C  
ATOM   4129  O   VAL B  90      -9.878 -26.345   2.749  1.00 98.43           O  
ATOM   4130  CG1 VAL B  90     -12.874 -26.579   4.577  1.00 98.43           C  
ATOM   4131  CG2 VAL B  90     -14.312 -27.056   2.574  1.00 98.43           C  
ATOM   4132  N   PHE B  91     -10.622 -24.355   3.491  1.00 98.72           N  
ATOM   4133  CA  PHE B  91      -9.387 -23.951   4.153  1.00 98.72           C  
ATOM   4134  C   PHE B  91      -9.526 -24.052   5.667  1.00 98.72           C  
ATOM   4135  CB  PHE B  91      -9.004 -22.523   3.755  1.00 98.72           C  
ATOM   4136  O   PHE B  91     -10.574 -23.717   6.223  1.00 98.72           O  
ATOM   4137  CG  PHE B  91      -7.788 -21.998   4.470  1.00 98.72           C  
ATOM   4138  CD1 PHE B  91      -7.908 -21.369   5.704  1.00 98.72           C  
ATOM   4139  CD2 PHE B  91      -6.525 -22.134   3.909  1.00 98.72           C  
ATOM   4140  CE1 PHE B  91      -6.785 -20.883   6.369  1.00 98.72           C  
ATOM   4141  CE2 PHE B  91      -5.398 -21.650   4.568  1.00 98.72           C  
ATOM   4142  CZ  PHE B  91      -5.530 -21.024   5.797  1.00 98.72           C  
ATOM   4143  N   SER B  92      -8.496 -24.563   6.339  1.00 98.66           N  
ATOM   4144  CA  SER B  92      -8.474 -24.585   7.798  1.00 98.66           C  
ATOM   4145  C   SER B  92      -7.091 -24.233   8.335  1.00 98.66           C  
ATOM   4146  CB  SER B  92      -8.899 -25.958   8.320  1.00 98.66           C  
ATOM   4147  O   SER B  92      -6.078 -24.543   7.706  1.00 98.66           O  
ATOM   4148  OG  SER B  92      -7.857 -26.904   8.153  1.00 98.66           O  
ATOM   4149  N   CYS B  93      -7.029 -23.513   9.424  1.00 98.61           N  
ATOM   4150  CA  CYS B  93      -5.815 -23.167  10.156  1.00 98.61           C  
ATOM   4151  C   CYS B  93      -6.012 -23.349  11.656  1.00 98.61           C  
ATOM   4152  CB  CYS B  93      -5.401 -21.727   9.858  1.00 98.61           C  
ATOM   4153  O   CYS B  93      -6.936 -22.779  12.238  1.00 98.61           O  
ATOM   4154  SG  CYS B  93      -3.778 -21.285  10.515  1.00 98.61           S  
ATOM   4155  N   GLU B  94      -5.151 -24.108  12.264  1.00 98.49           N  
ATOM   4156  CA  GLU B  94      -5.243 -24.461  13.678  1.00 98.49           C  
ATOM   4157  C   GLU B  94      -3.884 -24.350  14.364  1.00 98.49           C  
ATOM   4158  CB  GLU B  94      -5.802 -25.876  13.844  1.00 98.49           C  
ATOM   4159  O   GLU B  94      -2.854 -24.665  13.765  1.00 98.49           O  
ATOM   4160  CG  GLU B  94      -5.889 -26.337  15.292  1.00 98.49           C  
ATOM   4161  CD  GLU B  94      -6.391 -27.764  15.438  1.00 98.49           C  
ATOM   4162  OE1 GLU B  94      -5.656 -28.613  15.992  1.00 98.49           O  
ATOM   4163  OE2 GLU B  94      -7.529 -28.037  14.995  1.00 98.49           O  
ATOM   4164  N   ASN B  95      -3.892 -23.857  15.576  1.00 97.92           N  
ATOM   4165  CA  ASN B  95      -2.716 -23.944  16.436  1.00 97.92           C  
ATOM   4166  C   ASN B  95      -3.077 -24.456  17.828  1.00 97.92           C  
ATOM   4167  CB  ASN B  95      -2.021 -22.585  16.534  1.00 97.92           C  
ATOM   4168  O   ASN B  95      -4.248 -24.457  18.210  1.00 97.92           O  
ATOM   4169  CG  ASN B  95      -2.835 -21.567  17.307  1.00 97.92           C  
ATOM   4170  ND2 ASN B  95      -3.539 -20.701  16.588  1.00 97.92           N  
ATOM   4171  OD1 ASN B  95      -2.830 -21.557  18.541  1.00 97.92           O  
ATOM   4172  N   ASP B  96      -2.091 -24.859  18.586  1.00 97.16           N  
ATOM   4173  CA  ASP B  96      -2.384 -25.529  19.850  1.00 97.16           C  
ATOM   4174  C   ASP B  96      -2.052 -24.629  21.038  1.00 97.16           C  
ATOM   4175  CB  ASP B  96      -1.609 -26.844  19.953  1.00 97.16           C  
ATOM   4176  O   ASP B  96      -1.785 -25.117  22.138  1.00 97.16           O  
ATOM   4177  CG  ASP B  96      -0.104 -26.643  20.007  1.00 97.16           C  
ATOM   4178  OD1 ASP B  96       0.384 -25.577  19.574  1.00 97.16           O  
ATOM   4179  OD2 ASP B  96       0.599 -27.560  20.484  1.00 97.16           O  
ATOM   4180  N   GLY B  97      -1.966 -23.315  20.743  1.00 93.88           N  
ATOM   4181  CA  GLY B  97      -1.699 -22.403  21.844  1.00 93.88           C  
ATOM   4182  C   GLY B  97      -2.934 -22.077  22.662  1.00 93.88           C  
ATOM   4183  O   GLY B  97      -4.018 -22.600  22.394  1.00 93.88           O  
ATOM   4184  N   PRO B  98      -2.689 -21.250  23.794  1.00 92.89           N  
ATOM   4185  CA  PRO B  98      -3.862 -20.808  24.552  1.00 92.89           C  
ATOM   4186  C   PRO B  98      -4.940 -20.190  23.664  1.00 92.89           C  
ATOM   4187  CB  PRO B  98      -3.288 -19.768  25.518  1.00 92.89           C  
ATOM   4188  O   PRO B  98      -4.645 -19.313  22.849  1.00 92.89           O  
ATOM   4189  CG  PRO B  98      -1.833 -20.097  25.611  1.00 92.89           C  
ATOM   4190  CD  PRO B  98      -1.380 -20.640  24.286  1.00 92.89           C  
ATOM   4191  N   GLY B  99      -6.177 -20.803  23.820  1.00 93.53           N  
ATOM   4192  CA  GLY B  99      -7.277 -20.352  22.983  1.00 93.53           C  
ATOM   4193  C   GLY B  99      -7.703 -18.926  23.273  1.00 93.53           C  
ATOM   4194  O   GLY B  99      -7.218 -18.309  24.225  1.00 93.53           O  
ATOM   4195  N   ILE B 100      -8.493 -18.339  22.348  1.00 94.22           N  
ATOM   4196  CA  ILE B 100      -9.122 -17.045  22.586  1.00 94.22           C  
ATOM   4197  C   ILE B 100      -9.952 -17.102  23.867  1.00 94.22           C  
ATOM   4198  CB  ILE B 100     -10.007 -16.619  21.393  1.00 94.22           C  
ATOM   4199  O   ILE B 100     -10.739 -18.030  24.064  1.00 94.22           O  
ATOM   4200  CG1 ILE B 100      -9.182 -16.587  20.101  1.00 94.22           C  
ATOM   4201  CG2 ILE B 100     -10.657 -15.258  21.662  1.00 94.22           C  
ATOM   4202  CD1 ILE B 100     -10.014 -16.395  18.841  1.00 94.22           C  
ATOM   4203  N   PRO B 101      -9.781 -16.144  24.772  1.00 93.91           N  
ATOM   4204  CA  PRO B 101     -10.577 -16.153  26.002  1.00 93.91           C  
ATOM   4205  C   PRO B 101     -12.079 -16.225  25.732  1.00 93.91           C  
ATOM   4206  CB  PRO B 101     -10.206 -14.828  26.672  1.00 93.91           C  
ATOM   4207  O   PRO B 101     -12.581 -15.550  24.830  1.00 93.91           O  
ATOM   4208  CG  PRO B 101      -8.857 -14.489  26.127  1.00 93.91           C  
ATOM   4209  CD  PRO B 101      -8.791 -14.947  24.698  1.00 93.91           C  
ATOM   4210  N   ILE B 102     -12.721 -17.127  26.545  1.00 96.45           N  
ATOM   4211  CA  ILE B 102     -14.159 -17.330  26.415  1.00 96.45           C  
ATOM   4212  C   ILE B 102     -14.887 -16.608  27.547  1.00 96.45           C  
ATOM   4213  CB  ILE B 102     -14.521 -18.832  26.418  1.00 96.45           C  
ATOM   4214  O   ILE B 102     -14.995 -17.132  28.658  1.00 96.45           O  
ATOM   4215  CG1 ILE B 102     -13.760 -19.567  25.309  1.00 96.45           C  
ATOM   4216  CG2 ILE B 102     -16.033 -19.024  26.265  1.00 96.45           C  
ATOM   4217  CD1 ILE B 102     -13.836 -21.085  25.407  1.00 96.45           C  
ATOM   4218  N   ALA B 103     -15.092 -15.311  27.312  1.00 95.06           N  
ATOM   4219  CA  ALA B 103     -15.780 -14.440  28.261  1.00 95.06           C  
ATOM   4220  C   ALA B 103     -16.743 -13.499  27.543  1.00 95.06           C  
ATOM   4221  CB  ALA B 103     -14.769 -13.639  29.078  1.00 95.06           C  
ATOM   4222  O   ALA B 103     -16.505 -13.115  26.395  1.00 95.06           O  
ATOM   4223  N   LYS B 104     -17.856 -13.290  28.299  1.00 95.77           N  
ATOM   4224  CA  LYS B 104     -18.817 -12.336  27.754  1.00 95.77           C  
ATOM   4225  C   LYS B 104     -18.179 -10.962  27.562  1.00 95.77           C  
ATOM   4226  CB  LYS B 104     -20.039 -12.223  28.666  1.00 95.77           C  
ATOM   4227  O   LYS B 104     -17.437 -10.491  28.425  1.00 95.77           O  
ATOM   4228  CG  LYS B 104     -21.192 -11.436  28.061  1.00 95.77           C  
ATOM   4229  CD  LYS B 104     -22.398 -11.409  28.991  1.00 95.77           C  
ATOM   4230  CE  LYS B 104     -23.532 -10.571  28.414  1.00 95.77           C  
ATOM   4231  NZ  LYS B 104     -24.724 -10.558  29.313  1.00 95.77           N  
ATOM   4232  N   HIS B 105     -18.398 -10.374  26.364  1.00 95.86           N  
ATOM   4233  CA  HIS B 105     -17.955  -9.015  26.073  1.00 95.86           C  
ATOM   4234  C   HIS B 105     -19.099  -8.019  26.222  1.00 95.86           C  
ATOM   4235  CB  HIS B 105     -17.368  -8.934  24.662  1.00 95.86           C  
ATOM   4236  O   HIS B 105     -20.043  -8.027  25.428  1.00 95.86           O  
ATOM   4237  CG  HIS B 105     -16.555  -7.702  24.421  1.00 95.86           C  
ATOM   4238  CD2 HIS B 105     -15.219  -7.530  24.290  1.00 95.86           C  
ATOM   4239  ND1 HIS B 105     -17.120  -6.452  24.290  1.00 95.86           N  
ATOM   4240  CE1 HIS B 105     -16.163  -5.562  24.087  1.00 95.86           C  
ATOM   4241  NE2 HIS B 105     -15.000  -6.190  24.083  1.00 95.86           N  
ATOM   4242  N   GLU B 106     -19.010  -7.096  27.202  1.00 93.98           N  
ATOM   4243  CA  GLU B 106     -20.139  -6.269  27.618  1.00 93.98           C  
ATOM   4244  C   GLU B 106     -20.543  -5.293  26.517  1.00 93.98           C  
ATOM   4245  CB  GLU B 106     -19.801  -5.504  28.901  1.00 93.98           C  
ATOM   4246  O   GLU B 106     -21.722  -5.196  26.169  1.00 93.98           O  
ATOM   4247  CG  GLU B 106     -19.640  -6.396  30.124  1.00 93.98           C  
ATOM   4248  CD  GLU B 106     -20.907  -7.155  30.484  1.00 93.98           C  
ATOM   4249  OE1 GLU B 106     -20.849  -8.054  31.354  1.00 93.98           O  
ATOM   4250  OE2 GLU B 106     -21.965  -6.850  29.891  1.00 93.98           O  
ATOM   4251  N   GLN B 107     -19.480  -4.564  25.981  1.00 92.83           N  
ATOM   4252  CA  GLN B 107     -19.772  -3.572  24.952  1.00 92.83           C  
ATOM   4253  C   GLN B 107     -20.400  -4.224  23.723  1.00 92.83           C  
ATOM   4254  CB  GLN B 107     -18.502  -2.819  24.555  1.00 92.83           C  
ATOM   4255  O   GLN B 107     -21.400  -3.731  23.196  1.00 92.83           O  
ATOM   4256  CG  GLN B 107     -18.736  -1.710  23.538  1.00 92.83           C  
ATOM   4257  CD  GLN B 107     -17.453  -1.022  23.113  1.00 92.83           C  
ATOM   4258  NE2 GLN B 107     -17.552  -0.140  22.125  1.00 92.83           N  
ATOM   4259  OE1 GLN B 107     -16.381  -1.281  23.669  1.00 92.83           O  
ATOM   4260  N   ALA B 108     -19.865  -5.297  23.278  1.00 94.41           N  
ATOM   4261  CA  ALA B 108     -20.380  -5.987  22.098  1.00 94.41           C  
ATOM   4262  C   ALA B 108     -21.777  -6.544  22.355  1.00 94.41           C  
ATOM   4263  CB  ALA B 108     -19.432  -7.108  21.680  1.00 94.41           C  
ATOM   4264  O   ALA B 108     -22.627  -6.542  21.461  1.00 94.41           O  
ATOM   4265  N   SER B 109     -22.015  -7.038  23.497  1.00 95.89           N  
ATOM   4266  CA  SER B 109     -23.324  -7.576  23.855  1.00 95.89           C  
ATOM   4267  C   SER B 109     -24.399  -6.496  23.802  1.00 95.89           C  
ATOM   4268  CB  SER B 109     -23.284  -8.199  25.251  1.00 95.89           C  
ATOM   4269  O   SER B 109     -25.518  -6.749  23.350  1.00 95.89           O  
ATOM   4270  OG  SER B 109     -22.439  -9.337  25.271  1.00 95.89           O  
ATOM   4271  N   LEU B 110     -23.994  -5.358  24.206  1.00 93.83           N  
ATOM   4272  CA  LEU B 110     -24.913  -4.226  24.167  1.00 93.83           C  
ATOM   4273  C   LEU B 110     -25.233  -3.835  22.728  1.00 93.83           C  
ATOM   4274  CB  LEU B 110     -24.322  -3.028  24.914  1.00 93.83           C  
ATOM   4275  O   LEU B 110     -26.397  -3.621  22.382  1.00 93.83           O  
ATOM   4276  CG  LEU B 110     -24.321  -3.115  26.441  1.00 93.83           C  
ATOM   4277  CD1 LEU B 110     -23.477  -1.993  27.036  1.00 93.83           C  
ATOM   4278  CD2 LEU B 110     -25.747  -3.062  26.981  1.00 93.83           C  
ATOM   4279  N   ILE B 111     -24.131  -3.762  21.858  1.00 90.72           N  
ATOM   4280  CA  ILE B 111     -24.282  -3.395  20.454  1.00 90.72           C  
ATOM   4281  C   ILE B 111     -25.179  -4.409  19.749  1.00 90.72           C  
ATOM   4282  CB  ILE B 111     -22.913  -3.305  19.743  1.00 90.72           C  
ATOM   4283  O   ILE B 111     -26.093  -4.032  19.012  1.00 90.72           O  
ATOM   4284  CG1 ILE B 111     -22.110  -2.114  20.279  1.00 90.72           C  
ATOM   4285  CG2 ILE B 111     -23.098  -3.202  18.226  1.00 90.72           C  
ATOM   4286  CD1 ILE B 111     -20.645  -2.119  19.866  1.00 90.72           C  
ATOM   4287  N   ALA B 112     -25.007  -5.669  20.119  1.00 92.80           N  
ATOM   4288  CA  ALA B 112     -25.712  -6.739  19.419  1.00 92.80           C  
ATOM   4289  C   ALA B 112     -27.046  -7.049  20.090  1.00 92.80           C  
ATOM   4290  CB  ALA B 112     -24.846  -7.995  19.358  1.00 92.80           C  
ATOM   4291  O   ALA B 112     -27.858  -7.806  19.553  1.00 92.80           O  
ATOM   4292  N   LYS B 113     -27.234  -6.457  21.283  1.00 95.20           N  
ATOM   4293  CA  LYS B 113     -28.425  -6.708  22.088  1.00 95.20           C  
ATOM   4294  C   LYS B 113     -28.605  -8.200  22.354  1.00 95.20           C  
ATOM   4295  CB  LYS B 113     -29.669  -6.146  21.397  1.00 95.20           C  
ATOM   4296  O   LYS B 113     -29.709  -8.731  22.220  1.00 95.20           O  
ATOM   4297  CG  LYS B 113     -29.644  -4.636  21.211  1.00 95.20           C  
ATOM   4298  CD  LYS B 113     -30.936  -4.129  20.584  1.00 95.20           C  
ATOM   4299  CE  LYS B 113     -30.904  -2.620  20.378  1.00 95.20           C  
ATOM   4300  NZ  LYS B 113     -32.164  -2.120  19.753  1.00 95.20           N  
ATOM   4301  N   ARG B 114     -27.601  -8.973  22.526  1.00 96.88           N  
ATOM   4302  CA  ARG B 114     -27.474 -10.371  22.928  1.00 96.88           C  
ATOM   4303  C   ARG B 114     -26.091 -10.652  23.505  1.00 96.88           C  
ATOM   4304  CB  ARG B 114     -27.746 -11.298  21.742  1.00 96.88           C  
ATOM   4305  O   ARG B 114     -25.198  -9.805  23.430  1.00 96.88           O  
ATOM   4306  CG  ARG B 114     -26.726 -11.179  20.620  1.00 96.88           C  
ATOM   4307  CD  ARG B 114     -26.772 -12.380  19.686  1.00 96.88           C  
ATOM   4308  NE  ARG B 114     -25.854 -12.223  18.561  1.00 96.88           N  
ATOM   4309  NH1 ARG B 114     -23.971 -12.853  19.742  1.00 96.88           N  
ATOM   4310  NH2 ARG B 114     -23.802 -12.277  17.530  1.00 96.88           N  
ATOM   4311  CZ  ARG B 114     -24.544 -12.451  18.614  1.00 96.88           C  
ATOM   4312  N   ASP B 115     -26.081 -11.807  24.252  1.00 96.81           N  
ATOM   4313  CA  ASP B 115     -24.769 -12.161  24.787  1.00 96.81           C  
ATOM   4314  C   ASP B 115     -23.764 -12.402  23.663  1.00 96.81           C  
ATOM   4315  CB  ASP B 115     -24.870 -13.400  25.678  1.00 96.81           C  
ATOM   4316  O   ASP B 115     -24.020 -13.195  22.754  1.00 96.81           O  
ATOM   4317  CG  ASP B 115     -25.568 -13.127  26.999  1.00 96.81           C  
ATOM   4318  OD1 ASP B 115     -25.807 -11.945  27.329  1.00 96.81           O  
ATOM   4319  OD2 ASP B 115     -25.879 -14.101  27.717  1.00 96.81           O  
ATOM   4320  N   VAL B 116     -22.695 -11.622  23.673  1.00 97.57           N  
ATOM   4321  CA  VAL B 116     -21.596 -11.766  22.724  1.00 97.57           C  
ATOM   4322  C   VAL B 116     -20.299 -12.053  23.476  1.00 97.57           C  
ATOM   4323  CB  VAL B 116     -21.435 -10.506  21.845  1.00 97.57           C  
ATOM   4324  O   VAL B 116     -19.985 -11.384  24.463  1.00 97.57           O  
ATOM   4325  CG1 VAL B 116     -20.227 -10.643  20.920  1.00 97.57           C  
ATOM   4326  CG2 VAL B 116     -22.706 -10.254  21.036  1.00 97.57           C  
ATOM   4327  N   TYR B 117     -19.589 -13.070  23.003  1.00 97.10           N  
ATOM   4328  CA  TYR B 117     -18.349 -13.480  23.654  1.00 97.10           C  
ATOM   4329  C   TYR B 117     -17.136 -13.043  22.841  1.00 97.10           C  
ATOM   4330  CB  TYR B 117     -18.323 -14.998  23.854  1.00 97.10           C  
ATOM   4331  O   TYR B 117     -17.261 -12.704  21.662  1.00 97.10           O  
ATOM   4332  CG  TYR B 117     -19.388 -15.505  24.797  1.00 97.10           C  
ATOM   4333  CD1 TYR B 117     -19.090 -15.784  26.129  1.00 97.10           C  
ATOM   4334  CD2 TYR B 117     -20.692 -15.705  24.359  1.00 97.10           C  
ATOM   4335  CE1 TYR B 117     -20.066 -16.253  27.001  1.00 97.10           C  
ATOM   4336  CE2 TYR B 117     -21.677 -16.173  25.222  1.00 97.10           C  
ATOM   4337  OH  TYR B 117     -22.326 -16.907  27.399  1.00 97.10           O  
ATOM   4338  CZ  TYR B 117     -21.355 -16.443  26.540  1.00 97.10           C  
ATOM   4339  N   VAL B 118     -16.017 -12.982  23.445  1.00 96.42           N  
ATOM   4340  CA  VAL B 118     -14.778 -12.441  22.897  1.00 96.42           C  
ATOM   4341  C   VAL B 118     -14.441 -13.145  21.584  1.00 96.42           C  
ATOM   4342  CB  VAL B 118     -13.606 -12.583  23.894  1.00 96.42           C  
ATOM   4343  O   VAL B 118     -14.041 -12.501  20.612  1.00 96.42           O  
ATOM   4344  CG1 VAL B 118     -12.275 -12.274  23.211  1.00 96.42           C  
ATOM   4345  CG2 VAL B 118     -13.817 -11.669  25.099  1.00 96.42           C  
ATOM   4346  N   PRO B 119     -14.597 -14.547  21.522  1.00 96.89           N  
ATOM   4347  CA  PRO B 119     -14.324 -15.184  20.232  1.00 96.89           C  
ATOM   4348  C   PRO B 119     -15.176 -14.613  19.100  1.00 96.89           C  
ATOM   4349  CB  PRO B 119     -14.667 -16.655  20.484  1.00 96.89           C  
ATOM   4350  O   PRO B 119     -14.691 -14.457  17.976  1.00 96.89           O  
ATOM   4351  CG  PRO B 119     -14.392 -16.867  21.938  1.00 96.89           C  
ATOM   4352  CD  PRO B 119     -14.812 -15.635  22.688  1.00 96.89           C  
ATOM   4353  N   GLU B 120     -16.430 -14.284  19.389  1.00 97.81           N  
ATOM   4354  CA  GLU B 120     -17.268 -13.665  18.367  1.00 97.81           C  
ATOM   4355  C   GLU B 120     -16.784 -12.256  18.035  1.00 97.81           C  
ATOM   4356  CB  GLU B 120     -18.729 -13.626  18.820  1.00 97.81           C  
ATOM   4357  O   GLU B 120     -16.796 -11.847  16.873  1.00 97.81           O  
ATOM   4358  CG  GLU B 120     -19.679 -13.039  17.786  1.00 97.81           C  
ATOM   4359  CD  GLU B 120     -21.144 -13.205  18.154  1.00 97.81           C  
ATOM   4360  OE1 GLU B 120     -21.968 -12.345  17.768  1.00 97.81           O  
ATOM   4361  OE2 GLU B 120     -21.471 -14.202  18.836  1.00 97.81           O  
ATOM   4362  N   VAL B 121     -16.352 -11.449  19.030  1.00 96.26           N  
ATOM   4363  CA  VAL B 121     -15.817 -10.116  18.772  1.00 96.26           C  
ATOM   4364  C   VAL B 121     -14.592 -10.217  17.866  1.00 96.26           C  
ATOM   4365  CB  VAL B 121     -15.451  -9.388  20.085  1.00 96.26           C  
ATOM   4366  O   VAL B 121     -14.475  -9.478  16.886  1.00 96.26           O  
ATOM   4367  CG1 VAL B 121     -14.799  -8.039  19.790  1.00 96.26           C  
ATOM   4368  CG2 VAL B 121     -16.692  -9.206  20.957  1.00 96.26           C  
ATOM   4369  N   ALA B 122     -13.727 -11.149  18.074  1.00 94.57           N  
ATOM   4370  CA  ALA B 122     -12.494 -11.351  17.319  1.00 94.57           C  
ATOM   4371  C   ALA B 122     -12.793 -11.719  15.869  1.00 94.57           C  
ATOM   4372  CB  ALA B 122     -11.640 -12.434  17.975  1.00 94.57           C  
ATOM   4373  O   ALA B 122     -12.027 -11.376  14.964  1.00 94.57           O  
ATOM   4374  N   SER B 123     -13.982 -12.359  15.633  1.00 96.00           N  
ATOM   4375  CA  SER B 123     -14.211 -12.930  14.310  1.00 96.00           C  
ATOM   4376  C   SER B 123     -15.305 -12.172  13.563  1.00 96.00           C  
ATOM   4377  CB  SER B 123     -14.588 -14.407  14.421  1.00 96.00           C  
ATOM   4378  O   SER B 123     -15.414 -12.276  12.339  1.00 96.00           O  
ATOM   4379  OG  SER B 123     -15.772 -14.568  15.184  1.00 96.00           O  
ATOM   4380  N   CYS B 124     -16.102 -11.303  14.330  1.00 96.28           N  
ATOM   4381  CA  CYS B 124     -17.280 -10.796  13.635  1.00 96.28           C  
ATOM   4382  C   CYS B 124     -17.410  -9.288  13.813  1.00 96.28           C  
ATOM   4383  CB  CYS B 124     -18.542 -11.489  14.145  1.00 96.28           C  
ATOM   4384  O   CYS B 124     -18.218  -8.646  13.138  1.00 96.28           O  
ATOM   4385  SG  CYS B 124     -18.527 -13.282  13.927  1.00 96.28           S  
ATOM   4386  N   PHE B 125     -16.700  -8.661  14.752  1.00 94.27           N  
ATOM   4387  CA  PHE B 125     -16.740  -7.218  14.957  1.00 94.27           C  
ATOM   4388  C   PHE B 125     -15.511  -6.551  14.351  1.00 94.27           C  
ATOM   4389  CB  PHE B 125     -16.835  -6.888  16.450  1.00 94.27           C  
ATOM   4390  O   PHE B 125     -14.387  -6.785  14.800  1.00 94.27           O  
ATOM   4391  CG  PHE B 125     -18.184  -7.176  17.051  1.00 94.27           C  
ATOM   4392  CD1 PHE B 125     -19.033  -6.138  17.415  1.00 94.27           C  
ATOM   4393  CD2 PHE B 125     -18.603  -8.484  17.251  1.00 94.27           C  
ATOM   4394  CE1 PHE B 125     -20.283  -6.401  17.972  1.00 94.27           C  
ATOM   4395  CE2 PHE B 125     -19.851  -8.755  17.807  1.00 94.27           C  
ATOM   4396  CZ  PHE B 125     -20.688  -7.712  18.167  1.00 94.27           C  
ATOM   4397  N   PHE B 126     -15.764  -5.691  13.316  1.00 93.32           N  
ATOM   4398  CA  PHE B 126     -14.669  -5.031  12.615  1.00 93.32           C  
ATOM   4399  C   PHE B 126     -14.046  -3.945  13.485  1.00 93.32           C  
ATOM   4400  CB  PHE B 126     -15.159  -4.428  11.295  1.00 93.32           C  
ATOM   4401  O   PHE B 126     -14.692  -3.427  14.398  1.00 93.32           O  
ATOM   4402  CG  PHE B 126     -15.576  -5.456  10.277  1.00 93.32           C  
ATOM   4403  CD1 PHE B 126     -14.641  -6.027   9.422  1.00 93.32           C  
ATOM   4404  CD2 PHE B 126     -16.904  -5.850  10.175  1.00 93.32           C  
ATOM   4405  CE1 PHE B 126     -15.024  -6.978   8.479  1.00 93.32           C  
ATOM   4406  CE2 PHE B 126     -17.294  -6.800   9.235  1.00 93.32           C  
ATOM   4407  CZ  PHE B 126     -16.353  -7.362   8.388  1.00 93.32           C  
ATOM   4408  N   LEU B 127     -12.724  -3.748  13.303  1.00 91.90           N  
ATOM   4409  CA  LEU B 127     -11.947  -2.729  14.000  1.00 91.90           C  
ATOM   4410  C   LEU B 127     -11.858  -3.038  15.491  1.00 91.90           C  
ATOM   4411  CB  LEU B 127     -12.567  -1.345  13.791  1.00 91.90           C  
ATOM   4412  O   LEU B 127     -11.991  -2.140  16.325  1.00 91.90           O  
ATOM   4413  CG  LEU B 127     -12.829  -0.932  12.341  1.00 91.90           C  
ATOM   4414  CD1 LEU B 127     -13.412   0.476  12.289  1.00 91.90           C  
ATOM   4415  CD2 LEU B 127     -11.546  -1.015  11.521  1.00 91.90           C  
ATOM   4416  N   ALA B 128     -11.845  -4.331  15.748  1.00 90.59           N  
ATOM   4417  CA  ALA B 128     -11.739  -4.806  17.126  1.00 90.59           C  
ATOM   4418  C   ALA B 128     -10.535  -5.729  17.296  1.00 90.59           C  
ATOM   4419  CB  ALA B 128     -13.020  -5.525  17.541  1.00 90.59           C  
ATOM   4420  O   ALA B 128     -10.201  -6.497  16.391  1.00 90.59           O  
ATOM   4421  N   GLY B 129      -9.929  -5.595  18.414  1.00 87.04           N  
ATOM   4422  CA  GLY B 129      -8.792  -6.462  18.681  1.00 87.04           C  
ATOM   4423  C   GLY B 129      -8.058  -6.105  19.960  1.00 87.04           C  
ATOM   4424  O   GLY B 129      -8.467  -5.195  20.683  1.00 87.04           O  
ATOM   4425  N   THR B 130      -7.078  -6.931  20.323  1.00 80.96           N  
ATOM   4426  CA  THR B 130      -6.306  -6.744  21.547  1.00 80.96           C  
ATOM   4427  C   THR B 130      -5.126  -5.808  21.305  1.00 80.96           C  
ATOM   4428  CB  THR B 130      -5.794  -8.089  22.096  1.00 80.96           C  
ATOM   4429  O   THR B 130      -4.489  -5.346  22.254  1.00 80.96           O  
ATOM   4430  CG2 THR B 130      -6.950  -8.973  22.552  1.00 80.96           C  
ATOM   4431  OG1 THR B 130      -5.063  -8.770  21.068  1.00 80.96           O  
ATOM   4432  N   ASN B 131      -4.896  -5.508  20.118  1.00 74.27           N  
ATOM   4433  CA  ASN B 131      -3.709  -4.732  19.776  1.00 74.27           C  
ATOM   4434  C   ASN B 131      -4.048  -3.566  18.852  1.00 74.27           C  
ATOM   4435  CB  ASN B 131      -2.648  -5.629  19.132  1.00 74.27           C  
ATOM   4436  O   ASN B 131      -3.305  -3.277  17.912  1.00 74.27           O  
ATOM   4437  CG  ASN B 131      -2.046  -6.616  20.112  1.00 74.27           C  
ATOM   4438  ND2 ASN B 131      -1.684  -7.794  19.619  1.00 74.27           N  
ATOM   4439  OD1 ASN B 131      -1.907  -6.322  21.302  1.00 74.27           O  
ATOM   4440  N   ILE B 132      -5.241  -2.961  19.066  1.00 75.62           N  
ATOM   4441  CA  ILE B 132      -5.614  -1.836  18.215  1.00 75.62           C  
ATOM   4442  C   ILE B 132      -4.634  -0.684  18.424  1.00 75.62           C  
ATOM   4443  CB  ILE B 132      -7.059  -1.369  18.497  1.00 75.62           C  
ATOM   4444  O   ILE B 132      -4.256  -0.001  17.469  1.00 75.62           O  
ATOM   4445  CG1 ILE B 132      -8.064  -2.430  18.035  1.00 75.62           C  
ATOM   4446  CG2 ILE B 132      -7.333  -0.022  17.820  1.00 75.62           C  
ATOM   4447  CD1 ILE B 132      -9.519  -2.050  18.274  1.00 75.62           C  
ATOM   4448  N   ASN B 133      -4.115  -0.521  19.651  1.00 73.45           N  
ATOM   4449  CA  ASN B 133      -3.009   0.377  19.965  1.00 73.45           C  
ATOM   4450  C   ASN B 133      -1.697  -0.386  20.127  1.00 73.45           C  
ATOM   4451  CB  ASN B 133      -3.314   1.184  21.228  1.00 73.45           C  
ATOM   4452  O   ASN B 133      -1.561  -1.209  21.035  1.00 73.45           O  
ATOM   4453  CG  ASN B 133      -4.519   2.089  21.066  1.00 73.45           C  
ATOM   4454  ND2 ASN B 133      -5.377   2.122  22.080  1.00 73.45           N  
ATOM   4455  OD1 ASN B 133      -4.679   2.752  20.038  1.00 73.45           O  
ATOM   4456  N   LYS B 134      -0.825  -0.124  19.178  1.00 74.29           N  
ATOM   4457  CA  LYS B 134       0.410  -0.903  19.192  1.00 74.29           C  
ATOM   4458  C   LYS B 134       1.536  -0.136  19.879  1.00 74.29           C  
ATOM   4459  CB  LYS B 134       0.825  -1.279  17.768  1.00 74.29           C  
ATOM   4460  O   LYS B 134       1.682   1.072  19.681  1.00 74.29           O  
ATOM   4461  CG  LYS B 134      -0.120  -2.257  17.086  1.00 74.29           C  
ATOM   4462  CD  LYS B 134       0.418  -2.703  15.733  1.00 74.29           C  
ATOM   4463  CE  LYS B 134      -0.515  -3.701  15.060  1.00 74.29           C  
ATOM   4464  NZ  LYS B 134       0.036  -4.184  13.759  1.00 74.29           N  
ATOM   4465  N   ALA B 135       2.214  -0.929  20.697  1.00 80.42           N  
ATOM   4466  CA  ALA B 135       3.465  -0.369  21.201  1.00 80.42           C  
ATOM   4467  C   ALA B 135       4.516  -0.290  20.098  1.00 80.42           C  
ATOM   4468  CB  ALA B 135       3.987  -1.200  22.371  1.00 80.42           C  
ATOM   4469  O   ALA B 135       4.411  -0.982  19.082  1.00 80.42           O  
ATOM   4470  N   LYS B 136       5.421   0.670  20.168  1.00 80.09           N  
ATOM   4471  CA  LYS B 136       6.476   0.891  19.183  1.00 80.09           C  
ATOM   4472  C   LYS B 136       7.315  -0.368  18.985  1.00 80.09           C  
ATOM   4473  CB  LYS B 136       7.371   2.057  19.606  1.00 80.09           C  
ATOM   4474  O   LYS B 136       7.954  -0.537  17.944  1.00 80.09           O  
ATOM   4475  CG  LYS B 136       6.727   3.425  19.436  1.00 80.09           C  
ATOM   4476  CD  LYS B 136       7.726   4.548  19.684  1.00 80.09           C  
ATOM   4477  CE  LYS B 136       7.088   5.917  19.498  1.00 80.09           C  
ATOM   4478  NZ  LYS B 136       8.061   7.021  19.749  1.00 80.09           N  
ATOM   4479  N   ASP B 137       7.217  -1.314  19.959  1.00 87.12           N  
ATOM   4480  CA  ASP B 137       8.042  -2.514  19.851  1.00 87.12           C  
ATOM   4481  C   ASP B 137       7.213  -3.710  19.388  1.00 87.12           C  
ATOM   4482  CB  ASP B 137       8.713  -2.826  21.190  1.00 87.12           C  
ATOM   4483  O   ASP B 137       7.645  -4.857  19.516  1.00 87.12           O  
ATOM   4484  CG  ASP B 137       7.717  -3.089  22.306  1.00 87.12           C  
ATOM   4485  OD1 ASP B 137       6.508  -2.834  22.117  1.00 87.12           O  
ATOM   4486  OD2 ASP B 137       8.145  -3.554  23.384  1.00 87.12           O  
ATOM   4487  N   CYS B 138       5.941  -3.478  18.850  1.00 88.20           N  
ATOM   4488  CA  CYS B 138       5.056  -4.541  18.388  1.00 88.20           C  
ATOM   4489  C   CYS B 138       5.621  -5.220  17.146  1.00 88.20           C  
ATOM   4490  CB  CYS B 138       3.664  -3.987  18.088  1.00 88.20           C  
ATOM   4491  O   CYS B 138       6.129  -4.551  16.244  1.00 88.20           O  
ATOM   4492  SG  CYS B 138       2.509  -5.224  17.457  1.00 88.20           S  
ATOM   4493  N   ILE B 139       5.523  -6.551  17.092  1.00 90.57           N  
ATOM   4494  CA  ILE B 139       6.038  -7.295  15.947  1.00 90.57           C  
ATOM   4495  C   ILE B 139       4.926  -8.154  15.349  1.00 90.57           C  
ATOM   4496  CB  ILE B 139       7.243  -8.177  16.342  1.00 90.57           C  
ATOM   4497  O   ILE B 139       5.195  -9.082  14.582  1.00 90.57           O  
ATOM   4498  CG1 ILE B 139       6.855  -9.137  17.473  1.00 90.57           C  
ATOM   4499  CG2 ILE B 139       8.438  -7.308  16.748  1.00 90.57           C  
ATOM   4500  CD1 ILE B 139       7.853 -10.265  17.697  1.00 90.57           C  
ATOM   4501  N   LYS B 140       3.753  -7.829  15.760  1.00 88.59           N  
ATOM   4502  CA  LYS B 140       2.640  -8.607  15.224  1.00 88.59           C  
ATOM   4503  C   LYS B 140       2.294  -8.166  13.804  1.00 88.59           C  
ATOM   4504  CB  LYS B 140       1.411  -8.477  16.126  1.00 88.59           C  
ATOM   4505  O   LYS B 140       2.441  -6.991  13.460  1.00 88.59           O  
ATOM   4506  CG  LYS B 140       1.579  -9.120  17.495  1.00 88.59           C  
ATOM   4507  CD  LYS B 140       0.319  -8.974  18.339  1.00 88.59           C  
ATOM   4508  CE  LYS B 140       0.492  -9.600  19.716  1.00 88.59           C  
ATOM   4509  NZ  LYS B 140      -0.718  -9.403  20.570  1.00 88.59           N  
ATOM   4510  N   GLY B 141       1.916  -9.159  13.055  1.00 84.04           N  
ATOM   4511  CA  GLY B 141       1.511  -8.880  11.686  1.00 84.04           C  
ATOM   4512  C   GLY B 141       0.135  -8.248  11.588  1.00 84.04           C  
ATOM   4513  O   GLY B 141      -0.122  -7.445  10.690  1.00 84.04           O  
ATOM   4514  N   GLY B 142      -0.848  -8.699  12.554  1.00 83.63           N  
ATOM   4515  CA  GLY B 142      -2.159  -8.074  12.611  1.00 83.63           C  
ATOM   4516  C   GLY B 142      -2.112  -6.628  13.067  1.00 83.63           C  
ATOM   4517  O   GLY B 142      -1.588  -6.327  14.142  1.00 83.63           O  
ATOM   4518  N   THR B 143      -2.746  -5.690  12.201  1.00 80.14           N  
ATOM   4519  CA  THR B 143      -2.515  -4.287  12.530  1.00 80.14           C  
ATOM   4520  C   THR B 143      -3.834  -3.525  12.608  1.00 80.14           C  
ATOM   4521  CB  THR B 143      -1.591  -3.616  11.497  1.00 80.14           C  
ATOM   4522  O   THR B 143      -3.977  -2.600  13.410  1.00 80.14           O  
ATOM   4523  CG2 THR B 143      -0.165  -4.145  11.609  1.00 80.14           C  
ATOM   4524  OG1 THR B 143      -2.086  -3.882  10.179  1.00 80.14           O  
ATOM   4525  N   ASN B 144      -4.906  -4.001  12.041  1.00 87.26           N  
ATOM   4526  CA  ASN B 144      -6.006  -3.069  11.817  1.00 87.26           C  
ATOM   4527  C   ASN B 144      -7.313  -3.593  12.406  1.00 87.26           C  
ATOM   4528  CB  ASN B 144      -6.173  -2.785  10.323  1.00 87.26           C  
ATOM   4529  O   ASN B 144      -8.342  -2.917  12.344  1.00 87.26           O  
ATOM   4530  CG  ASN B 144      -4.949  -2.131   9.713  1.00 87.26           C  
ATOM   4531  ND2 ASN B 144      -4.572  -2.575   8.520  1.00 87.26           N  
ATOM   4532  OD1 ASN B 144      -4.347  -1.234  10.309  1.00 87.26           O  
ATOM   4533  N   GLY B 145      -7.293  -4.829  12.984  1.00 90.33           N  
ATOM   4534  CA  GLY B 145      -8.487  -5.403  13.585  1.00 90.33           C  
ATOM   4535  C   GLY B 145      -9.516  -5.845  12.562  1.00 90.33           C  
ATOM   4536  O   GLY B 145     -10.721  -5.758  12.808  1.00 90.33           O  
ATOM   4537  N   VAL B 146      -9.050  -6.229  11.336  1.00 92.50           N  
ATOM   4538  CA  VAL B 146     -10.046  -6.544  10.317  1.00 92.50           C  
ATOM   4539  C   VAL B 146      -9.767  -7.927   9.732  1.00 92.50           C  
ATOM   4540  CB  VAL B 146     -10.064  -5.484   9.194  1.00 92.50           C  
ATOM   4541  O   VAL B 146     -10.622  -8.507   9.060  1.00 92.50           O  
ATOM   4542  CG1 VAL B 146     -10.552  -4.139   9.729  1.00 92.50           C  
ATOM   4543  CG2 VAL B 146      -8.676  -5.343   8.571  1.00 92.50           C  
ATOM   4544  N   GLY B 147      -8.570  -8.553   9.875  1.00 92.75           N  
ATOM   4545  CA  GLY B 147      -8.090  -9.731   9.170  1.00 92.75           C  
ATOM   4546  C   GLY B 147      -9.029 -10.917   9.282  1.00 92.75           C  
ATOM   4547  O   GLY B 147      -9.616 -11.347   8.287  1.00 92.75           O  
ATOM   4548  N   LEU B 148      -9.230 -11.426  10.567  1.00 94.94           N  
ATOM   4549  CA  LEU B 148     -10.085 -12.588  10.788  1.00 94.94           C  
ATOM   4550  C   LEU B 148     -11.514 -12.303  10.341  1.00 94.94           C  
ATOM   4551  CB  LEU B 148     -10.070 -12.991  12.265  1.00 94.94           C  
ATOM   4552  O   LEU B 148     -12.171 -13.169   9.759  1.00 94.94           O  
ATOM   4553  CG  LEU B 148     -10.963 -14.170  12.654  1.00 94.94           C  
ATOM   4554  CD1 LEU B 148     -10.677 -15.370  11.757  1.00 94.94           C  
ATOM   4555  CD2 LEU B 148     -10.761 -14.533  14.122  1.00 94.94           C  
ATOM   4556  N   LYS B 149     -11.911 -11.167  10.463  1.00 96.25           N  
ATOM   4557  CA  LYS B 149     -13.258 -10.760  10.073  1.00 96.25           C  
ATOM   4558  C   LYS B 149     -13.424 -10.794   8.556  1.00 96.25           C  
ATOM   4559  CB  LYS B 149     -13.571  -9.361  10.604  1.00 96.25           C  
ATOM   4560  O   LYS B 149     -14.462 -11.225   8.049  1.00 96.25           O  
ATOM   4561  CG  LYS B 149     -13.758  -9.298  12.112  1.00 96.25           C  
ATOM   4562  CD  LYS B 149     -12.464  -8.923  12.821  1.00 96.25           C  
ATOM   4563  CE  LYS B 149     -12.652  -8.851  14.331  1.00 96.25           C  
ATOM   4564  NZ  LYS B 149     -11.479  -9.415  15.063  1.00 96.25           N  
ATOM   4565  N   LEU B 150     -12.417 -10.388   7.847  1.00 96.14           N  
ATOM   4566  CA  LEU B 150     -12.453 -10.446   6.390  1.00 96.14           C  
ATOM   4567  C   LEU B 150     -12.589 -11.886   5.907  1.00 96.14           C  
ATOM   4568  CB  LEU B 150     -11.192  -9.813   5.796  1.00 96.14           C  
ATOM   4569  O   LEU B 150     -13.274 -12.151   4.916  1.00 96.14           O  
ATOM   4570  CG  LEU B 150     -11.069  -8.294   5.928  1.00 96.14           C  
ATOM   4571  CD1 LEU B 150      -9.697  -7.830   5.448  1.00 96.14           C  
ATOM   4572  CD2 LEU B 150     -12.178  -7.598   5.147  1.00 96.14           C  
ATOM   4573  N   ALA B 151     -11.939 -12.805   6.670  1.00 97.19           N  
ATOM   4574  CA  ALA B 151     -12.090 -14.217   6.326  1.00 97.19           C  
ATOM   4575  C   ALA B 151     -13.536 -14.672   6.499  1.00 97.19           C  
ATOM   4576  CB  ALA B 151     -11.159 -15.075   7.179  1.00 97.19           C  
ATOM   4577  O   ALA B 151     -14.064 -15.414   5.667  1.00 97.19           O  
ATOM   4578  N   MET B 152     -14.170 -14.122   7.538  1.00 97.67           N  
ATOM   4579  CA  MET B 152     -15.550 -14.513   7.811  1.00 97.67           C  
ATOM   4580  C   MET B 152     -16.496 -13.933   6.765  1.00 97.67           C  
ATOM   4581  CB  MET B 152     -15.972 -14.056   9.208  1.00 97.67           C  
ATOM   4582  O   MET B 152     -17.365 -14.639   6.249  1.00 97.67           O  
ATOM   4583  CG  MET B 152     -15.042 -14.527  10.314  1.00 97.67           C  
ATOM   4584  SD  MET B 152     -14.868 -16.353  10.356  1.00 97.67           S  
ATOM   4585  CE  MET B 152     -13.252 -16.502  11.168  1.00 97.67           C  
ATOM   4586  N   VAL B 153     -16.285 -12.650   6.401  1.00 97.62           N  
ATOM   4587  CA  VAL B 153     -17.203 -11.946   5.512  1.00 97.62           C  
ATOM   4588  C   VAL B 153     -17.073 -12.498   4.094  1.00 97.62           C  
ATOM   4589  CB  VAL B 153     -16.943 -10.423   5.517  1.00 97.62           C  
ATOM   4590  O   VAL B 153     -18.050 -12.528   3.341  1.00 97.62           O  
ATOM   4591  CG1 VAL B 153     -15.618 -10.099   4.829  1.00 97.62           C  
ATOM   4592  CG2 VAL B 153     -18.095  -9.684   4.839  1.00 97.62           C  
ATOM   4593  N   HIS B 154     -15.915 -12.983   3.682  1.00 97.69           N  
ATOM   4594  CA  HIS B 154     -15.717 -13.491   2.329  1.00 97.69           C  
ATOM   4595  C   HIS B 154     -15.827 -15.012   2.290  1.00 97.69           C  
ATOM   4596  CB  HIS B 154     -14.357 -13.049   1.784  1.00 97.69           C  
ATOM   4597  O   HIS B 154     -15.189 -15.664   1.461  1.00 97.69           O  
ATOM   4598  CG  HIS B 154     -14.286 -11.591   1.460  1.00 97.69           C  
ATOM   4599  CD2 HIS B 154     -13.504 -10.606   1.960  1.00 97.69           C  
ATOM   4600  ND1 HIS B 154     -15.094 -11.000   0.513  1.00 97.69           N  
ATOM   4601  CE1 HIS B 154     -14.810  -9.710   0.444  1.00 97.69           C  
ATOM   4602  NE2 HIS B 154     -13.848  -9.445   1.312  1.00 97.69           N  
ATOM   4603  N   SER B 155     -16.658 -15.546   3.213  1.00 97.98           N  
ATOM   4604  CA  SER B 155     -16.889 -16.986   3.260  1.00 97.98           C  
ATOM   4605  C   SER B 155     -18.379 -17.308   3.215  1.00 97.98           C  
ATOM   4606  CB  SER B 155     -16.266 -17.589   4.519  1.00 97.98           C  
ATOM   4607  O   SER B 155     -19.198 -16.561   3.755  1.00 97.98           O  
ATOM   4608  OG  SER B 155     -14.863 -17.390   4.531  1.00 97.98           O  
ATOM   4609  N   GLN B 156     -18.680 -18.409   2.391  1.00 97.96           N  
ATOM   4610  CA  GLN B 156     -20.035 -18.947   2.452  1.00 97.96           C  
ATOM   4611  C   GLN B 156     -20.391 -19.382   3.871  1.00 97.96           C  
ATOM   4612  CB  GLN B 156     -20.190 -20.125   1.489  1.00 97.96           C  
ATOM   4613  O   GLN B 156     -21.472 -19.064   4.371  1.00 97.96           O  
ATOM   4614  CG  GLN B 156     -21.602 -20.690   1.430  1.00 97.96           C  
ATOM   4615  CD  GLN B 156     -21.730 -21.853   0.464  1.00 97.96           C  
ATOM   4616  NE2 GLN B 156     -22.961 -22.284   0.214  1.00 97.96           N  
ATOM   4617  OE1 GLN B 156     -20.729 -22.359  -0.055  1.00 97.96           O  
ATOM   4618  N   TRP B 157     -19.565 -20.114   4.452  1.00 98.63           N  
ATOM   4619  CA  TRP B 157     -19.653 -20.478   5.862  1.00 98.63           C  
ATOM   4620  C   TRP B 157     -18.270 -20.517   6.503  1.00 98.63           C  
ATOM   4621  CB  TRP B 157     -20.343 -21.835   6.025  1.00 98.63           C  
ATOM   4622  O   TRP B 157     -17.259 -20.630   5.805  1.00 98.63           O  
ATOM   4623  CG  TRP B 157     -19.706 -22.941   5.238  1.00 98.63           C  
ATOM   4624  CD1 TRP B 157     -20.129 -23.449   4.041  1.00 98.63           C  
ATOM   4625  CD2 TRP B 157     -18.533 -23.678   5.595  1.00 98.63           C  
ATOM   4626  CE2 TRP B 157     -18.301 -24.618   4.567  1.00 98.63           C  
ATOM   4627  CE3 TRP B 157     -17.653 -23.633   6.685  1.00 98.63           C  
ATOM   4628  NE1 TRP B 157     -19.289 -24.458   3.632  1.00 98.63           N  
ATOM   4629  CH2 TRP B 157     -16.380 -25.444   5.675  1.00 98.63           C  
ATOM   4630  CZ2 TRP B 157     -17.225 -25.508   4.598  1.00 98.63           C  
ATOM   4631  CZ3 TRP B 157     -16.583 -24.520   6.714  1.00 98.63           C  
ATOM   4632  N   ALA B 158     -18.183 -20.283   7.754  1.00 98.60           N  
ATOM   4633  CA  ALA B 158     -16.980 -20.410   8.574  1.00 98.60           C  
ATOM   4634  C   ALA B 158     -17.319 -20.925   9.969  1.00 98.60           C  
ATOM   4635  CB  ALA B 158     -16.256 -19.069   8.666  1.00 98.60           C  
ATOM   4636  O   ALA B 158     -18.399 -20.645  10.496  1.00 98.60           O  
ATOM   4637  N   ILE B 159     -16.370 -21.722  10.534  1.00 98.73           N  
ATOM   4638  CA  ILE B 159     -16.523 -22.231  11.892  1.00 98.73           C  
ATOM   4639  C   ILE B 159     -15.303 -21.850  12.727  1.00 98.73           C  
ATOM   4640  CB  ILE B 159     -16.721 -23.764  11.902  1.00 98.73           C  
ATOM   4641  O   ILE B 159     -14.166 -22.123  12.336  1.00 98.73           O  
ATOM   4642  CG1 ILE B 159     -17.909 -24.154  11.015  1.00 98.73           C  
ATOM   4643  CG2 ILE B 159     -16.916 -24.274  13.333  1.00 98.73           C  
ATOM   4644  CD1 ILE B 159     -18.041 -25.653  10.781  1.00 98.73           C  
ATOM   4645  N   LEU B 160     -15.563 -21.168  13.808  1.00 98.56           N  
ATOM   4646  CA  LEU B 160     -14.522 -20.872  14.786  1.00 98.56           C  
ATOM   4647  C   LEU B 160     -14.646 -21.782  16.004  1.00 98.56           C  
ATOM   4648  CB  LEU B 160     -14.594 -19.406  15.220  1.00 98.56           C  
ATOM   4649  O   LEU B 160     -15.701 -21.834  16.640  1.00 98.56           O  
ATOM   4650  CG  LEU B 160     -13.573 -18.958  16.267  1.00 98.56           C  
ATOM   4651  CD1 LEU B 160     -13.264 -17.474  16.104  1.00 98.56           C  
ATOM   4652  CD2 LEU B 160     -14.084 -19.252  17.673  1.00 98.56           C  
ATOM   4653  N   THR B 161     -13.579 -22.485  16.291  1.00 98.62           N  
ATOM   4654  CA  THR B 161     -13.466 -23.330  17.474  1.00 98.62           C  
ATOM   4655  C   THR B 161     -12.243 -22.941  18.301  1.00 98.62           C  
ATOM   4656  CB  THR B 161     -13.378 -24.819  17.092  1.00 98.62           C  
ATOM   4657  O   THR B 161     -11.125 -22.898  17.783  1.00 98.62           O  
ATOM   4658  CG2 THR B 161     -13.417 -25.708  18.330  1.00 98.62           C  
ATOM   4659  OG1 THR B 161     -14.481 -25.153  16.241  1.00 98.62           O  
ATOM   4660  N   THR B 162     -12.516 -22.577  19.561  1.00 98.46           N  
ATOM   4661  CA  THR B 162     -11.386 -22.265  20.428  1.00 98.46           C  
ATOM   4662  C   THR B 162     -11.592 -22.856  21.819  1.00 98.46           C  
ATOM   4663  CB  THR B 162     -11.171 -20.744  20.540  1.00 98.46           C  
ATOM   4664  O   THR B 162     -12.721 -22.929  22.308  1.00 98.46           O  
ATOM   4665  CG2 THR B 162     -12.325 -20.079  21.281  1.00 98.46           C  
ATOM   4666  OG1 THR B 162      -9.952 -20.491  21.250  1.00 98.46           O  
ATOM   4667  N   ALA B 163     -10.556 -23.408  22.381  1.00 97.89           N  
ATOM   4668  CA  ALA B 163     -10.519 -23.923  23.747  1.00 97.89           C  
ATOM   4669  C   ALA B 163      -9.442 -23.222  24.569  1.00 97.89           C  
ATOM   4670  CB  ALA B 163     -10.282 -25.431  23.741  1.00 97.89           C  
ATOM   4671  O   ALA B 163      -8.286 -23.139  24.148  1.00 97.89           O  
ATOM   4672  N   ASP B 164      -9.814 -22.699  25.831  1.00 94.92           N  
ATOM   4673  CA  ASP B 164      -8.903 -21.846  26.587  1.00 94.92           C  
ATOM   4674  C   ASP B 164      -8.366 -22.572  27.818  1.00 94.92           C  
ATOM   4675  CB  ASP B 164      -9.603 -20.551  27.004  1.00 94.92           C  
ATOM   4676  O   ASP B 164      -7.817 -21.944  28.726  1.00 94.92           O  
ATOM   4677  CG  ASP B 164     -10.766 -20.784  27.952  1.00 94.92           C  
ATOM   4678  OD1 ASP B 164     -11.035 -21.950  28.313  1.00 94.92           O  
ATOM   4679  OD2 ASP B 164     -11.423 -19.792  28.338  1.00 94.92           O  
ATOM   4680  N   GLY B 165      -8.553 -23.978  27.861  1.00 95.12           N  
ATOM   4681  CA  GLY B 165      -8.110 -24.756  29.007  1.00 95.12           C  
ATOM   4682  C   GLY B 165      -9.175 -24.901  30.077  1.00 95.12           C  
ATOM   4683  O   GLY B 165      -8.975 -25.606  31.068  1.00 95.12           O  
ATOM   4684  N   ALA B 166     -10.225 -24.232  29.881  1.00 96.37           N  
ATOM   4685  CA  ALA B 166     -11.364 -24.319  30.791  1.00 96.37           C  
ATOM   4686  C   ALA B 166     -12.655 -24.608  30.030  1.00 96.37           C  
ATOM   4687  CB  ALA B 166     -11.502 -23.030  31.596  1.00 96.37           C  
ATOM   4688  O   ALA B 166     -13.378 -25.551  30.357  1.00 96.37           O  
ATOM   4689  N   GLN B 167     -12.842 -23.846  28.997  1.00 97.86           N  
ATOM   4690  CA  GLN B 167     -14.045 -23.987  28.184  1.00 97.86           C  
ATOM   4691  C   GLN B 167     -13.695 -24.136  26.706  1.00 97.86           C  
ATOM   4692  CB  GLN B 167     -14.973 -22.788  28.385  1.00 97.86           C  
ATOM   4693  O   GLN B 167     -12.618 -23.721  26.273  1.00 97.86           O  
ATOM   4694  CG  GLN B 167     -15.475 -22.632  29.814  1.00 97.86           C  
ATOM   4695  CD  GLN B 167     -16.358 -21.412  29.996  1.00 97.86           C  
ATOM   4696  NE2 GLN B 167     -15.814 -20.375  30.624  1.00 97.86           N  
ATOM   4697  OE1 GLN B 167     -17.519 -21.401  29.576  1.00 97.86           O  
ATOM   4698  N   LYS B 168     -14.570 -24.802  26.023  1.00 98.46           N  
ATOM   4699  CA  LYS B 168     -14.511 -24.896  24.567  1.00 98.46           C  
ATOM   4700  C   LYS B 168     -15.670 -24.144  23.920  1.00 98.46           C  
ATOM   4701  CB  LYS B 168     -14.522 -26.359  24.123  1.00 98.46           C  
ATOM   4702  O   LYS B 168     -16.821 -24.292  24.334  1.00 98.46           O  
ATOM   4703  CG  LYS B 168     -14.378 -26.551  22.620  1.00 98.46           C  
ATOM   4704  CD  LYS B 168     -14.373 -28.027  22.243  1.00 98.46           C  
ATOM   4705  CE  LYS B 168     -14.279 -28.220  20.736  1.00 98.46           C  
ATOM   4706  NZ  LYS B 168     -14.234 -29.666  20.364  1.00 98.46           N  
ATOM   4707  N   TYR B 169     -15.305 -23.295  22.946  1.00 98.59           N  
ATOM   4708  CA  TYR B 169     -16.228 -22.434  22.216  1.00 98.59           C  
ATOM   4709  C   TYR B 169     -16.304 -22.837  20.748  1.00 98.59           C  
ATOM   4710  CB  TYR B 169     -15.803 -20.967  22.333  1.00 98.59           C  
ATOM   4711  O   TYR B 169     -15.275 -23.000  20.088  1.00 98.59           O  
ATOM   4712  CG  TYR B 169     -16.707 -20.012  21.591  1.00 98.59           C  
ATOM   4713  CD1 TYR B 169     -16.593 -19.843  20.213  1.00 98.59           C  
ATOM   4714  CD2 TYR B 169     -17.675 -19.277  22.266  1.00 98.59           C  
ATOM   4715  CE1 TYR B 169     -17.422 -18.963  19.525  1.00 98.59           C  
ATOM   4716  CE2 TYR B 169     -18.509 -18.394  21.589  1.00 98.59           C  
ATOM   4717  OH  TYR B 169     -19.199 -17.372  19.545  1.00 98.59           O  
ATOM   4718  CZ  TYR B 169     -18.376 -18.244  20.221  1.00 98.59           C  
ATOM   4719  N   VAL B 170     -17.584 -23.077  20.240  1.00 98.75           N  
ATOM   4720  CA  VAL B 170     -17.799 -23.363  18.826  1.00 98.75           C  
ATOM   4721  C   VAL B 170     -18.888 -22.447  18.273  1.00 98.75           C  
ATOM   4722  CB  VAL B 170     -18.180 -24.843  18.597  1.00 98.75           C  
ATOM   4723  O   VAL B 170     -19.975 -22.347  18.847  1.00 98.75           O  
ATOM   4724  CG1 VAL B 170     -18.326 -25.139  17.106  1.00 98.75           C  
ATOM   4725  CG2 VAL B 170     -17.139 -25.765  19.229  1.00 98.75           C  
ATOM   4726  N   GLN B 171     -18.574 -21.787  17.164  1.00 98.61           N  
ATOM   4727  CA  GLN B 171     -19.580 -20.921  16.557  1.00 98.61           C  
ATOM   4728  C   GLN B 171     -19.530 -21.002  15.034  1.00 98.61           C  
ATOM   4729  CB  GLN B 171     -19.388 -19.473  17.013  1.00 98.61           C  
ATOM   4730  O   GLN B 171     -18.450 -20.961  14.441  1.00 98.61           O  
ATOM   4731  CG  GLN B 171     -20.552 -18.558  16.658  1.00 98.61           C  
ATOM   4732  CD  GLN B 171     -20.384 -17.154  17.209  1.00 98.61           C  
ATOM   4733  NE2 GLN B 171     -21.495 -16.522  17.571  1.00 98.61           N  
ATOM   4734  OE1 GLN B 171     -19.264 -16.643  17.310  1.00 98.61           O  
ATOM   4735  N   GLN B 172     -20.666 -21.129  14.462  1.00 98.55           N  
ATOM   4736  CA  GLN B 172     -20.820 -21.173  13.011  1.00 98.55           C  
ATOM   4737  C   GLN B 172     -21.306 -19.832  12.469  1.00 98.55           C  
ATOM   4738  CB  GLN B 172     -21.789 -22.285  12.607  1.00 98.55           C  
ATOM   4739  O   GLN B 172     -22.251 -19.247  13.003  1.00 98.55           O  
ATOM   4740  CG  GLN B 172     -21.877 -22.507  11.103  1.00 98.55           C  
ATOM   4741  CD  GLN B 172     -22.576 -23.804  10.741  1.00 98.55           C  
ATOM   4742  NE2 GLN B 172     -23.129 -23.863   9.534  1.00 98.55           N  
ATOM   4743  OE1 GLN B 172     -22.618 -24.746  11.539  1.00 98.55           O  
ATOM   4744  N   ILE B 173     -20.602 -19.385  11.416  1.00 98.49           N  
ATOM   4745  CA  ILE B 173     -20.944 -18.153  10.712  1.00 98.49           C  
ATOM   4746  C   ILE B 173     -21.300 -18.470   9.262  1.00 98.49           C  
ATOM   4747  CB  ILE B 173     -19.787 -17.130  10.769  1.00 98.49           C  
ATOM   4748  O   ILE B 173     -20.551 -19.163   8.569  1.00 98.49           O  
ATOM   4749  CG1 ILE B 173     -19.517 -16.710  12.218  1.00 98.49           C  
ATOM   4750  CG2 ILE B 173     -20.100 -15.913   9.895  1.00 98.49           C  
ATOM   4751  CD1 ILE B 173     -18.384 -17.478  12.884  1.00 98.49           C  
ATOM   4752  N   ASN B 174     -22.447 -17.900   8.773  1.00 98.38           N  
ATOM   4753  CA  ASN B 174     -22.945 -18.233   7.442  1.00 98.38           C  
ATOM   4754  C   ASN B 174     -23.271 -16.979   6.636  1.00 98.38           C  
ATOM   4755  CB  ASN B 174     -24.177 -19.135   7.541  1.00 98.38           C  
ATOM   4756  O   ASN B 174     -23.548 -15.923   7.207  1.00 98.38           O  
ATOM   4757  CG  ASN B 174     -23.882 -20.453   8.231  1.00 98.38           C  
ATOM   4758  ND2 ASN B 174     -24.420 -20.626   9.432  1.00 98.38           N  
ATOM   4759  OD1 ASN B 174     -23.176 -21.307   7.689  1.00 98.38           O  
ATOM   4760  N   GLN B 175     -23.202 -17.185   5.324  1.00 97.44           N  
ATOM   4761  CA  GLN B 175     -23.654 -16.195   4.352  1.00 97.44           C  
ATOM   4762  C   GLN B 175     -22.969 -14.850   4.578  1.00 97.44           C  
ATOM   4763  CB  GLN B 175     -25.173 -16.029   4.419  1.00 97.44           C  
ATOM   4764  O   GLN B 175     -23.635 -13.816   4.665  1.00 97.44           O  
ATOM   4765  CG  GLN B 175     -25.946 -17.282   4.031  1.00 97.44           C  
ATOM   4766  CD  GLN B 175     -27.448 -17.071   4.041  1.00 97.44           C  
ATOM   4767  NE2 GLN B 175     -28.196 -18.116   3.701  1.00 97.44           N  
ATOM   4768  OE1 GLN B 175     -27.933 -15.979   4.352  1.00 97.44           O  
ATOM   4769  N   ARG B 176     -21.632 -14.955   4.666  1.00 97.19           N  
ATOM   4770  CA  ARG B 176     -20.818 -13.744   4.664  1.00 97.19           C  
ATOM   4771  C   ARG B 176     -21.173 -12.842   5.841  1.00 97.19           C  
ATOM   4772  CB  ARG B 176     -20.991 -12.981   3.349  1.00 97.19           C  
ATOM   4773  O   ARG B 176     -21.357 -11.635   5.672  1.00 97.19           O  
ATOM   4774  CG  ARG B 176     -20.716 -13.819   2.110  1.00 97.19           C  
ATOM   4775  CD  ARG B 176     -21.004 -13.045   0.831  1.00 97.19           C  
ATOM   4776  NE  ARG B 176     -20.029 -11.979   0.615  1.00 97.19           N  
ATOM   4777  NH1 ARG B 176     -21.227 -10.943  -1.067  1.00 97.19           N  
ATOM   4778  NH2 ARG B 176     -19.210 -10.085  -0.393  1.00 97.19           N  
ATOM   4779  CZ  ARG B 176     -20.158 -11.005  -0.281  1.00 97.19           C  
ATOM   4780  N   LEU B 177     -21.434 -13.416   7.119  1.00 97.13           N  
ATOM   4781  CA  LEU B 177     -21.693 -12.756   8.394  1.00 97.13           C  
ATOM   4782  C   LEU B 177     -23.152 -12.324   8.497  1.00 97.13           C  
ATOM   4783  CB  LEU B 177     -20.776 -11.542   8.566  1.00 97.13           C  
ATOM   4784  O   LEU B 177     -23.519 -11.572   9.402  1.00 97.13           O  
ATOM   4785  CG  LEU B 177     -19.302 -11.840   8.847  1.00 97.13           C  
ATOM   4786  CD1 LEU B 177     -18.524 -10.541   9.029  1.00 97.13           C  
ATOM   4787  CD2 LEU B 177     -19.161 -12.731  10.076  1.00 97.13           C  
ATOM   4788  N   ASP B 178     -23.994 -12.691   7.509  1.00 96.78           N  
ATOM   4789  CA  ASP B 178     -25.418 -12.383   7.596  1.00 96.78           C  
ATOM   4790  C   ASP B 178     -26.095 -13.215   8.684  1.00 96.78           C  
ATOM   4791  CB  ASP B 178     -26.103 -12.622   6.249  1.00 96.78           C  
ATOM   4792  O   ASP B 178     -27.060 -12.767   9.306  1.00 96.78           O  
ATOM   4793  CG  ASP B 178     -25.773 -11.556   5.219  1.00 96.78           C  
ATOM   4794  OD1 ASP B 178     -25.248 -10.486   5.595  1.00 96.78           O  
ATOM   4795  OD2 ASP B 178     -26.043 -11.787   4.020  1.00 96.78           O  
ATOM   4796  N   ILE B 179     -25.510 -14.316   8.829  1.00 97.66           N  
ATOM   4797  CA  ILE B 179     -26.045 -15.184   9.873  1.00 97.66           C  
ATOM   4798  C   ILE B 179     -24.923 -15.603  10.821  1.00 97.66           C  
ATOM   4799  CB  ILE B 179     -26.734 -16.431   9.274  1.00 97.66           C  
ATOM   4800  O   ILE B 179     -24.008 -16.329  10.427  1.00 97.66           O  
ATOM   4801  CG1 ILE B 179     -27.845 -16.012   8.304  1.00 97.66           C  
ATOM   4802  CG2 ILE B 179     -27.286 -17.329  10.385  1.00 97.66           C  
ATOM   4803  CD1 ILE B 179     -28.404 -17.158   7.473  1.00 97.66           C  
ATOM   4804  N   ILE B 180     -24.987 -15.125  12.091  1.00 97.91           N  
ATOM   4805  CA  ILE B 180     -24.080 -15.529  13.160  1.00 97.91           C  
ATOM   4806  C   ILE B 180     -24.816 -16.430  14.149  1.00 97.91           C  
ATOM   4807  CB  ILE B 180     -23.487 -14.303  13.890  1.00 97.91           C  
ATOM   4808  O   ILE B 180     -25.639 -15.957  14.935  1.00 97.91           O  
ATOM   4809  CG1 ILE B 180     -22.821 -13.354  12.888  1.00 97.91           C  
ATOM   4810  CG2 ILE B 180     -22.493 -14.746  14.969  1.00 97.91           C  
ATOM   4811  CD1 ILE B 180     -22.425 -12.008  13.478  1.00 97.91           C  
ATOM   4812  N   GLU B 181     -24.548 -17.768  14.147  1.00 98.04           N  
ATOM   4813  CA  GLU B 181     -25.226 -18.713  15.030  1.00 98.04           C  
ATOM   4814  C   GLU B 181     -24.764 -18.546  16.475  1.00 98.04           C  
ATOM   4815  CB  GLU B 181     -24.986 -20.151  14.564  1.00 98.04           C  
ATOM   4816  O   GLU B 181     -23.622 -18.154  16.726  1.00 98.04           O  
ATOM   4817  CG  GLU B 181     -25.437 -20.418  13.136  1.00 98.04           C  
ATOM   4818  CD  GLU B 181     -26.949 -20.464  12.982  1.00 98.04           C  
ATOM   4819  OE1 GLU B 181     -27.442 -20.476  11.831  1.00 98.04           O  
ATOM   4820  OE2 GLU B 181     -27.646 -20.488  14.021  1.00 98.04           O  
ATOM   4821  N   PRO B 182     -25.681 -18.762  17.438  1.00 97.64           N  
ATOM   4822  CA  PRO B 182     -25.215 -18.755  18.826  1.00 97.64           C  
ATOM   4823  C   PRO B 182     -24.083 -19.750  19.074  1.00 97.64           C  
ATOM   4824  CB  PRO B 182     -26.465 -19.142  19.620  1.00 97.64           C  
ATOM   4825  O   PRO B 182     -24.033 -20.805  18.436  1.00 97.64           O  
ATOM   4826  CG  PRO B 182     -27.607 -18.841  18.704  1.00 97.64           C  
ATOM   4827  CD  PRO B 182     -27.139 -19.010  17.287  1.00 97.64           C  
ATOM   4828  N   PRO B 183     -23.204 -19.400  19.965  1.00 98.14           N  
ATOM   4829  CA  PRO B 183     -22.094 -20.318  20.229  1.00 98.14           C  
ATOM   4830  C   PRO B 183     -22.491 -21.479  21.137  1.00 98.14           C  
ATOM   4831  CB  PRO B 183     -21.053 -19.425  20.909  1.00 98.14           C  
ATOM   4832  O   PRO B 183     -23.460 -21.373  21.893  1.00 98.14           O  
ATOM   4833  CG  PRO B 183     -21.852 -18.421  21.675  1.00 98.14           C  
ATOM   4834  CD  PRO B 183     -23.071 -18.068  20.871  1.00 98.14           C  
ATOM   4835  N   THR B 184     -21.835 -22.641  20.988  1.00 98.32           N  
ATOM   4836  CA  THR B 184     -21.833 -23.723  21.966  1.00 98.32           C  
ATOM   4837  C   THR B 184     -20.611 -23.629  22.875  1.00 98.32           C  
ATOM   4838  CB  THR B 184     -21.857 -25.099  21.275  1.00 98.32           C  
ATOM   4839  O   THR B 184     -19.475 -23.598  22.395  1.00 98.32           O  
ATOM   4840  CG2 THR B 184     -21.939 -26.227  22.298  1.00 98.32           C  
ATOM   4841  OG1 THR B 184     -22.996 -25.172  20.408  1.00 98.32           O  
ATOM   4842  N   ILE B 185     -20.816 -23.504  24.172  1.00 98.46           N  
ATOM   4843  CA  ILE B 185     -19.737 -23.424  25.150  1.00 98.46           C  
ATOM   4844  C   ILE B 185     -19.804 -24.623  26.092  1.00 98.46           C  
ATOM   4845  CB  ILE B 185     -19.800 -22.106  25.954  1.00 98.46           C  
ATOM   4846  O   ILE B 185     -20.820 -24.843  26.756  1.00 98.46           O  
ATOM   4847  CG1 ILE B 185     -19.756 -20.900  25.008  1.00 98.46           C  
ATOM   4848  CG2 ILE B 185     -18.660 -22.042  26.975  1.00 98.46           C  
ATOM   4849  CD1 ILE B 185     -20.029 -19.567  25.691  1.00 98.46           C  
ATOM   4850  N   THR B 186     -18.729 -25.446  26.160  1.00 98.28           N  
ATOM   4851  CA  THR B 186     -18.644 -26.641  26.992  1.00 98.28           C  
ATOM   4852  C   THR B 186     -17.343 -26.654  27.789  1.00 98.28           C  
ATOM   4853  CB  THR B 186     -18.741 -27.921  26.141  1.00 98.28           C  
ATOM   4854  O   THR B 186     -16.363 -26.018  27.398  1.00 98.28           O  
ATOM   4855  CG2 THR B 186     -20.103 -28.029  25.464  1.00 98.28           C  
ATOM   4856  OG1 THR B 186     -17.720 -27.898  25.136  1.00 98.28           O  
ATOM   4857  N   PRO B 187     -17.366 -27.284  29.000  1.00 98.03           N  
ATOM   4858  CA  PRO B 187     -16.101 -27.448  29.721  1.00 98.03           C  
ATOM   4859  C   PRO B 187     -15.060 -28.223  28.918  1.00 98.03           C  
ATOM   4860  CB  PRO B 187     -16.509 -28.221  30.978  1.00 98.03           C  
ATOM   4861  O   PRO B 187     -15.403 -29.178  28.215  1.00 98.03           O  
ATOM   4862  CG  PRO B 187     -17.975 -27.970  31.122  1.00 98.03           C  
ATOM   4863  CD  PRO B 187     -18.569 -27.810  29.752  1.00 98.03           C  
ATOM   4864  N   SER B 188     -13.803 -27.808  28.928  1.00 97.59           N  
ATOM   4865  CA  SER B 188     -12.729 -28.474  28.199  1.00 97.59           C  
ATOM   4866  C   SER B 188     -11.367 -28.146  28.800  1.00 97.59           C  
ATOM   4867  CB  SER B 188     -12.754 -28.074  26.723  1.00 97.59           C  
ATOM   4868  O   SER B 188     -11.137 -27.024  29.255  1.00 97.59           O  
ATOM   4869  OG  SER B 188     -11.656 -28.642  26.029  1.00 97.59           O  
ATOM   4870  N   ARG B 189     -10.491 -29.140  28.799  1.00 96.04           N  
ATOM   4871  CA  ARG B 189      -9.122 -28.935  29.263  1.00 96.04           C  
ATOM   4872  C   ARG B 189      -8.173 -28.714  28.090  1.00 96.04           C  
ATOM   4873  CB  ARG B 189      -8.654 -30.128  30.099  1.00 96.04           C  
ATOM   4874  O   ARG B 189      -6.967 -28.552  28.283  1.00 96.04           O  
ATOM   4875  CG  ARG B 189      -9.376 -30.271  31.429  1.00 96.04           C  
ATOM   4876  CD  ARG B 189      -8.753 -31.356  32.296  1.00 96.04           C  
ATOM   4877  NE  ARG B 189      -9.460 -31.503  33.566  1.00 96.04           N  
ATOM   4878  NH1 ARG B 189      -8.139 -33.234  34.337  1.00 96.04           N  
ATOM   4879  NH2 ARG B 189      -9.861 -32.440  35.624  1.00 96.04           N  
ATOM   4880  CZ  ARG B 189      -9.152 -32.392  34.506  1.00 96.04           C  
ATOM   4881  N   GLU B 190      -8.688 -28.726  26.853  1.00 96.45           N  
ATOM   4882  CA  GLU B 190      -7.885 -28.515  25.651  1.00 96.45           C  
ATOM   4883  C   GLU B 190      -7.497 -27.047  25.497  1.00 96.45           C  
ATOM   4884  CB  GLU B 190      -8.641 -28.994  24.409  1.00 96.45           C  
ATOM   4885  O   GLU B 190      -8.129 -26.168  26.085  1.00 96.45           O  
ATOM   4886  CG  GLU B 190      -8.948 -30.484  24.412  1.00 96.45           C  
ATOM   4887  CD  GLU B 190      -9.696 -30.945  23.171  1.00 96.45           C  
ATOM   4888  OE1 GLU B 190      -9.141 -31.753  22.393  1.00 96.45           O  
ATOM   4889  OE2 GLU B 190     -10.846 -30.493  22.976  1.00 96.45           O  
ATOM   4890  N   MET B 191      -6.438 -26.856  24.683  1.00 96.22           N  
ATOM   4891  CA  MET B 191      -6.003 -25.522  24.280  1.00 96.22           C  
ATOM   4892  C   MET B 191      -5.712 -25.474  22.784  1.00 96.22           C  
ATOM   4893  CB  MET B 191      -4.763 -25.099  25.069  1.00 96.22           C  
ATOM   4894  O   MET B 191      -4.734 -26.062  22.318  1.00 96.22           O  
ATOM   4895  CG  MET B 191      -5.020 -24.896  26.553  1.00 96.22           C  
ATOM   4896  SD  MET B 191      -3.540 -24.279  27.445  1.00 96.22           S  
ATOM   4897  CE  MET B 191      -4.235 -24.059  29.106  1.00 96.22           C  
ATOM   4898  N   PHE B 192      -6.557 -24.700  22.107  1.00 97.77           N  
ATOM   4899  CA  PHE B 192      -6.320 -24.542  20.677  1.00 97.77           C  
ATOM   4900  C   PHE B 192      -7.302 -23.546  20.072  1.00 97.77           C  
ATOM   4901  CB  PHE B 192      -6.433 -25.891  19.960  1.00 97.77           C  
ATOM   4902  O   PHE B 192      -8.288 -23.172  20.711  1.00 97.77           O  
ATOM   4903  CG  PHE B 192      -7.840 -26.418  19.876  1.00 97.77           C  
ATOM   4904  CD1 PHE B 192      -8.360 -27.215  20.889  1.00 97.77           C  
ATOM   4905  CD2 PHE B 192      -8.643 -26.117  18.784  1.00 97.77           C  
ATOM   4906  CE1 PHE B 192      -9.662 -27.704  20.814  1.00 97.77           C  
ATOM   4907  CE2 PHE B 192      -9.946 -26.602  18.702  1.00 97.77           C  
ATOM   4908  CZ  PHE B 192     -10.453 -27.396  19.718  1.00 97.77           C  
ATOM   4909  N   THR B 193      -6.976 -23.082  18.955  1.00 98.21           N  
ATOM   4910  CA  THR B 193      -7.871 -22.302  18.108  1.00 98.21           C  
ATOM   4911  C   THR B 193      -7.864 -22.835  16.678  1.00 98.21           C  
ATOM   4912  CB  THR B 193      -7.481 -20.812  18.105  1.00 98.21           C  
ATOM   4913  O   THR B 193      -6.799 -23.086  16.109  1.00 98.21           O  
ATOM   4914  CG2 THR B 193      -8.406 -20.002  17.202  1.00 98.21           C  
ATOM   4915  OG1 THR B 193      -7.566 -20.299  19.441  1.00 98.21           O  
ATOM   4916  N   ARG B 194      -9.063 -23.047  16.163  1.00 98.58           N  
ATOM   4917  CA  ARG B 194      -9.216 -23.551  14.802  1.00 98.58           C  
ATOM   4918  C   ARG B 194     -10.281 -22.767  14.044  1.00 98.58           C  
ATOM   4919  CB  ARG B 194      -9.572 -25.040  14.817  1.00 98.58           C  
ATOM   4920  O   ARG B 194     -11.388 -22.567  14.547  1.00 98.58           O  
ATOM   4921  CG  ARG B 194      -9.781 -25.637  13.434  1.00 98.58           C  
ATOM   4922  CD  ARG B 194     -10.081 -27.128  13.503  1.00 98.58           C  
ATOM   4923  NE  ARG B 194     -11.458 -27.383  13.914  1.00 98.58           N  
ATOM   4924  NH1 ARG B 194     -11.275 -29.684  13.832  1.00 98.58           N  
ATOM   4925  NH2 ARG B 194     -13.259 -28.708  14.440  1.00 98.58           N  
ATOM   4926  CZ  ARG B 194     -11.994 -28.591  14.061  1.00 98.58           C  
ATOM   4927  N   ILE B 195      -9.852 -22.366  12.836  1.00 98.60           N  
ATOM   4928  CA  ILE B 195     -10.797 -21.749  11.912  1.00 98.60           C  
ATOM   4929  C   ILE B 195     -10.889 -22.581  10.635  1.00 98.60           C  
ATOM   4930  CB  ILE B 195     -10.393 -20.295  11.577  1.00 98.60           C  
ATOM   4931  O   ILE B 195      -9.868 -22.916  10.030  1.00 98.60           O  
ATOM   4932  CG1 ILE B 195     -10.200 -19.485  12.864  1.00 98.60           C  
ATOM   4933  CG2 ILE B 195     -11.438 -19.640  10.669  1.00 98.60           C  
ATOM   4934  CD1 ILE B 195     -11.501 -19.023  13.506  1.00 98.60           C  
ATOM   4935  N   GLU B 196     -12.081 -22.906  10.285  1.00 98.64           N  
ATOM   4936  CA  GLU B 196     -12.417 -23.604   9.048  1.00 98.64           C  
ATOM   4937  C   GLU B 196     -13.422 -22.808   8.221  1.00 98.64           C  
ATOM   4938  CB  GLU B 196     -12.973 -24.998   9.352  1.00 98.64           C
[truncated: 153,777 more chars]
