# Supplementary material for: Structural insights into the DNA topoisomerase II of the African swine fever virus
Source: Nat Commun. 2024 May 30;15:4607. doi: 10.1038/s41467-024-49047-w (PMC11139879; doi:10.1038/s41467-024-49047-w)
Supplement: Supplementary file 4 — Source data [file 41467_2024_49047_MOESM4_ESM.zip › Source Data/alpha fold_center domain.pdb]

MODEL     1                                                                     
ATOM      1  N   VAL A   1     -24.729 -20.896  16.487  1.00 86.33           N  
ATOM      2  CA  VAL A   1     -23.427 -20.372  16.087  1.00 86.33           C  
ATOM      3  C   VAL A   1     -23.097 -20.834  14.670  1.00 86.33           C  
ATOM      4  CB  VAL A   1     -22.314 -20.811  17.065  1.00 86.33           C  
ATOM      5  O   VAL A   1     -23.085 -22.034  14.388  1.00 86.33           O  
ATOM      6  CG1 VAL A   1     -20.959 -20.262  16.622  1.00 86.33           C  
ATOM      7  CG2 VAL A   1     -22.641 -20.354  18.485  1.00 86.33           C  
ATOM      8  N   ASP A   2     -23.048 -19.929  13.637  1.00 88.41           N  
ATOM      9  CA  ASP A   2     -22.773 -20.181  12.226  1.00 88.41           C  
ATOM     10  C   ASP A   2     -21.427 -20.880  12.045  1.00 88.41           C  
ATOM     11  CB  ASP A   2     -22.797 -18.873  11.432  1.00 88.41           C  
ATOM     12  O   ASP A   2     -20.438 -20.508  12.681  1.00 88.41           O  
ATOM     13  CG  ASP A   2     -24.203 -18.368  11.165  1.00 88.41           C  
ATOM     14  OD1 ASP A   2     -25.177 -19.111  11.414  1.00 88.41           O  
ATOM     15  OD2 ASP A   2     -24.340 -17.216  10.698  1.00 88.41           O  
ATOM     16  N   LYS A   3     -21.296 -21.939  11.164  1.00 91.58           N  
ATOM     17  CA  LYS A   3     -20.115 -22.676  10.724  1.00 91.58           C  
ATOM     18  C   LYS A   3     -19.425 -23.361  11.900  1.00 91.58           C  
ATOM     19  CB  LYS A   3     -19.134 -21.743  10.012  1.00 91.58           C  
ATOM     20  O   LYS A   3     -18.195 -23.388  11.975  1.00 91.58           O  
ATOM     21  CG  LYS A   3     -19.689 -21.114   8.743  1.00 91.58           C  
ATOM     22  CD  LYS A   3     -18.649 -20.244   8.049  1.00 91.58           C  
ATOM     23  CE  LYS A   3     -19.206 -19.606   6.784  1.00 91.58           C  
ATOM     24  NZ  LYS A   3     -18.203 -18.718   6.123  1.00 91.58           N  
ATOM     25  N   TYR A   4     -20.082 -23.753  12.863  1.00 95.27           N  
ATOM     26  CA  TYR A   4     -19.611 -24.501  14.024  1.00 95.27           C  
ATOM     27  C   TYR A   4     -20.018 -25.966  13.930  1.00 95.27           C  
ATOM     28  CB  TYR A   4     -20.160 -23.889  15.316  1.00 95.27           C  
ATOM     29  O   TYR A   4     -21.168 -26.279  13.614  1.00 95.27           O  
ATOM     30  CG  TYR A   4     -20.002 -24.780  16.525  1.00 95.27           C  
ATOM     31  CD1 TYR A   4     -21.102 -25.132  17.303  1.00 95.27           C  
ATOM     32  CD2 TYR A   4     -18.753 -25.269  16.891  1.00 95.27           C  
ATOM     33  CE1 TYR A   4     -20.961 -25.951  18.418  1.00 95.27           C  
ATOM     34  CE2 TYR A   4     -18.600 -26.089  18.004  1.00 95.27           C  
ATOM     35  OH  TYR A   4     -19.562 -27.235  19.863  1.00 95.27           O  
ATOM     36  CZ  TYR A   4     -19.708 -26.424  18.760  1.00 95.27           C  
ATOM     37  N   THR A   5     -19.105 -26.806  14.116  1.00 96.27           N  
ATOM     38  CA  THR A   5     -19.323 -28.238  14.286  1.00 96.27           C  
ATOM     39  C   THR A   5     -18.921 -28.685  15.689  1.00 96.27           C  
ATOM     40  CB  THR A   5     -18.537 -29.051  13.241  1.00 96.27           C  
ATOM     41  O   THR A   5     -17.753 -28.578  16.068  1.00 96.27           O  
ATOM     42  CG2 THR A   5     -18.869 -30.537  13.336  1.00 96.27           C  
ATOM     43  OG1 THR A   5     -18.872 -28.582  11.929  1.00 96.27           O  
ATOM     44  N   ARG A   6     -19.921 -29.210  16.377  1.00 96.38           N  
ATOM     45  CA  ARG A   6     -19.744 -29.584  17.777  1.00 96.38           C  
ATOM     46  C   ARG A   6     -18.990 -30.903  17.900  1.00 96.38           C  
ATOM     47  CB  ARG A   6     -21.099 -29.687  18.481  1.00 96.38           C  
ATOM     48  O   ARG A   6     -19.195 -31.819  17.101  1.00 96.38           O  
ATOM     49  CG  ARG A   6     -21.003 -30.073  19.948  1.00 96.38           C  
ATOM     50  CD  ARG A   6     -22.378 -30.209  20.587  1.00 96.38           C  
ATOM     51  NE  ARG A   6     -22.283 -30.549  22.003  1.00 96.38           N  
ATOM     52  NH1 ARG A   6     -24.561 -30.781  22.313  1.00 96.38           N  
ATOM     53  NH2 ARG A   6     -23.122 -31.111  24.066  1.00 96.38           N  
ATOM     54  CZ  ARG A   6     -23.322 -30.813  22.791  1.00 96.38           C  
ATOM     55  N   ALA A   7     -18.045 -30.906  18.919  1.00 96.06           N  
ATOM     56  CA  ALA A   7     -17.504 -32.207  19.303  1.00 96.06           C  
ATOM     57  C   ALA A   7     -18.552 -33.045  20.030  1.00 96.06           C  
ATOM     58  CB  ALA A   7     -16.266 -32.031  20.180  1.00 96.06           C  
ATOM     59  O   ALA A   7     -19.345 -32.515  20.812  1.00 96.06           O  
ATOM     60  N   ARG A   8     -18.622 -34.305  19.789  1.00 94.70           N  
ATOM     61  CA  ARG A   8     -19.624 -35.190  20.375  1.00 94.70           C  
ATOM     62  C   ARG A   8     -19.572 -35.144  21.899  1.00 94.70           C  
ATOM     63  CB  ARG A   8     -19.424 -36.626  19.887  1.00 94.70           C  
ATOM     64  O   ARG A   8     -20.611 -35.140  22.561  1.00 94.70           O  
ATOM     65  CG  ARG A   8     -20.509 -37.588  20.345  1.00 94.70           C  
ATOM     66  CD  ARG A   8     -20.261 -39.001  19.835  1.00 94.70           C  
ATOM     67  NE  ARG A   8     -20.310 -39.064  18.377  1.00 94.70           N  
ATOM     68  NH1 ARG A   8     -19.895 -41.333  18.255  1.00 94.70           N  
ATOM     69  NH2 ARG A   8     -20.200 -40.114  16.338  1.00 94.70           N  
ATOM     70  CZ  ARG A   8     -20.135 -40.171  17.660  1.00 94.70           C  
ATOM     71  N   ASN A   9     -18.374 -35.009  22.490  1.00 95.13           N  
ATOM     72  CA  ASN A   9     -18.208 -35.095  23.938  1.00 95.13           C  
ATOM     73  C   ASN A   9     -18.052 -33.714  24.567  1.00 95.13           C  
ATOM     74  CB  ASN A   9     -17.009 -35.978  24.289  1.00 95.13           C  
ATOM     75  O   ASN A   9     -17.653 -33.598  25.727  1.00 95.13           O  
ATOM     76  CG  ASN A   9     -17.248 -37.441  23.973  1.00 95.13           C  
ATOM     77  ND2 ASN A   9     -16.310 -38.055  23.262  1.00 95.13           N  
ATOM     78  OD1 ASN A   9     -18.268 -38.015  24.365  1.00 95.13           O  
ATOM     79  N   ALA A  10     -18.347 -32.688  23.778  1.00 94.91           N  
ATOM     80  CA  ALA A  10     -18.270 -31.326  24.299  1.00 94.91           C  
ATOM     81  C   ALA A  10     -19.366 -31.071  25.330  1.00 94.91           C  
ATOM     82  CB  ALA A  10     -18.369 -30.314  23.161  1.00 94.91           C  
ATOM     83  O   ALA A  10     -20.518 -31.462  25.130  1.00 94.91           O  
ATOM     84  N   GLY A  11     -19.053 -30.471  26.533  1.00 92.58           N  
ATOM     85  CA  GLY A  11     -20.013 -30.120  27.567  1.00 92.58           C  
ATOM     86  C   GLY A  11     -20.411 -31.298  28.436  1.00 92.58           C  
ATOM     87  O   GLY A  11     -21.236 -31.158  29.341  1.00 92.58           O  
ATOM     88  N   GLY A  12     -19.864 -32.437  28.177  1.00 92.61           N  
ATOM     89  CA  GLY A  12     -20.152 -33.632  28.955  1.00 92.61           C  
ATOM     90  C   GLY A  12     -19.055 -33.977  29.945  1.00 92.61           C  
ATOM     91  O   GLY A  12     -18.287 -33.105  30.358  1.00 92.61           O  
ATOM     92  N   LYS A  13     -18.967 -35.251  30.401  1.00 91.43           N  
ATOM     93  CA  LYS A  13     -18.027 -35.733  31.408  1.00 91.43           C  
ATOM     94  C   LYS A  13     -16.591 -35.668  30.896  1.00 91.43           C  
ATOM     95  CB  LYS A  13     -18.371 -37.165  31.822  1.00 91.43           C  
ATOM     96  O   LYS A  13     -15.656 -35.484  31.678  1.00 91.43           O  
ATOM     97  CG  LYS A  13     -19.653 -37.284  32.632  1.00 91.43           C  
ATOM     98  CD  LYS A  13     -19.888 -38.715  33.099  1.00 91.43           C  
ATOM     99  CE  LYS A  13     -21.194 -38.844  33.873  1.00 91.43           C  
ATOM    100  NZ  LYS A  13     -21.429 -40.246  34.332  1.00 91.43           N  
ATOM    101  N   ARG A  14     -16.458 -35.725  29.572  1.00 93.04           N  
ATOM    102  CA  ARG A  14     -15.120 -35.747  28.991  1.00 93.04           C  
ATOM    103  C   ARG A  14     -14.801 -34.425  28.300  1.00 93.04           C  
ATOM    104  CB  ARG A  14     -14.984 -36.903  27.998  1.00 93.04           C  
ATOM    105  O   ARG A  14     -14.028 -34.391  27.340  1.00 93.04           O  
ATOM    106  CG  ARG A  14     -15.094 -38.279  28.635  1.00 93.04           C  
ATOM    107  CD  ARG A  14     -14.849 -39.390  27.624  1.00 93.04           C  
ATOM    108  NE  ARG A  14     -13.478 -39.371  27.122  1.00 93.04           N  
ATOM    109  NH1 ARG A  14     -13.872 -40.849  25.391  1.00 93.04           N  
ATOM    110  NH2 ARG A  14     -11.776 -39.973  25.703  1.00 93.04           N  
ATOM    111  CZ  ARG A  14     -13.045 -40.064  26.073  1.00 93.04           C  
ATOM    112  N   ALA A  15     -15.458 -33.390  28.712  1.00 93.28           N  
ATOM    113  CA  ALA A  15     -15.296 -32.071  28.104  1.00 93.28           C  
ATOM    114  C   ALA A  15     -13.840 -31.618  28.156  1.00 93.28           C  
ATOM    115  CB  ALA A  15     -16.193 -31.051  28.799  1.00 93.28           C  
ATOM    116  O   ALA A  15     -13.329 -31.038  27.196  1.00 93.28           O  
ATOM    117  N   GLN A  16     -13.153 -31.869  29.154  1.00 93.46           N  
ATOM    118  CA  GLN A  16     -11.778 -31.428  29.361  1.00 93.46           C  
ATOM    119  C   GLN A  16     -10.836 -32.066  28.343  1.00 93.46           C  
ATOM    120  CB  GLN A  16     -11.316 -31.756  30.782  1.00 93.46           C  
ATOM    121  O   GLN A  16      -9.726 -31.577  28.126  1.00 93.46           O  
ATOM    122  CG  GLN A  16     -11.283 -33.247  31.088  1.00 93.46           C  
ATOM    123  CD  GLN A  16     -11.014 -33.540  32.553  1.00 93.46           C  
ATOM    124  NE2 GLN A  16     -11.001 -34.819  32.909  1.00 93.46           N  
ATOM    125  OE1 GLN A  16     -10.819 -32.623  33.357  1.00 93.46           O  
ATOM    126  N   ASP A  17     -11.336 -33.152  27.709  1.00 93.24           N  
ATOM    127  CA  ASP A  17     -10.535 -33.856  26.712  1.00 93.24           C  
ATOM    128  C   ASP A  17     -10.815 -33.324  25.308  1.00 93.24           C  
ATOM    129  CB  ASP A  17     -10.809 -35.360  26.768  1.00 93.24           C  
ATOM    130  O   ASP A  17     -10.160 -33.726  24.344  1.00 93.24           O  
ATOM    131  CG  ASP A  17     -10.449 -35.978  28.108  1.00 93.24           C  
ATOM    132  OD1 ASP A  17      -9.487 -35.512  28.756  1.00 93.24           O  
ATOM    133  OD2 ASP A  17     -11.132 -36.942  28.518  1.00 93.24           O  
ATOM    134  N   CYS A  18     -11.763 -32.402  25.262  1.00 96.03           N  
ATOM    135  CA  CYS A  18     -12.181 -31.906  23.955  1.00 96.03           C  
ATOM    136  C   CYS A  18     -11.391 -30.663  23.565  1.00 96.03           C  
ATOM    137  CB  CYS A  18     -13.677 -31.592  23.955  1.00 96.03           C  
ATOM    138  O   CYS A  18     -10.974 -29.890  24.430  1.00 96.03           O  
ATOM    139  SG  CYS A  18     -14.727 -33.048  24.159  1.00 96.03           S  
ATOM    140  N   MET A  19     -11.139 -30.516  22.190  1.00 96.94           N  
ATOM    141  CA  MET A  19     -10.483 -29.348  21.609  1.00 96.94           C  
ATOM    142  C   MET A  19     -11.409 -28.634  20.630  1.00 96.94           C  
ATOM    143  CB  MET A  19      -9.189 -29.755  20.902  1.00 96.94           C  
ATOM    144  O   MET A  19     -12.048 -29.275  19.793  1.00 96.94           O  
ATOM    145  CG  MET A  19      -8.184 -30.443  21.811  1.00 96.94           C  
ATOM    146  SD  MET A  19      -6.702 -31.032  20.903  1.00 96.94           S  
ATOM    147  CE  MET A  19      -5.827 -31.891  22.241  1.00 96.94           C  
ATOM    148  N   LEU A  20     -11.469 -27.362  20.828  1.00 98.10           N  
ATOM    149  CA  LEU A  20     -12.142 -26.572  19.803  1.00 98.10           C  
ATOM    150  C   LEU A  20     -11.137 -26.009  18.804  1.00 98.10           C  
ATOM    151  CB  LEU A  20     -12.938 -25.431  20.442  1.00 98.10           C  
ATOM    152  O   LEU A  20     -10.313 -25.162  19.157  1.00 98.10           O  
ATOM    153  CG  LEU A  20     -13.684 -24.503  19.481  1.00 98.10           C  
ATOM    154  CD1 LEU A  20     -14.783 -25.269  18.751  1.00 98.10           C  
ATOM    155  CD2 LEU A  20     -14.265 -23.310  20.232  1.00 98.10           C  
ATOM    156  N   LEU A  21     -11.200 -26.449  17.551  1.00 97.56           N  
ATOM    157  CA  LEU A  21     -10.325 -25.965  16.488  1.00 97.56           C  
ATOM    158  C   LEU A  21     -10.916 -24.729  15.819  1.00 97.56           C  
ATOM    159  CB  LEU A  21     -10.091 -27.061  15.445  1.00 97.56           C  
ATOM    160  O   LEU A  21     -11.909 -24.824  15.095  1.00 97.56           O  
ATOM    161  CG  LEU A  21      -9.642 -28.422  15.981  1.00 97.56           C  
ATOM    162  CD1 LEU A  21      -9.471 -29.413  14.835  1.00 97.56           C  
ATOM    163  CD2 LEU A  21      -8.346 -28.284  16.773  1.00 97.56           C  
ATOM    164  N   ALA A  22     -10.233 -23.547  16.065  1.00 97.23           N  
ATOM    165  CA  ALA A  22     -10.709 -22.279  15.519  1.00 97.23           C  
ATOM    166  C   ALA A  22      -9.961 -21.917  14.240  1.00 97.23           C  
ATOM    167  CB  ALA A  22     -10.560 -21.166  16.553  1.00 97.23           C  
ATOM    168  O   ALA A  22      -8.817 -21.459  14.291  1.00 97.23           O  
ATOM    169  N   ALA A  23     -10.670 -22.041  13.141  1.00 95.82           N  
ATOM    170  CA  ALA A  23     -10.051 -21.867  11.829  1.00 95.82           C  
ATOM    171  C   ALA A  23     -10.209 -20.432  11.335  1.00 95.82           C  
ATOM    172  CB  ALA A  23     -10.655 -22.843  10.823  1.00 95.82           C  
ATOM    173  O   ALA A  23     -11.212 -19.776  11.625  1.00 95.82           O  
ATOM    174  N   GLU A  24      -9.100 -19.964  10.653  1.00 92.44           N  
ATOM    175  CA  GLU A  24      -9.112 -18.612  10.103  1.00 92.44           C  
ATOM    176  C   GLU A  24     -10.321 -18.395   9.197  1.00 92.44           C  
ATOM    177  CB  GLU A  24      -7.820 -18.334   9.331  1.00 92.44           C  
ATOM    178  O   GLU A  24     -11.012 -17.380   9.308  1.00 92.44           O  
ATOM    179  CG  GLU A  24      -7.769 -16.953   8.693  1.00 92.44           C  
ATOM    180  CD  GLU A  24      -6.573 -16.760   7.775  1.00 92.44           C  
ATOM    181  OE1 GLU A  24      -6.582 -15.812   6.957  1.00 92.44           O  
ATOM    182  OE2 GLU A  24      -5.618 -17.563   7.874  1.00 92.44           O  
ATOM    183  N   GLY A  25     -10.666 -19.267   8.294  1.00 90.76           N  
ATOM    184  CA  GLY A  25     -11.735 -19.211   7.311  1.00 90.76           C  
ATOM    185  C   GLY A  25     -12.237 -20.581   6.896  1.00 90.76           C  
ATOM    186  O   GLY A  25     -11.902 -21.587   7.525  1.00 90.76           O  
ATOM    187  N   ASP A  26     -12.967 -20.600   5.751  1.00 89.62           N  
ATOM    188  CA  ASP A  26     -13.623 -21.822   5.294  1.00 89.62           C  
ATOM    189  C   ASP A  26     -12.608 -22.812   4.728  1.00 89.62           C  
ATOM    190  CB  ASP A  26     -14.686 -21.498   4.242  1.00 89.62           C  
ATOM    191  O   ASP A  26     -12.751 -24.024   4.902  1.00 89.62           O  
ATOM    192  CG  ASP A  26     -15.899 -20.794   4.822  1.00 89.62           C  
ATOM    193  OD1 ASP A  26     -16.044 -20.751   6.063  1.00 89.62           O  
ATOM    194  OD2 ASP A  26     -16.720 -20.280   4.031  1.00 89.62           O  
ATOM    195  N   SER A  27     -11.639 -22.235   4.083  1.00 88.04           N  
ATOM    196  CA  SER A  27     -10.617 -23.112   3.522  1.00 88.04           C  
ATOM    197  C   SER A  27      -9.883 -23.878   4.617  1.00 88.04           C  
ATOM    198  CB  SER A  27      -9.615 -22.307   2.693  1.00 88.04           C  
ATOM    199  O   SER A  27      -9.618 -25.074   4.476  1.00 88.04           O  
ATOM    200  OG  SER A  27      -8.984 -21.319   3.488  1.00 88.04           O  
ATOM    201  N   ALA A  28      -9.561 -23.256   5.668  1.00 90.62           N  
ATOM    202  CA  ALA A  28      -8.903 -23.905   6.799  1.00 90.62           C  
ATOM    203  C   ALA A  28      -9.825 -24.926   7.458  1.00 90.62           C  
ATOM    204  CB  ALA A  28      -8.449 -22.865   7.820  1.00 90.62           C  
ATOM    205  O   ALA A  28      -9.378 -25.995   7.880  1.00 90.62           O  
ATOM    206  N   LEU A  29     -11.111 -24.634   7.541  1.00 92.31           N  
ATOM    207  CA  LEU A  29     -12.096 -25.551   8.103  1.00 92.31           C  
ATOM    208  C   LEU A  29     -12.132 -26.858   7.318  1.00 92.31           C  
ATOM    209  CB  LEU A  29     -13.486 -24.908   8.110  1.00 92.31           C  
ATOM    210  O   LEU A  29     -12.191 -27.940   7.907  1.00 92.31           O  
ATOM    211  CG  LEU A  29     -13.813 -24.014   9.307  1.00 92.31           C  
ATOM    212  CD1 LEU A  29     -15.129 -23.280   9.076  1.00 92.31           C  
ATOM    213  CD2 LEU A  29     -13.872 -24.837  10.589  1.00 92.31           C  
ATOM    214  N   SER A  30     -12.102 -26.714   6.000  1.00 91.72           N  
ATOM    215  CA  SER A  30     -12.127 -27.889   5.135  1.00 91.72           C  
ATOM    216  C   SER A  30     -10.923 -28.790   5.391  1.00 91.72           C  
ATOM    217  CB  SER A  30     -12.158 -27.472   3.665  1.00 91.72           C  
ATOM    218  O   SER A  30     -11.057 -30.014   5.443  1.00 91.72           O  
ATOM    219  OG  SER A  30     -12.215 -28.609   2.820  1.00 91.72           O  
ATOM    220  N   LEU A  31      -9.756 -28.185   5.530  1.00 91.78           N  
ATOM    221  CA  LEU A  31      -8.541 -28.939   5.820  1.00 91.78           C  
ATOM    222  C   LEU A  31      -8.673 -29.697   7.136  1.00 91.78           C  
ATOM    223  CB  LEU A  31      -7.330 -28.004   5.874  1.00 91.78           C  
ATOM    224  O   LEU A  31      -8.323 -30.876   7.216  1.00 91.78           O  
ATOM    225  CG  LEU A  31      -5.970 -28.668   6.091  1.00 91.78           C  
ATOM    226  CD1 LEU A  31      -4.889 -27.931   5.307  1.00 91.78           C  
ATOM    227  CD2 LEU A  31      -5.626 -28.709   7.576  1.00 91.78           C  
ATOM    228  N   LEU A  32      -9.165 -29.031   8.167  1.00 93.01           N  
ATOM    229  CA  LEU A  32      -9.327 -29.649   9.478  1.00 93.01           C  
ATOM    230  C   LEU A  32     -10.303 -30.818   9.410  1.00 93.01           C  
ATOM    231  CB  LEU A  32      -9.815 -28.619  10.500  1.00 93.01           C  
ATOM    232  O   LEU A  32     -10.056 -31.874   9.998  1.00 93.01           O  
ATOM    233  CG  LEU A  32      -8.855 -27.472  10.819  1.00 93.01           C  
ATOM    234  CD1 LEU A  32      -9.527 -26.459  11.740  1.00 93.01           C  
ATOM    235  CD2 LEU A  32      -7.573 -28.007  11.448  1.00 93.01           C  
ATOM    236  N   ARG A  33     -11.384 -30.631   8.729  1.00 92.60           N  
ATOM    237  CA  ARG A  33     -12.365 -31.700   8.574  1.00 92.60           C  
ATOM    238  C   ARG A  33     -11.745 -32.918   7.898  1.00 92.60           C  
ATOM    239  CB  ARG A  33     -13.571 -31.211   7.770  1.00 92.60           C  
ATOM    240  O   ARG A  33     -11.916 -34.047   8.363  1.00 92.60           O  
ATOM    241  CG  ARG A  33     -14.690 -32.233   7.655  1.00 92.60           C  
ATOM    242  CD  ARG A  33     -15.919 -31.650   6.971  1.00 92.60           C  
ATOM    243  NE  ARG A  33     -16.735 -30.874   7.899  1.00 92.60           N  
ATOM    244  NH1 ARG A  33     -18.236 -32.577   8.328  1.00 92.60           N  
ATOM    245  NH2 ARG A  33     -18.486 -30.538   9.347  1.00 92.60           N  
ATOM    246  CZ  ARG A  33     -17.817 -31.331   8.522  1.00 92.60           C  
ATOM    247  N   THR A  34     -11.067 -32.632   6.754  1.00 91.04           N  
ATOM    248  CA  THR A  34     -10.388 -33.711   6.046  1.00 91.04           C  
ATOM    249  C   THR A  34      -9.395 -34.419   6.963  1.00 91.04           C  
ATOM    250  CB  THR A  34      -9.654 -33.186   4.798  1.00 91.04           C  
ATOM    251  O   THR A  34      -9.346 -35.651   7.001  1.00 91.04           O  
ATOM    252  CG2 THR A  34      -8.940 -34.316   4.063  1.00 91.04           C  
ATOM    253  OG1 THR A  34     -10.603 -32.579   3.913  1.00 91.04           O  
ATOM    254  N   GLY A  35      -8.642 -33.651   7.676  1.00 90.64           N  
ATOM    255  CA  GLY A  35      -7.660 -34.212   8.590  1.00 90.64           C  
ATOM    256  C   GLY A  35      -8.277 -35.088   9.664  1.00 90.64           C  
ATOM    257  O   GLY A  35      -7.771 -36.175   9.952  1.00 90.64           O  
ATOM    258  N   LEU A  36      -9.353 -34.633  10.260  1.00 90.39           N  
ATOM    259  CA  LEU A  36     -10.031 -35.383  11.312  1.00 90.39           C  
ATOM    260  C   LEU A  36     -10.641 -36.665  10.757  1.00 90.39           C  
ATOM    261  CB  LEU A  36     -11.119 -34.527  11.965  1.00 90.39           C  
ATOM    262  O   LEU A  36     -10.654 -37.696  11.435  1.00 90.39           O  
ATOM    263  CG  LEU A  36     -10.637 -33.341  12.803  1.00 90.39           C  
ATOM    264  CD1 LEU A  36     -11.826 -32.522  13.294  1.00 90.39           C  
ATOM    265  CD2 LEU A  36      -9.791 -33.824  13.976  1.00 90.39           C  
ATOM    266  N   THR A  37     -11.142 -36.609   9.582  1.00 89.22           N  
ATOM    267  CA  THR A  37     -11.736 -37.775   8.936  1.00 89.22           C  
ATOM    268  C   THR A  37     -10.672 -38.828   8.638  1.00 89.22           C  
ATOM    269  CB  THR A  37     -12.456 -37.385   7.632  1.00 89.22           C  
ATOM    270  O   THR A  37     -10.879 -40.016   8.892  1.00 89.22           O  
ATOM    271  CG2 THR A  37     -13.084 -38.604   6.965  1.00 89.22           C  
ATOM    272  OG1 THR A  37     -13.485 -36.433   7.928  1.00 89.22           O  
ATOM    273  N   LEU A  38      -9.590 -38.379   8.128  1.00 84.33           N  
ATOM    274  CA  LEU A  38      -8.515 -39.284   7.735  1.00 84.33           C  
ATOM    275  C   LEU A  38      -7.801 -39.844   8.960  1.00 84.33           C  
ATOM    276  CB  LEU A  38      -7.512 -38.563   6.831  1.00 84.33           C  
ATOM    277  O   LEU A  38      -7.203 -40.921   8.897  1.00 84.33           O  
ATOM    278  CG  LEU A  38      -8.008 -38.186   5.434  1.00 84.33           C  
ATOM    279  CD1 LEU A  38      -6.952 -37.366   4.700  1.00 84.33           C  
ATOM    280  CD2 LEU A  38      -8.368 -39.436   4.639  1.00 84.33           C  
ATOM    281  N   GLY A  39      -7.825 -39.100  10.010  1.00 76.61           N  
ATOM    282  CA  GLY A  39      -7.144 -39.506  11.229  1.00 76.61           C  
ATOM    283  C   GLY A  39      -7.967 -40.446  12.088  1.00 76.61           C  
ATOM    284  O   GLY A  39      -7.501 -40.912  13.131  1.00 76.61           O  
ATOM    285  N   LYS A  40      -9.203 -40.797  11.636  1.00 72.41           N  
ATOM    286  CA  LYS A  40     -10.136 -41.624  12.397  1.00 72.41           C  
ATOM    287  C   LYS A  40      -9.535 -42.994  12.697  1.00 72.41           C  
ATOM    288  CB  LYS A  40     -11.454 -41.784  11.638  1.00 72.41           C  
ATOM    289  O   LYS A  40      -9.888 -43.627  13.695  1.00 72.41           O  
ATOM    290  CG  LYS A  40     -12.375 -40.577  11.736  1.00 72.41           C  
ATOM    291  CD  LYS A  40     -13.713 -40.839  11.058  1.00 72.41           C  
ATOM    292  CE  LYS A  40     -14.620 -39.617  11.116  1.00 72.41           C  
ATOM    293  NZ  LYS A  40     -15.949 -39.882  10.489  1.00 72.41           N  
ATOM    294  N   SER A  41      -8.607 -43.410  11.836  1.00 71.22           N  
ATOM    295  CA  SER A  41      -8.035 -44.745  11.976  1.00 71.22           C  
ATOM    296  C   SER A  41      -7.065 -44.811  13.151  1.00 71.22           C  
ATOM    297  CB  SER A  41      -7.319 -45.160  10.690  1.00 71.22           C  
ATOM    298  O   SER A  41      -6.747 -45.897  13.640  1.00 71.22           O  
ATOM    299  OG  SER A  41      -6.344 -44.198  10.324  1.00 71.22           O  
ATOM    300  N   ASN A  42      -6.669 -43.661  13.706  1.00 71.32           N  
ATOM    301  CA  ASN A  42      -5.804 -43.583  14.878  1.00 71.32           C  
ATOM    302  C   ASN A  42      -6.614 -43.475  16.167  1.00 71.32           C  
ATOM    303  CB  ASN A  42      -4.839 -42.402  14.756  1.00 71.32           C  
ATOM    304  O   ASN A  42      -7.263 -42.457  16.413  1.00 71.32           O  
ATOM    305  CG  ASN A  42      -3.826 -42.356  15.883  1.00 71.32           C  
ATOM    306  ND2 ASN A  42      -2.988 -41.327  15.885  1.00 71.32           N  
ATOM    307  OD1 ASN A  42      -3.797 -43.239  16.744  1.00 71.32           O  
ATOM    308  N   PRO A  43      -6.810 -44.600  16.933  1.00 70.46           N  
ATOM    309  CA  PRO A  43      -7.615 -44.579  18.156  1.00 70.46           C  
ATOM    310  C   PRO A  43      -7.218 -43.450  19.105  1.00 70.46           C  
ATOM    311  CB  PRO A  43      -7.336 -45.946  18.786  1.00 70.46           C  
ATOM    312  O   PRO A  43      -8.074 -42.881  19.786  1.00 70.46           O  
ATOM    313  CG  PRO A  43      -6.743 -46.761  17.682  1.00 70.46           C  
ATOM    314  CD  PRO A  43      -6.203 -45.828  16.637  1.00 70.46           C  
ATOM    315  N   SER A  44      -5.948 -43.053  19.027  1.00 70.84           N  
ATOM    316  CA  SER A  44      -5.433 -42.003  19.900  1.00 70.84           C  
ATOM    317  C   SER A  44      -5.384 -40.660  19.179  1.00 70.84           C  
ATOM    318  CB  SER A  44      -4.039 -42.367  20.413  1.00 70.84           C  
ATOM    319  O   SER A  44      -4.955 -39.657  19.753  1.00 70.84           O  
ATOM    320  OG  SER A  44      -3.475 -43.411  19.638  1.00 70.84           O  
ATOM    321  N   GLY A  45      -5.819 -40.584  17.900  1.00 75.53           N  
ATOM    322  CA  GLY A  45      -5.750 -39.360  17.118  1.00 75.53           C  
ATOM    323  C   GLY A  45      -6.963 -38.467  17.299  1.00 75.53           C  
ATOM    324  O   GLY A  45      -7.889 -38.812  18.036  1.00 75.53           O  
ATOM    325  N   PRO A  46      -6.813 -37.210  16.801  1.00 86.25           N  
ATOM    326  CA  PRO A  46      -7.953 -36.292  16.849  1.00 86.25           C  
ATOM    327  C   PRO A  46      -9.164 -36.814  16.079  1.00 86.25           C  
ATOM    328  CB  PRO A  46      -7.405 -35.016  16.205  1.00 86.25           C  
ATOM    329  O   PRO A  46      -9.008 -37.439  15.026  1.00 86.25           O  
ATOM    330  CG  PRO A  46      -6.330 -35.486  15.279  1.00 86.25           C  
ATOM    331  CD  PRO A  46      -5.705 -36.721  15.862  1.00 86.25           C  
ATOM    332  N   SER A  47     -10.382 -36.756  16.738  1.00 90.45           N  
ATOM    333  CA  SER A  47     -11.629 -37.211  16.131  1.00 90.45           C  
ATOM    334  C   SER A  47     -12.769 -36.238  16.413  1.00 90.45           C  
ATOM    335  CB  SER A  47     -11.997 -38.604  16.644  1.00 90.45           C  
ATOM    336  O   SER A  47     -12.635 -35.343  17.250  1.00 90.45           O  
ATOM    337  OG  SER A  47     -12.498 -38.536  17.968  1.00 90.45           O  
ATOM    338  N   PHE A  48     -13.823 -36.493  15.653  1.00 92.36           N  
ATOM    339  CA  PHE A  48     -14.986 -35.628  15.811  1.00 92.36           C  
ATOM    340  C   PHE A  48     -15.625 -35.824  17.181  1.00 92.36           C  
ATOM    341  CB  PHE A  48     -16.014 -35.900  14.708  1.00 92.36           C  
ATOM    342  O   PHE A  48     -16.440 -35.008  17.614  1.00 92.36           O  
ATOM    343  CG  PHE A  48     -15.649 -35.301  13.377  1.00 92.36           C  
ATOM    344  CD1 PHE A  48     -15.767 -33.934  13.158  1.00 92.36           C  
ATOM    345  CD2 PHE A  48     -15.187 -36.106  12.344  1.00 92.36           C  
ATOM    346  CE1 PHE A  48     -15.430 -33.377  11.926  1.00 92.36           C  
ATOM    347  CE2 PHE A  48     -14.848 -35.557  11.110  1.00 92.36           C  
ATOM    348  CZ  PHE A  48     -14.971 -34.193  10.903  1.00 92.36           C  
ATOM    349  N   ASP A  49     -15.177 -36.859  17.836  1.00 92.82           N  
ATOM    350  CA  ASP A  49     -15.664 -37.100  19.191  1.00 92.82           C  
ATOM    351  C   ASP A  49     -15.062 -36.100  20.176  1.00 92.82           C  
ATOM    352  CB  ASP A  49     -15.342 -38.530  19.631  1.00 92.82           C  
ATOM    353  O   ASP A  49     -15.707 -35.721  21.156  1.00 92.82           O  
ATOM    354  CG  ASP A  49     -16.172 -39.574  18.905  1.00 92.82           C  
ATOM    355  OD1 ASP A  49     -17.266 -39.241  18.400  1.00 92.82           O  
ATOM    356  OD2 ASP A  49     -15.730 -40.742  18.840  1.00 92.82           O  
ATOM    357  N   PHE A  50     -13.843 -35.625  19.891  1.00 93.55           N  
ATOM    358  CA  PHE A  50     -13.130 -34.797  20.857  1.00 93.55           C  
ATOM    359  C   PHE A  50     -12.752 -33.454  20.245  1.00 93.55           C  
ATOM    360  CB  PHE A  50     -11.875 -35.517  21.361  1.00 93.55           C  
ATOM    361  O   PHE A  50     -12.295 -32.551  20.949  1.00 93.55           O  
ATOM    362  CG  PHE A  50     -12.167 -36.744  22.181  1.00 93.55           C  
ATOM    363  CD1 PHE A  50     -12.599 -36.631  23.497  1.00 93.55           C  
ATOM    364  CD2 PHE A  50     -12.010 -38.012  21.636  1.00 93.55           C  
ATOM    365  CE1 PHE A  50     -12.870 -37.766  24.259  1.00 93.55           C  
ATOM    366  CE2 PHE A  50     -12.279 -39.150  22.391  1.00 93.55           C  
ATOM    367  CZ  PHE A  50     -12.708 -39.025  23.702  1.00 93.55           C  
ATOM    368  N   CYS A  51     -12.947 -33.319  18.952  1.00 95.75           N  
ATOM    369  CA  CYS A  51     -12.573 -32.066  18.304  1.00 95.75           C  
ATOM    370  C   CYS A  51     -13.792 -31.378  17.702  1.00 95.75           C  
ATOM    371  CB  CYS A  51     -11.529 -32.316  17.217  1.00 95.75           C  
ATOM    372  O   CYS A  51     -14.471 -31.946  16.845  1.00 95.75           O  
ATOM    373  SG  CYS A  51      -9.948 -32.919  17.850  1.00 95.75           S  
ATOM    374  N   GLY A  52     -14.075 -30.169  18.203  1.00 96.68           N  
ATOM    375  CA  GLY A  52     -15.015 -29.265  17.561  1.00 96.68           C  
ATOM    376  C   GLY A  52     -14.347 -28.273  16.627  1.00 96.68           C  
ATOM    377  O   GLY A  52     -13.140 -28.038  16.724  1.00 96.68           O  
ATOM    378  N   MET A  53     -15.104 -27.750  15.667  1.00 96.89           N  
ATOM    379  CA  MET A  53     -14.539 -26.795  14.719  1.00 96.89           C  
ATOM    380  C   MET A  53     -15.410 -25.548  14.618  1.00 96.89           C  
ATOM    381  CB  MET A  53     -14.382 -27.436  13.339  1.00 96.89           C  
ATOM    382  O   MET A  53     -16.639 -25.640  14.634  1.00 96.89           O  
ATOM    383  CG  MET A  53     -13.460 -28.644  13.325  1.00 96.89           C  
ATOM    384  SD  MET A  53     -13.278 -29.371  11.650  1.00 96.89           S  
ATOM    385  CE  MET A  53     -15.001 -29.828  11.311  1.00 96.89           C  
ATOM    386  N   ILE A  54     -14.710 -24.436  14.499  1.00 96.82           N  
ATOM    387  CA  ILE A  54     -15.425 -23.176  14.326  1.00 96.82           C  
ATOM    388  C   ILE A  54     -14.630 -22.255  13.403  1.00 96.82           C  
ATOM    389  CB  ILE A  54     -15.684 -22.483  15.682  1.00 96.82           C  
ATOM    390  O   ILE A  54     -13.398 -22.308  13.373  1.00 96.82           O  
ATOM    391  CG1 ILE A  54     -16.586 -21.258  15.492  1.00 96.82           C  
ATOM    392  CG2 ILE A  54     -14.362 -22.091  16.350  1.00 96.82           C  
ATOM    393  CD1 ILE A  54     -17.063 -20.632  16.795  1.00 96.82           C  
ATOM    394  N   SER A  55     -15.337 -21.461  12.633  1.00 95.51           N  
ATOM    395  CA  SER A  55     -14.679 -20.484  11.772  1.00 95.51           C  
ATOM    396  C   SER A  55     -14.590 -19.121  12.451  1.00 95.51           C  
ATOM    397  CB  SER A  55     -15.423 -20.353  10.443  1.00 95.51           C  
ATOM    398  O   SER A  55     -15.564 -18.652  13.044  1.00 95.51           O  
ATOM    399  OG  SER A  55     -14.838 -19.346   9.635  1.00 95.51           O  
ATOM    400  N   LEU A  56     -13.399 -18.458  12.255  1.00 93.67           N  
ATOM    401  CA  LEU A  56     -13.221 -17.109  12.781  1.00 93.67           C  
ATOM    402  C   LEU A  56     -13.686 -16.066  11.770  1.00 93.67           C  
ATOM    403  CB  LEU A  56     -11.755 -16.864  13.146  1.00 93.67           C  
ATOM    404  O   LEU A  56     -13.799 -14.883  12.099  1.00 93.67           O  
ATOM    405  CG  LEU A  56     -11.183 -17.730  14.270  1.00 93.67           C  
ATOM    406  CD1 LEU A  56      -9.695 -17.450  14.450  1.00 93.67           C  
ATOM    407  CD2 LEU A  56     -11.939 -17.486  15.571  1.00 93.67           C  
ATOM    408  N   GLY A  57     -14.010 -16.508  10.532  1.00 89.16           N  
ATOM    409  CA  GLY A  57     -14.524 -15.640   9.484  1.00 89.16           C  
ATOM    410  C   GLY A  57     -13.501 -14.637   8.985  1.00 89.16           C  
ATOM    411  O   GLY A  57     -13.863 -13.584   8.455  1.00 89.16           O  
ATOM    412  N   GLY A  58     -12.185 -14.868   9.223  1.00 88.24           N  
ATOM    413  CA  GLY A  58     -11.119 -13.947   8.862  1.00 88.24           C  
ATOM    414  C   GLY A  58     -10.596 -13.149  10.042  1.00 88.24           C  
ATOM    415  O   GLY A  58     -10.378 -13.701  11.123  1.00 88.24           O  
ATOM    416  N   VAL A  59     -10.356 -11.841   9.816  1.00 89.14           N  
ATOM    417  CA  VAL A  59      -9.812 -10.963  10.847  1.00 89.14           C  
ATOM    418  C   VAL A  59     -10.863 -10.722  11.927  1.00 89.14           C  
ATOM    419  CB  VAL A  59      -9.337  -9.617  10.254  1.00 89.14           C  
ATOM    420  O   VAL A  59     -12.001 -10.355  11.625  1.00 89.14           O  
ATOM    421  CG1 VAL A  59      -8.803  -8.702  11.354  1.00 89.14           C  
ATOM    422  CG2 VAL A  59      -8.272  -9.852   9.184  1.00 89.14           C  
ATOM    423  N   ILE A  60     -10.455 -10.934  13.230  1.00 92.22           N  
ATOM    424  CA  ILE A  60     -11.366 -10.757  14.356  1.00 92.22           C  
ATOM    425  C   ILE A  60     -11.288  -9.318  14.861  1.00 92.22           C  
ATOM    426  CB  ILE A  60     -11.048 -11.745  15.500  1.00 92.22           C  
ATOM    427  O   ILE A  60     -10.252  -8.662  14.730  1.00 92.22           O  
ATOM    428  CG1 ILE A  60      -9.577 -11.627  15.915  1.00 92.22           C  
ATOM    429  CG2 ILE A  60     -11.388 -13.179  15.085  1.00 92.22           C  
ATOM    430  CD1 ILE A  60      -9.198 -12.497  17.105  1.00 92.22           C  
ATOM    431  N   MET A  61     -12.395  -8.849  15.370  1.00 93.88           N  
ATOM    432  CA  MET A  61     -12.474  -7.502  15.929  1.00 93.88           C  
ATOM    433  C   MET A  61     -11.472  -7.324  17.065  1.00 93.88           C  
ATOM    434  CB  MET A  61     -13.889  -7.209  16.429  1.00 93.88           C  
ATOM    435  O   MET A  61     -11.231  -8.254  17.837  1.00 93.88           O  
ATOM    436  CG  MET A  61     -14.040  -5.842  17.078  1.00 93.88           C  
ATOM    437  SD  MET A  61     -15.729  -5.559  17.736  1.00 93.88           S  
ATOM    438  CE  MET A  61     -16.681  -5.577  16.192  1.00 93.88           C  
ATOM    439  N   ASN A  62     -10.831  -6.187  17.104  1.00 94.48           N  
ATOM    440  CA  ASN A  62      -9.967  -5.855  18.232  1.00 94.48           C  
ATOM    441  C   ASN A  62     -10.779  -5.452  19.460  1.00 94.48           C  
ATOM    442  CB  ASN A  62      -8.992  -4.739  17.851  1.00 94.48           C  
ATOM    443  O   ASN A  62     -11.167  -4.291  19.599  1.00 94.48           O  
ATOM    444  CG  ASN A  62      -7.959  -4.473  18.928  1.00 94.48           C  
ATOM    445  ND2 ASN A  62      -6.969  -3.647  18.610  1.00 94.48           N  
ATOM    446  OD1 ASN A  62      -8.050  -5.006  20.037  1.00 94.48           O  
ATOM    447  N   ALA A  63     -10.999  -6.325  20.349  1.00 94.40           N  
ATOM    448  CA  ALA A  63     -11.867  -6.141  21.509  1.00 94.40           C  
ATOM    449  C   ALA A  63     -11.293  -5.098  22.463  1.00 94.40           C  
ATOM    450  CB  ALA A  63     -12.069  -7.468  22.237  1.00 94.40           C  
ATOM    451  O   ALA A  63     -12.040  -4.402  23.155  1.00 94.40           O  
ATOM    452  N   CYS A  64     -10.015  -4.974  22.445  1.00 93.37           N  
ATOM    453  CA  CYS A  64      -9.349  -4.059  23.364  1.00 93.37           C  
ATOM    454  C   CYS A  64      -9.754  -2.616  23.086  1.00 93.37           C  
ATOM    455  CB  CYS A  64      -7.831  -4.201  23.257  1.00 93.37           C  
ATOM    456  O   CYS A  64      -9.742  -1.778  23.990  1.00 93.37           O  
ATOM    457  SG  CYS A  64      -7.211  -5.809  23.797  1.00 93.37           S  
ATOM    458  N   LYS A  65     -10.114  -2.313  21.878  1.00 91.54           N  
ATOM    459  CA  LYS A  65     -10.490  -0.956  21.494  1.00 91.54           C  
ATOM    460  C   LYS A  65     -11.987  -0.726  21.681  1.00 91.54           C  
ATOM    461  CB  LYS A  65     -10.094  -0.679  20.043  1.00 91.54           C  
ATOM    462  O   LYS A  65     -12.482   0.382  21.463  1.00 91.54           O  
ATOM    463  CG  LYS A  65      -8.594  -0.553  19.824  1.00 91.54           C  
ATOM    464  CD  LYS A  65      -8.273  -0.087  18.409  1.00 91.54           C  
ATOM    465  CE  LYS A  65      -6.782   0.163  18.227  1.00 91.54           C  
ATOM    466  NZ  LYS A  65      -6.460   0.602  16.836  1.00 91.54           N  
ATOM    467  N   LYS A  66     -12.649  -1.731  22.096  1.00 92.93           N  
ATOM    468  CA  LYS A  66     -14.103  -1.616  22.162  1.00 92.93           C  
ATOM    469  C   LYS A  66     -14.599  -1.736  23.600  1.00 92.93           C  
ATOM    470  CB  LYS A  66     -14.766  -2.682  21.288  1.00 92.93           C  
ATOM    471  O   LYS A  66     -15.759  -2.080  23.836  1.00 92.93           O  
ATOM    472  CG  LYS A  66     -14.333  -2.643  19.830  1.00 92.93           C  
ATOM    473  CD  LYS A  66     -14.633  -1.292  19.194  1.00 92.93           C  
ATOM    474  CE  LYS A  66     -14.208  -1.255  17.732  1.00 92.93           C  
ATOM    475  NZ  LYS A  66     -14.362   0.110  17.145  1.00 92.93           N  
ATOM    476  N   VAL A  67     -13.697  -1.618  24.499  1.00 91.47           N  
ATOM    477  CA  VAL A  67     -14.053  -1.636  25.913  1.00 91.47           C  
ATOM    478  C   VAL A  67     -13.626  -0.326  26.571  1.00 91.47           C  
ATOM    479  CB  VAL A  67     -13.409  -2.834  26.646  1.00 91.47           C  
ATOM    480  O   VAL A  67     -12.684   0.327  26.115  1.00 91.47           O  
ATOM    481  CG1 VAL A  67     -13.917  -4.155  26.071  1.00 91.47           C  
ATOM    482  CG2 VAL A  67     -11.886  -2.759  26.553  1.00 91.47           C  
ATOM    483  N   THR A  68     -14.438   0.185  27.560  1.00 88.08           N  
ATOM    484  CA  THR A  68     -14.107   1.338  28.390  1.00 88.08           C  
ATOM    485  C   THR A  68     -14.226   0.990  29.871  1.00 88.08           C  
ATOM    486  CB  THR A  68     -15.017   2.538  28.068  1.00 88.08           C  
ATOM    487  O   THR A  68     -15.037   0.144  30.253  1.00 88.08           O  
ATOM    488  CG2 THR A  68     -14.740   3.079  26.669  1.00 88.08           C  
ATOM    489  OG1 THR A  68     -16.387   2.126  28.146  1.00 88.08           O  
ATOM    490  N   ASN A  69     -13.343   1.473  30.679  1.00 85.75           N  
ATOM    491  CA  ASN A  69     -13.416   1.304  32.127  1.00 85.75           C  
ATOM    492  C   ASN A  69     -14.119   2.482  32.794  1.00 85.75           C  
ATOM    493  CB  ASN A  69     -12.017   1.116  32.717  1.00 85.75           C  
ATOM    494  O   ASN A  69     -13.811   3.640  32.504  1.00 85.75           O  
ATOM    495  CG  ASN A  69     -11.373  -0.189  32.290  1.00 85.75           C  
ATOM    496  ND2 ASN A  69     -10.060  -0.167  32.098  1.00 85.75           N  
ATOM    497  OD1 ASN A  69     -12.051  -1.208  32.134  1.00 85.75           O  
ATOM    498  N   ILE A  70     -15.216   2.177  33.538  1.00 86.07           N  
ATOM    499  CA  ILE A  70     -15.936   3.192  34.298  1.00 86.07           C  
ATOM    500  C   ILE A  70     -15.750   2.946  35.793  1.00 86.07           C  
ATOM    501  CB  ILE A  70     -17.438   3.207  33.939  1.00 86.07           C  
ATOM    502  O   ILE A  70     -15.857   1.809  36.259  1.00 86.07           O  
ATOM    503  CG1 ILE A  70     -17.626   3.409  32.431  1.00 86.07           C  
ATOM    504  CG2 ILE A  70     -18.172   4.293  34.732  1.00 86.07           C  
ATOM    505  CD1 ILE A  70     -19.053   3.187  31.949  1.00 86.07           C  
ATOM    506  N   THR A  71     -15.274   4.010  36.473  1.00 84.80           N  
ATOM    507  CA  THR A  71     -15.175   3.939  37.927  1.00 84.80           C  
ATOM    508  C   THR A  71     -16.498   4.331  38.578  1.00 84.80           C  
ATOM    509  CB  THR A  71     -14.051   4.849  38.455  1.00 84.80           C  
ATOM    510  O   THR A  71     -17.034   5.409  38.309  1.00 84.80           O  
ATOM    511  CG2 THR A  71     -13.832   4.642  39.950  1.00 84.80           C  
ATOM    512  OG1 THR A  71     -12.834   4.548  37.760  1.00 84.80           O  
ATOM    513  N   THR A  72     -17.035   3.344  39.280  1.00 83.09           N  
ATOM    514  CA  THR A  72     -18.292   3.585  39.982  1.00 83.09           C  
ATOM    515  C   THR A  72     -18.084   4.546  41.148  1.00 83.09           C  
ATOM    516  CB  THR A  72     -18.903   2.270  40.499  1.00 83.09           C  
ATOM    517  O   THR A  72     -16.948   4.873  41.496  1.00 83.09           O  
ATOM    518  CG2 THR A  72     -19.051   1.252  39.373  1.00 83.09           C  
ATOM    519  OG1 THR A  72     -18.054   1.722  41.515  1.00 83.09           O  
ATOM    520  N   ASP A  73     -19.219   5.139  41.693  1.00 83.91           N  
ATOM    521  CA  ASP A  73     -19.211   6.031  42.849  1.00 83.91           C  
ATOM    522  C   ASP A  73     -18.561   5.359  44.056  1.00 83.91           C  
ATOM    523  CB  ASP A  73     -20.634   6.473  43.196  1.00 83.91           C  
ATOM    524  O   ASP A  73     -17.975   6.033  44.906  1.00 83.91           O  
ATOM    525  CG  ASP A  73     -21.251   7.370  42.137  1.00 83.91           C  
ATOM    526  OD1 ASP A  73     -20.502   8.009  41.367  1.00 83.91           O  
ATOM    527  OD2 ASP A  73     -22.498   7.440  42.074  1.00 83.91           O  
ATOM    528  N   SER A  74     -18.519   4.009  44.005  1.00 85.35           N  
ATOM    529  CA  SER A  74     -17.975   3.230  45.112  1.00 85.35           C  
ATOM    530  C   SER A  74     -16.468   3.046  44.971  1.00 85.35           C  
ATOM    531  CB  SER A  74     -18.658   1.864  45.193  1.00 85.35           C  
ATOM    532  O   SER A  74     -15.810   2.544  45.884  1.00 85.35           O  
ATOM    533  OG  SER A  74     -18.473   1.137  43.991  1.00 85.35           O  
ATOM    534  N   GLY A  75     -15.865   3.535  43.829  1.00 81.51           N  
ATOM    535  CA  GLY A  75     -14.441   3.398  43.567  1.00 81.51           C  
ATOM    536  C   GLY A  75     -14.096   2.137  42.797  1.00 81.51           C  
ATOM    537  O   GLY A  75     -12.924   1.879  42.511  1.00 81.51           O  
ATOM    538  N   GLU A  76     -15.082   1.314  42.442  1.00 83.13           N  
ATOM    539  CA  GLU A  76     -14.888   0.096  41.661  1.00 83.13           C  
ATOM    540  C   GLU A  76     -14.808   0.404  40.168  1.00 83.13           C  
ATOM    541  CB  GLU A  76     -16.017  -0.902  41.932  1.00 83.13           C  
ATOM    542  O   GLU A  76     -15.545   1.255  39.664  1.00 83.13           O  
ATOM    543  CG  GLU A  76     -15.786  -2.274  41.315  1.00 83.13           C  
ATOM    544  CD  GLU A  76     -16.949  -3.230  41.525  1.00 83.13           C  
ATOM    545  OE1 GLU A  76     -16.879  -4.386  41.049  1.00 83.13           O  
ATOM    546  OE2 GLU A  76     -17.940  -2.819  42.170  1.00 83.13           O  
ATOM    547  N   THR A  77     -13.807  -0.165  39.482  1.00 81.48           N  
ATOM    548  CA  THR A  77     -13.658  -0.032  38.037  1.00 81.48           C  
ATOM    549  C   THR A  77     -14.348  -1.184  37.313  1.00 81.48           C  
ATOM    550  CB  THR A  77     -12.173   0.017  37.631  1.00 81.48           C  
ATOM    551  O   THR A  77     -14.085  -2.353  37.603  1.00 81.48           O  
ATOM    552  CG2 THR A  77     -12.020   0.255  36.133  1.00 81.48           C  
ATOM    553  OG1 THR A  77     -11.524   1.079  38.341  1.00 81.48           O  
ATOM    554  N   ILE A  78     -15.390  -0.774  36.519  1.00 84.99           N  
ATOM    555  CA  ILE A  78     -16.135  -1.758  35.740  1.00 84.99           C  
ATOM    556  C   ILE A  78     -15.797  -1.606  34.259  1.00 84.99           C  
ATOM    557  CB  ILE A  78     -17.658  -1.617  35.959  1.00 84.99           C  
ATOM    558  O   ILE A  78     -15.751  -0.490  33.737  1.00 84.99           O  
ATOM    559  CG1 ILE A  78     -17.996  -1.732  37.450  1.00 84.99           C  
ATOM    560  CG2 ILE A  78     -18.421  -2.664  35.142  1.00 84.99           C  
ATOM    561  CD1 ILE A  78     -19.420  -1.320  37.796  1.00 84.99           C  
ATOM    562  N   MET A  79     -15.496  -2.793  33.633  1.00 87.82           N  
ATOM    563  CA  MET A  79     -15.259  -2.799  32.192  1.00 87.82           C  
ATOM    564  C   MET A  79     -16.571  -2.924  31.426  1.00 87.82           C  
ATOM    565  CB  MET A  79     -14.318  -3.942  31.807  1.00 87.82           C  
ATOM    566  O   MET A  79     -17.338  -3.863  31.647  1.00 87.82           O  
ATOM    567  CG  MET A  79     -13.957  -3.968  30.330  1.00 87.82           C  
ATOM    568  SD  MET A  79     -12.950  -5.434  29.878  1.00 87.82           S  
ATOM    569  CE  MET A  79     -11.423  -5.066  30.786  1.00 87.82           C  
ATOM    570  N   VAL A  80     -16.778  -1.875  30.603  1.00 88.26           N  
ATOM    571  CA  VAL A  80     -18.016  -1.856  29.831  1.00 88.26           C  
ATOM    572  C   VAL A  80     -17.712  -2.127  28.360  1.00 88.26           C  
ATOM    573  CB  VAL A  80     -18.758  -0.509  29.983  1.00 88.26           C  
ATOM    574  O   VAL A  80     -16.852  -1.473  27.766  1.00 88.26           O  
ATOM    575  CG1 VAL A  80     -20.046  -0.506  29.161  1.00 88.26           C  
ATOM    576  CG2 VAL A  80     -19.059  -0.229  31.454  1.00 88.26           C  
ATOM    577  N   ARG A  81     -18.379  -3.094  27.829  1.00 91.80           N  
ATOM    578  CA  ARG A  81     -18.288  -3.423  26.410  1.00 91.80           C  
ATOM    579  C   ARG A  81     -19.247  -2.569  25.588  1.00 91.80           C  
ATOM    580  CB  ARG A  81     -18.581  -4.907  26.182  1.00 91.80           C  
ATOM    581  O   ARG A  81     -20.423  -2.439  25.933  1.00 91.80           O  
ATOM    582  CG  ARG A  81     -17.615  -5.842  26.892  1.00 91.80           C  
ATOM    583  CD  ARG A  81     -18.151  -7.266  26.954  1.00 91.80           C  
ATOM    584  NE  ARG A  81     -19.257  -7.384  27.900  1.00 91.80           N  
ATOM    585  NH1 ARG A  81     -19.799  -9.551  27.312  1.00 91.80           N  
ATOM    586  NH2 ARG A  81     -20.995  -8.467  28.939  1.00 91.80           N  
ATOM    587  CZ  ARG A  81     -20.015  -8.467  28.048  1.00 91.80           C  
ATOM    588  N   ASN A  82     -18.743  -2.065  24.519  1.00 91.82           N  
ATOM    589  CA  ASN A  82     -19.650  -1.285  23.683  1.00 91.82           C  
ATOM    590  C   ASN A  82     -20.563  -2.186  22.856  1.00 91.82           C  
ATOM    591  CB  ASN A  82     -18.863  -0.344  22.769  1.00 91.82           C  
ATOM    592  O   ASN A  82     -20.423  -3.410  22.881  1.00 91.82           O  
ATOM    593  CG  ASN A  82     -18.177  -1.073  21.631  1.00 91.82           C  
ATOM    594  ND2 ASN A  82     -17.406  -0.340  20.836  1.00 91.82           N  
ATOM    595  OD1 ASN A  82     -18.340  -2.285  21.466  1.00 91.82           O  
ATOM    596  N   GLU A  83     -21.532  -1.584  22.123  1.00 91.12           N  
ATOM    597  CA  GLU A  83     -22.572  -2.307  21.397  1.00 91.12           C  
ATOM    598  C   GLU A  83     -21.977  -3.143  20.268  1.00 91.12           C  
ATOM    599  CB  GLU A  83     -23.615  -1.335  20.840  1.00 91.12           C  
ATOM    600  O   GLU A  83     -22.414  -4.270  20.025  1.00 91.12           O  
ATOM    601  CG  GLU A  83     -24.866  -2.016  20.306  1.00 91.12           C  
ATOM    602  CD  GLU A  83     -25.908  -1.036  19.789  1.00 91.12           C  
ATOM    603  OE1 GLU A  83     -26.965  -1.482  19.287  1.00 91.12           O  
ATOM    604  OE2 GLU A  83     -25.666   0.187  19.888  1.00 91.12           O  
ATOM    605  N   GLN A  84     -20.905  -2.614  19.667  1.00 91.72           N  
ATOM    606  CA  GLN A  84     -20.275  -3.333  18.565  1.00 91.72           C  
ATOM    607  C   GLN A  84     -19.670  -4.650  19.042  1.00 91.72           C  
ATOM    608  CB  GLN A  84     -19.199  -2.470  17.905  1.00 91.72           C  
ATOM    609  O   GLN A  84     -19.826  -5.684  18.389  1.00 91.72           O  
ATOM    610  CG  GLN A  84     -19.754  -1.283  17.129  1.00 91.72           C  
ATOM    611  CD  GLN A  84     -18.667  -0.447  16.478  1.00 91.72           C  
ATOM    612  NE2 GLN A  84     -18.988   0.161  15.341  1.00 91.72           N  
ATOM    613  OE1 GLN A  84     -17.549  -0.349  16.993  1.00 91.72           O  
ATOM    614  N   LEU A  85     -18.945  -4.607  20.161  1.00 92.25           N  
ATOM    615  CA  LEU A  85     -18.341  -5.808  20.728  1.00 92.25           C  
ATOM    616  C   LEU A  85     -19.412  -6.772  21.228  1.00 92.25           C  
ATOM    617  CB  LEU A  85     -17.394  -5.441  21.873  1.00 92.25           C  
ATOM    618  O   LEU A  85     -19.336  -7.976  20.977  1.00 92.25           O  
ATOM    619  CG  LEU A  85     -16.695  -6.607  22.575  1.00 92.25           C  
ATOM    620  CD1 LEU A  85     -15.905  -7.436  21.568  1.00 92.25           C  
ATOM    621  CD2 LEU A  85     -15.784  -6.095  23.685  1.00 92.25           C  
ATOM    622  N   THR A  86     -20.465  -6.235  21.882  1.00 91.84           N  
ATOM    623  CA  THR A  86     -21.527  -7.043  22.473  1.00 91.84           C  
ATOM    624  C   THR A  86     -22.286  -7.810  21.394  1.00 91.84           C  
ATOM    625  CB  THR A  86     -22.511  -6.172  23.275  1.00 91.84           C  
ATOM    626  O   THR A  86     -22.666  -8.965  21.597  1.00 91.84           O  
ATOM    627  CG2 THR A  86     -23.614  -7.020  23.898  1.00 91.84           C  
ATOM    628  OG1 THR A  86     -21.798  -5.494  24.318  1.00 91.84           O  
ATOM    629  N   ASN A  87     -22.377  -7.212  20.223  1.00 92.82           N  
ATOM    630  CA  ASN A  87     -23.219  -7.769  19.170  1.00 92.82           C  
ATOM    631  C   ASN A  87     -22.390  -8.489  18.111  1.00 92.82           C  
ATOM    632  CB  ASN A  87     -24.067  -6.671  18.524  1.00 92.82           C  
ATOM    633  O   ASN A  87     -22.927  -8.949  17.102  1.00 92.82           O  
ATOM    634  CG  ASN A  87     -25.127  -6.125  19.461  1.00 92.82           C  
ATOM    635  ND2 ASN A  87     -25.549  -4.889  19.222  1.00 92.82           N  
ATOM    636  OD1 ASN A  87     -25.562  -6.808  20.392  1.00 92.82           O  
ATOM    637  N   ASN A  88     -21.089  -8.548  18.366  1.00 94.27           N  
ATOM    638  CA  ASN A  88     -20.257  -9.216  17.371  1.00 94.27           C  
ATOM    639  C   ASN A  88     -20.541 -10.714  17.317  1.00 94.27           C  
ATOM    640  CB  ASN A  88     -18.774  -8.966  17.656  1.00 94.27           C  
ATOM    641  O   ASN A  88     -20.342 -11.424  18.304  1.00 94.27           O  
ATOM    642  CG  ASN A  88     -17.870  -9.527  16.576  1.00 94.27           C  
ATOM    643  ND2 ASN A  88     -17.459  -8.674  15.645  1.00 94.27           N  
ATOM    644  OD1 ASN A  88     -17.544 -10.717  16.578  1.00 94.27           O  
ATOM    645  N   LYS A  89     -20.945 -11.268  16.193  1.00 93.61           N  
ATOM    646  CA  LYS A  89     -21.440 -12.632  16.034  1.00 93.61           C  
ATOM    647  C   LYS A  89     -20.316 -13.649  16.211  1.00 93.61           C  
ATOM    648  CB  LYS A  89     -22.096 -12.810  14.664  1.00 93.61           C  
ATOM    649  O   LYS A  89     -20.513 -14.700  16.824  1.00 93.61           O  
ATOM    650  CG  LYS A  89     -23.419 -12.075  14.512  1.00 93.61           C  
ATOM    651  CD  LYS A  89     -24.067 -12.363  13.163  1.00 93.61           C  
ATOM    652  CE  LYS A  89     -25.383 -11.614  13.003  1.00 93.61           C  
ATOM    653  NZ  LYS A  89     -25.987 -11.838  11.655  1.00 93.61           N  
ATOM    654  N   VAL A  90     -19.134 -13.349  15.647  1.00 93.23           N  
ATOM    655  CA  VAL A  90     -18.013 -14.281  15.710  1.00 93.23           C  
ATOM    656  C   VAL A  90     -17.553 -14.439  17.158  1.00 93.23           C  
ATOM    657  CB  VAL A  90     -16.836 -13.814  14.825  1.00 93.23           C  
ATOM    658  O   VAL A  90     -17.443 -15.559  17.662  1.00 93.23           O  
ATOM    659  CG1 VAL A  90     -15.596 -14.669  15.081  1.00 93.23           C  
ATOM    660  CG2 VAL A  90     -17.227 -13.863  13.349  1.00 93.23           C  
ATOM    661  N   LEU A  91     -17.310 -13.380  17.893  1.00 94.32           N  
ATOM    662  CA  LEU A  91     -16.830 -13.415  19.270  1.00 94.32           C  
ATOM    663  C   LEU A  91     -17.887 -14.001  20.200  1.00 94.32           C  
ATOM    664  CB  LEU A  91     -16.444 -12.009  19.739  1.00 94.32           C  
ATOM    665  O   LEU A  91     -17.565 -14.775  21.104  1.00 94.32           O  
ATOM    666  CG  LEU A  91     -15.230 -11.377  19.058  1.00 94.32           C  
ATOM    667  CD1 LEU A  91     -14.952  -9.996  19.644  1.00 94.32           C  
ATOM    668  CD2 LEU A  91     -14.008 -12.278  19.198  1.00 94.32           C  
ATOM    669  N   GLN A  92     -19.143 -13.667  19.938  1.00 94.34           N  
ATOM    670  CA  GLN A  92     -20.229 -14.263  20.710  1.00 94.34           C  
ATOM    671  C   GLN A  92     -20.314 -15.767  20.468  1.00 94.34           C  
ATOM    672  CB  GLN A  92     -21.562 -13.599  20.362  1.00 94.34           C  
ATOM    673  O   GLN A  92     -20.619 -16.532  21.386  1.00 94.34           O  
ATOM    674  CG  GLN A  92     -21.717 -12.195  20.931  1.00 94.34           C  
ATOM    675  CD  GLN A  92     -21.577 -12.155  22.441  1.00 94.34           C  
ATOM    676  NE2 GLN A  92     -20.809 -11.192  22.940  1.00 94.34           N  
ATOM    677  OE1 GLN A  92     -22.154 -12.982  23.154  1.00 94.34           O  
ATOM    678  N   GLY A  93     -20.110 -16.043  19.218  1.00 95.30           N  
ATOM    679  CA  GLY A  93     -20.076 -17.458  18.885  1.00 95.30           C  
ATOM    680  C   GLY A  93     -19.041 -18.232  19.680  1.00 95.30           C  
ATOM    681  O   GLY A  93     -19.323 -19.324  20.178  1.00 95.30           O  
ATOM    682  N   ILE A  94     -17.842 -17.655  19.859  1.00 96.68           N  
ATOM    683  CA  ILE A  94     -16.771 -18.277  20.631  1.00 96.68           C  
ATOM    684  C   ILE A  94     -17.203 -18.421  22.088  1.00 96.68           C  
ATOM    685  CB  ILE A  94     -15.462 -17.462  20.538  1.00 96.68           C  
ATOM    686  O   ILE A  94     -17.025 -19.481  22.693  1.00 96.68           O  
ATOM    687  CG1 ILE A  94     -14.884 -17.540  19.120  1.00 96.68           C  
ATOM    688  CG2 ILE A  94     -14.445 -17.955  21.572  1.00 96.68           C  
ATOM    689  CD1 ILE A  94     -13.679 -16.637  18.892  1.00 96.68           C  
ATOM    690  N   VAL A  95     -17.807 -17.387  22.623  1.00 96.74           N  
ATOM    691  CA  VAL A  95     -18.265 -17.380  24.008  1.00 96.74           C  
ATOM    692  C   VAL A  95     -19.309 -18.475  24.212  1.00 96.74           C  
ATOM    693  CB  VAL A  95     -18.849 -16.006  24.406  1.00 96.74           C  
ATOM    694  O   VAL A  95     -19.220 -19.258  25.161  1.00 96.74           O  
ATOM    695  CG1 VAL A  95     -19.540 -16.086  25.766  1.00 96.74           C  
ATOM    696  CG2 VAL A  95     -17.750 -14.945  24.423  1.00 96.74           C  
ATOM    697  N   GLN A  96     -20.247 -18.572  23.313  1.00 96.21           N  
ATOM    698  CA  GLN A  96     -21.340 -19.534  23.411  1.00 96.21           C  
ATOM    699  C   GLN A  96     -20.829 -20.964  23.261  1.00 96.21           C  
ATOM    700  CB  GLN A  96     -22.406 -19.244  22.353  1.00 96.21           C  
ATOM    701  O   GLN A  96     -21.158 -21.834  24.071  1.00 96.21           O  
ATOM    702  CG  GLN A  96     -23.203 -17.973  22.615  1.00 96.21           C  
ATOM    703  CD  GLN A  96     -24.208 -17.674  21.519  1.00 96.21           C  
ATOM    704  NE2 GLN A  96     -24.991 -16.616  21.705  1.00 96.21           N  
ATOM    705  OE1 GLN A  96     -24.281 -18.387  20.514  1.00 96.21           O  
ATOM    706  N   VAL A  97     -19.935 -21.166  22.306  1.00 96.95           N  
ATOM    707  CA  VAL A  97     -19.456 -22.502  21.968  1.00 96.95           C  
ATOM    708  C   VAL A  97     -18.572 -23.034  23.094  1.00 96.95           C  
ATOM    709  CB  VAL A  97     -18.678 -22.505  20.633  1.00 96.95           C  
ATOM    710  O   VAL A  97     -18.664 -24.208  23.462  1.00 96.95           O  
ATOM    711  CG1 VAL A  97     -17.889 -23.803  20.472  1.00 96.95           C  
ATOM    712  CG2 VAL A  97     -19.634 -22.308  19.459  1.00 96.95           C  
ATOM    713  N   LEU A  98     -17.784 -22.199  23.710  1.00 97.64           N  
ATOM    714  CA  LEU A  98     -16.849 -22.608  24.753  1.00 97.64           C  
ATOM    715  C   LEU A  98     -17.519 -22.589  26.123  1.00 97.64           C  
ATOM    716  CB  LEU A  98     -15.621 -21.693  24.760  1.00 97.64           C  
ATOM    717  O   LEU A  98     -16.970 -23.112  27.095  1.00 97.64           O  
ATOM    718  CG  LEU A  98     -14.666 -21.831  23.573  1.00 97.64           C  
ATOM    719  CD1 LEU A  98     -13.595 -20.747  23.627  1.00 97.64           C  
ATOM    720  CD2 LEU A  98     -14.032 -23.217  23.554  1.00 97.64           C  
ATOM    721  N   GLY A  99     -18.735 -21.927  26.204  1.00 96.71           N  
ATOM    722  CA  GLY A  99     -19.407 -21.756  27.482  1.00 96.71           C  
ATOM    723  C   GLY A  99     -18.711 -20.764  28.394  1.00 96.71           C  
ATOM    724  O   GLY A  99     -18.627 -20.980  29.605  1.00 96.71           O  
ATOM    725  N   LEU A 100     -18.158 -19.714  27.798  1.00 97.22           N  
ATOM    726  CA  LEU A 100     -17.433 -18.689  28.539  1.00 97.22           C  
ATOM    727  C   LEU A 100     -18.398 -17.734  29.233  1.00 97.22           C  
ATOM    728  CB  LEU A 100     -16.506 -17.907  27.605  1.00 97.22           C  
ATOM    729  O   LEU A 100     -19.489 -17.467  28.722  1.00 97.22           O  
ATOM    730  CG  LEU A 100     -15.312 -18.674  27.036  1.00 97.22           C  
ATOM    731  CD1 LEU A 100     -14.718 -17.925  25.847  1.00 97.22           C  
ATOM    732  CD2 LEU A 100     -14.257 -18.900  28.114  1.00 97.22           C  
ATOM    733  N   ASP A 101     -18.007 -17.321  30.408  1.00 95.16           N  
ATOM    734  CA  ASP A 101     -18.738 -16.349  31.216  1.00 95.16           C  
ATOM    735  C   ASP A 101     -17.877 -15.123  31.512  1.00 95.16           C  
ATOM    736  CB  ASP A 101     -19.213 -16.987  32.523  1.00 95.16           C  
ATOM    737  O   ASP A 101     -16.848 -15.228  32.182  1.00 95.16           O  
ATOM    738  CG  ASP A 101     -20.045 -16.045  33.375  1.00 95.16           C  
ATOM    739  OD1 ASP A 101     -20.151 -14.847  33.034  1.00 95.16           O  
ATOM    740  OD2 ASP A 101     -20.598 -16.504  34.398  1.00 95.16           O  
ATOM    741  N   PHE A 102     -18.377 -13.949  31.112  1.00 92.78           N  
ATOM    742  CA  PHE A 102     -17.598 -12.724  31.248  1.00 92.78           C  
ATOM    743  C   PHE A 102     -17.431 -12.348  32.715  1.00 92.78           C  
ATOM    744  CB  PHE A 102     -18.262 -11.575  30.483  1.00 92.78           C  
ATOM    745  O   PHE A 102     -16.559 -11.548  33.061  1.00 92.78           O  
ATOM    746  CG  PHE A 102     -18.061 -11.640  28.993  1.00 92.78           C  
ATOM    747  CD1 PHE A 102     -16.827 -11.336  28.431  1.00 92.78           C  
ATOM    748  CD2 PHE A 102     -19.105 -12.007  28.155  1.00 92.78           C  
ATOM    749  CE1 PHE A 102     -16.637 -11.395  27.052  1.00 92.78           C  
ATOM    750  CE2 PHE A 102     -18.924 -12.069  26.776  1.00 92.78           C  
ATOM    751  CZ  PHE A 102     -17.689 -11.762  26.227  1.00 92.78           C  
ATOM    752  N   ASN A 103     -18.182 -12.950  33.594  1.00 90.98           N  
ATOM    753  CA  ASN A 103     -18.125 -12.642  35.019  1.00 90.98           C  
ATOM    754  C   ASN A 103     -17.306 -13.678  35.784  1.00 90.98           C  
ATOM    755  CB  ASN A 103     -19.535 -12.543  35.604  1.00 90.98           C  
ATOM    756  O   ASN A 103     -17.211 -13.618  37.011  1.00 90.98           O  
ATOM    757  CG  ASN A 103     -20.327 -11.386  35.027  1.00 90.98           C  
ATOM    758  ND2 ASN A 103     -21.602 -11.623  34.744  1.00 90.98           N  
ATOM    759  OD1 ASN A 103     -19.796 -10.289  34.836  1.00 90.98           O  
ATOM    760  N   CYS A 104     -16.769 -14.624  35.083  1.00 93.72           N  
ATOM    761  CA  CYS A 104     -15.946 -15.669  35.681  1.00 93.72           C  
ATOM    762  C   CYS A 104     -14.487 -15.518  35.266  1.00 93.72           C  
ATOM    763  CB  CYS A 104     -16.459 -17.052  35.280  1.00 93.72           C  
ATOM    764  O   CYS A 104     -14.188 -15.358  34.081  1.00 93.72           O  
ATOM    765  SG  CYS A 104     -15.650 -18.410  36.154  1.00 93.72           S  
ATOM    766  N   HIS A 105     -13.540 -15.724  36.238  1.00 92.70           N  
ATOM    767  CA  HIS A 105     -12.122 -15.493  35.986  1.00 92.70           C  
ATOM    768  C   HIS A 105     -11.411 -16.788  35.608  1.00 92.70           C  
ATOM    769  CB  HIS A 105     -11.456 -14.867  37.213  1.00 92.70           C  
ATOM    770  O   HIS A 105     -10.308 -16.758  35.057  1.00 92.70           O  
ATOM    771  CG  HIS A 105     -11.942 -13.487  37.521  1.00 92.70           C  
ATOM    772  CD2 HIS A 105     -12.716 -13.022  38.529  1.00 92.70           C  
ATOM    773  ND1 HIS A 105     -11.635 -12.397  36.736  1.00 92.70           N  
ATOM    774  CE1 HIS A 105     -12.200 -11.318  37.250  1.00 92.70           C  
ATOM    775  NE2 HIS A 105     -12.863 -11.670  38.338  1.00 92.70           N  
ATOM    776  N   TYR A 106     -12.015 -17.944  36.011  1.00 96.25           N  
ATOM    777  CA  TYR A 106     -11.551 -19.292  35.701  1.00 96.25           C  
ATOM    778  C   TYR A 106     -10.190 -19.560  36.334  1.00 96.25           C  
ATOM    779  CB  TYR A 106     -11.472 -19.499  34.186  1.00 96.25           C  
ATOM    780  O   TYR A 106      -9.309 -20.146  35.701  1.00 96.25           O  
ATOM    781  CG  TYR A 106     -12.805 -19.382  33.487  1.00 96.25           C  
ATOM    782  CD1 TYR A 106     -13.758 -20.393  33.589  1.00 96.25           C  
ATOM    783  CD2 TYR A 106     -13.113 -18.262  32.722  1.00 96.25           C  
ATOM    784  CE1 TYR A 106     -14.987 -20.291  32.946  1.00 96.25           C  
ATOM    785  CE2 TYR A 106     -14.339 -18.150  32.074  1.00 96.25           C  
ATOM    786  OH  TYR A 106     -16.483 -19.061  31.552  1.00 96.25           O  
ATOM    787  CZ  TYR A 106     -15.268 -19.167  32.192  1.00 96.25           C  
ATOM    788  N   LYS A 107     -10.046 -19.196  37.589  1.00 95.39           N  
ATOM    789  CA  LYS A 107      -8.832 -19.396  38.375  1.00 95.39           C  
ATOM    790  C   LYS A 107      -8.776 -20.809  38.949  1.00 95.39           C  
ATOM    791  CB  LYS A 107      -8.748 -18.368  39.504  1.00 95.39           C  
ATOM    792  O   LYS A 107      -7.707 -21.420  39.004  1.00 95.39           O  
ATOM    793  CG  LYS A 107      -7.410 -18.353  40.229  1.00 95.39           C  
ATOM    794  CD  LYS A 107      -7.346 -17.233  41.259  1.00 95.39           C  
ATOM    795  CE  LYS A 107      -6.039 -17.265  42.041  1.00 95.39           C  
ATOM    796  NZ  LYS A 107      -5.969 -16.166  43.050  1.00 95.39           N  
ATOM    797  N   THR A 108      -9.925 -21.370  39.308  1.00 95.60           N  
ATOM    798  CA  THR A 108      -9.985 -22.671  39.966  1.00 95.60           C  
ATOM    799  C   THR A 108     -10.352 -23.765  38.968  1.00 95.60           C  
ATOM    800  CB  THR A 108     -11.003 -22.665  41.122  1.00 95.60           C  
ATOM    801  O   THR A 108     -10.938 -23.486  37.920  1.00 95.60           O  
ATOM    802  CG2 THR A 108     -10.714 -21.533  42.103  1.00 95.60           C  
ATOM    803  OG1 THR A 108     -12.322 -22.496  40.589  1.00 95.60           O  
ATOM    804  N   GLN A 109      -9.989 -24.954  39.221  1.00 93.69           N  
ATOM    805  CA  GLN A 109     -10.322 -26.122  38.412  1.00 93.69           C  
ATOM    806  C   GLN A 109     -11.833 -26.278  38.268  1.00 93.69           C  
ATOM    807  CB  GLN A 109      -9.719 -27.388  39.022  1.00 93.69           C  
ATOM    808  O   GLN A 109     -12.324 -26.671  37.207  1.00 93.69           O  
ATOM    809  CG  GLN A 109      -9.869 -28.624  38.146  1.00 93.69           C  
ATOM    810  CD  GLN A 109      -9.158 -29.837  38.716  1.00 93.69           C  
ATOM    811  NE2 GLN A 109      -9.250 -30.962  38.015  1.00 93.69           N  
ATOM    812  OE1 GLN A 109      -8.530 -29.763  39.777  1.00 93.69           O  
ATOM    813  N   GLU A 110     -12.603 -25.966  39.336  1.00 94.22           N  
ATOM    814  CA  GLU A 110     -14.060 -26.055  39.331  1.00 94.22           C  
ATOM    815  C   GLU A 110     -14.667 -25.111  38.297  1.00 94.22           C  
ATOM    816  CB  GLU A 110     -14.623 -25.745  40.720  1.00 94.22           C  
ATOM    817  O   GLU A 110     -15.578 -25.492  37.559  1.00 94.22           O  
ATOM    818  CG  GLU A 110     -14.299 -26.803  41.765  1.00 94.22           C  
ATOM    819  CD  GLU A 110     -12.938 -26.607  42.415  1.00 94.22           C  
ATOM    820  OE1 GLU A 110     -12.471 -27.521  43.132  1.00 94.22           O  
ATOM    821  OE2 GLU A 110     -12.335 -25.531  42.206  1.00 94.22           O  
ATOM    822  N   GLU A 111     -14.128 -23.913  38.276  1.00 94.88           N  
ATOM    823  CA  GLU A 111     -14.606 -22.928  37.310  1.00 94.88           C  
ATOM    824  C   GLU A 111     -14.318 -23.374  35.879  1.00 94.88           C  
ATOM    825  CB  GLU A 111     -13.967 -21.562  37.574  1.00 94.88           C  
ATOM    826  O   GLU A 111     -15.176 -23.256  35.002  1.00 94.88           O  
ATOM    827  CG  GLU A 111     -14.471 -20.882  38.839  1.00 94.88           C  
ATOM    828  CD  GLU A 111     -13.745 -19.584  39.152  1.00 94.88           C  
ATOM    829  OE1 GLU A 111     -14.243 -18.796  39.989  1.00 94.88           O  
ATOM    830  OE2 GLU A 111     -12.670 -19.351  38.555  1.00 94.88           O  
ATOM    831  N   ARG A 112     -13.192 -23.934  35.687  1.00 95.79           N  
ATOM    832  CA  ARG A 112     -12.789 -24.356  34.350  1.00 95.79           C  
ATOM    833  C   ARG A 112     -13.566 -25.591  33.908  1.00 95.79           C  
ATOM    834  CB  ARG A 112     -11.286 -24.639  34.306  1.00 95.79           C  
ATOM    835  O   ARG A 112     -13.792 -25.795  32.713  1.00 95.79           O  
ATOM    836  CG  ARG A 112     -10.420 -23.397  34.448  1.00 95.79           C  
ATOM    837  CD  ARG A 112      -8.951 -23.702  34.191  1.00 95.79           C  
ATOM    838  NE  ARG A 112      -8.404 -24.606  35.198  1.00 95.79           N  
ATOM    839  NH1 ARG A 112      -8.066 -22.965  36.788  1.00 95.79           N  
ATOM    840  NH2 ARG A 112      -7.515 -25.142  37.247  1.00 95.79           N  
ATOM    841  CZ  ARG A 112      -7.996 -24.236  36.409  1.00 95.79           C  
ATOM    842  N   ALA A 113     -13.981 -26.410  34.828  1.00 94.23           N  
ATOM    843  CA  ALA A 113     -14.737 -27.626  34.539  1.00 94.23           C  
ATOM    844  C   ALA A 113     -16.094 -27.295  33.924  1.00 94.23           C  
ATOM    845  CB  ALA A 113     -14.919 -28.455  35.808  1.00 94.23           C  
ATOM    846  O   ALA A 113     -16.721 -28.149  33.293  1.00 94.23           O  
ATOM    847  N   LYS A 114     -16.504 -26.011  34.081  1.00 94.65           N  
ATOM    848  CA  LYS A 114     -17.787 -25.568  33.543  1.00 94.65           C  
ATOM    849  C   LYS A 114     -17.701 -25.339  32.036  1.00 94.65           C  
ATOM    850  CB  LYS A 114     -18.250 -24.289  34.242  1.00 94.65           C  
ATOM    851  O   LYS A 114     -18.726 -25.249  31.357  1.00 94.65           O  
ATOM    852  CG  LYS A 114     -18.577 -24.474  35.716  1.00 94.65           C  
ATOM    853  CD  LYS A 114     -18.990 -23.159  36.366  1.00 94.65           C  
ATOM    854  CE  LYS A 114     -19.249 -23.328  37.857  1.00 94.65           C  
ATOM    855  NZ  LYS A 114     -19.558 -22.025  38.517  1.00 94.65           N  
ATOM    856  N   LEU A 115     -16.459 -25.282  31.525  1.00 97.23           N  
ATOM    857  CA  LEU A 115     -16.265 -25.028  30.101  1.00 97.23           C  
ATOM    858  C   LEU A 115     -16.625 -26.259  29.276  1.00 97.23           C  
ATOM    859  CB  LEU A 115     -14.817 -24.617  29.822  1.00 97.23           C  
ATOM    860  O   LEU A 115     -16.497 -27.389  29.751  1.00 97.23           O  
ATOM    861  CG  LEU A 115     -14.353 -23.301  30.448  1.00 97.23           C  
ATOM    862  CD1 LEU A 115     -12.839 -23.163  30.332  1.00 97.23           C  
ATOM    863  CD2 LEU A 115     -15.055 -22.118  29.789  1.00 97.23           C  
ATOM    864  N   ARG A 116     -17.027 -26.100  28.068  1.00 97.51           N  
ATOM    865  CA  ARG A 116     -17.492 -27.180  27.204  1.00 97.51           C  
ATOM    866  C   ARG A 116     -16.322 -27.867  26.508  1.00 97.51           C  
ATOM    867  CB  ARG A 116     -18.482 -26.650  26.164  1.00 97.51           C  
ATOM    868  O   ARG A 116     -16.453 -28.994  26.027  1.00 97.51           O  
ATOM    869  CG  ARG A 116     -19.785 -26.141  26.758  1.00 97.51           C  
ATOM    870  CD  ARG A 116     -20.737 -25.637  25.682  1.00 97.51           C  
ATOM    871  NE  ARG A 116     -21.282 -26.735  24.888  1.00 97.51           N  
ATOM    872  NH1 ARG A 116     -22.387 -25.373  23.384  1.00 97.51           N  
ATOM    873  NH2 ARG A 116     -22.495 -27.652  23.167  1.00 97.51           N  
ATOM    874  CZ  ARG A 116     -22.054 -26.584  23.815  1.00 97.51           C  
ATOM    875  N   TYR A 117     -15.195 -27.142  26.450  1.00 98.07           N  
ATOM    876  CA  TYR A 117     -13.966 -27.659  25.860  1.00 98.07           C  
ATOM    877  C   TYR A 117     -12.791 -27.494  26.816  1.00 98.07           C  
ATOM    878  CB  TYR A 117     -13.665 -26.950  24.536  1.00 98.07           C  
ATOM    879  O   TYR A 117     -12.795 -26.600  27.666  1.00 98.07           O  
ATOM    880  CG  TYR A 117     -14.631 -27.297  23.429  1.00 98.07           C  
ATOM    881  CD1 TYR A 117     -14.313 -28.264  22.478  1.00 98.07           C  
ATOM    882  CD2 TYR A 117     -15.862 -26.658  23.331  1.00 98.07           C  
ATOM    883  CE1 TYR A 117     -15.199 -28.585  21.455  1.00 98.07           C  
ATOM    884  CE2 TYR A 117     -16.756 -26.971  22.312  1.00 98.07           C  
ATOM    885  OH  TYR A 117     -17.297 -28.249  20.370  1.00 98.07           O  
ATOM    886  CZ  TYR A 117     -16.416 -27.935  21.381  1.00 98.07           C  
ATOM    887  N   GLY A 118     -11.805 -28.372  26.636  1.00 97.03           N  
ATOM    888  CA  GLY A 118     -10.596 -28.277  27.438  1.00 97.03           C  
ATOM    889  C   GLY A 118      -9.624 -27.229  26.929  1.00 97.03           C  
ATOM    890  O   GLY A 118      -8.839 -26.675  27.702  1.00 97.03           O  
ATOM    891  N   CYS A 119      -9.718 -26.922  25.672  1.00 97.63           N  
ATOM    892  CA  CYS A 119      -8.850 -25.906  25.089  1.00 97.63           C  
ATOM    893  C   CYS A 119      -9.397 -25.424  23.750  1.00 97.63           C  
ATOM    894  CB  CYS A 119      -7.434 -26.451  24.905  1.00 97.63           C  
ATOM    895  O   CYS A 119     -10.299 -26.045  23.184  1.00 97.63           O  
ATOM    896  SG  CYS A 119      -7.327 -27.815  23.725  1.00 97.63           S  
ATOM    897  N   ILE A 120      -8.904 -24.318  23.415  1.00 98.33           N  
ATOM    898  CA  ILE A 120      -9.126 -23.815  22.063  1.00 98.33           C  
ATOM    899  C   ILE A 120      -7.802 -23.779  21.303  1.00 98.33           C  
ATOM    900  CB  ILE A 120      -9.773 -22.412  22.082  1.00 98.33           C  
ATOM    901  O   ILE A 120      -6.772 -23.385  21.855  1.00 98.33           O  
ATOM    902  CG1 ILE A 120     -10.051 -21.934  20.652  1.00 98.33           C  
ATOM    903  CG2 ILE A 120      -8.881 -21.416  22.829  1.00 98.33           C  
ATOM    904  CD1 ILE A 120     -10.905 -20.676  20.576  1.00 98.33           C  
ATOM    905  N   VAL A 121      -7.832 -24.278  20.044  1.00 98.14           N  
ATOM    906  CA  VAL A 121      -6.631 -24.329  19.218  1.00 98.14           C  
ATOM    907  C   VAL A 121      -6.807 -23.435  17.993  1.00 98.14           C  
ATOM    908  CB  VAL A 121      -6.304 -25.775  18.780  1.00 98.14           C  
ATOM    909  O   VAL A 121      -7.667 -23.693  17.147  1.00 98.14           O  
ATOM    910  CG1 VAL A 121      -4.985 -25.821  18.011  1.00 98.14           C  
ATOM    911  CG2 VAL A 121      -6.252 -26.700  19.994  1.00 98.14           C  
ATOM    912  N   ALA A 122      -5.932 -22.423  17.929  1.00 97.55           N  
ATOM    913  CA  ALA A 122      -5.973 -21.535  16.771  1.00 97.55           C  
ATOM    914  C   ALA A 122      -5.347 -22.200  15.548  1.00 97.55           C  
ATOM    915  CB  ALA A 122      -5.260 -20.221  17.082  1.00 97.55           C  
ATOM    916  O   ALA A 122      -4.192 -22.631  15.591  1.00 97.55           O  
ATOM    917  N   CYS A 123      -6.101 -22.292  14.504  1.00 96.51           N  
ATOM    918  CA  CYS A 123      -5.648 -22.880  13.248  1.00 96.51           C  
ATOM    919  C   CYS A 123      -5.619 -21.838  12.137  1.00 96.51           C  
ATOM    920  CB  CYS A 123      -6.552 -24.044  12.845  1.00 96.51           C  
ATOM    921  O   CYS A 123      -6.593 -21.686  11.397  1.00 96.51           O  
ATOM    922  SG  CYS A 123      -6.804 -25.259  14.158  1.00 96.51           S  
ATOM    923  N   VAL A 124      -4.507 -21.137  12.077  1.00 94.97           N  
ATOM    924  CA  VAL A 124      -4.402 -20.009  11.157  1.00 94.97           C  
ATOM    925  C   VAL A 124      -3.274 -20.259  10.159  1.00 94.97           C  
ATOM    926  CB  VAL A 124      -4.162 -18.682  11.912  1.00 94.97           C  
ATOM    927  O   VAL A 124      -2.411 -21.110  10.388  1.00 94.97           O  
ATOM    928  CG1 VAL A 124      -5.330 -18.373  12.846  1.00 94.97           C  
ATOM    929  CG2 VAL A 124      -2.850 -18.743  12.693  1.00 94.97           C  
ATOM    930  N   ASP A 125      -3.322 -19.554   9.004  1.00 91.95           N  
ATOM    931  CA  ASP A 125      -2.268 -19.639   7.998  1.00 91.95           C  
ATOM    932  C   ASP A 125      -0.923 -19.204   8.575  1.00 91.95           C  
ATOM    933  CB  ASP A 125      -2.619 -18.785   6.779  1.00 91.95           C  
ATOM    934  O   ASP A 125      -0.871 -18.377   9.488  1.00 91.95           O  
ATOM    935  CG  ASP A 125      -3.773 -19.351   5.970  1.00 91.95           C  
ATOM    936  OD1 ASP A 125      -4.147 -20.525   6.181  1.00 91.95           O  
ATOM    937  OD2 ASP A 125      -4.310 -18.618   5.111  1.00 91.95           O  
ATOM    938  N   GLN A 126       0.190 -19.747   7.993  1.00 90.61           N  
ATOM    939  CA  GLN A 126       1.537 -19.473   8.483  1.00 90.61           C  
ATOM    940  C   GLN A 126       2.046 -18.129   7.970  1.00 90.61           C  
ATOM    941  CB  GLN A 126       2.497 -20.590   8.071  1.00 90.61           C  
ATOM    942  O   GLN A 126       3.131 -17.684   8.350  1.00 90.61           O  
ATOM    943  CG  GLN A 126       2.307 -21.884   8.851  1.00 90.61           C  
ATOM    944  CD  GLN A 126       2.739 -21.764  10.300  1.00 90.61           C  
ATOM    945  NE2 GLN A 126       2.060 -22.489  11.183  1.00 90.61           N  
ATOM    946  OE1 GLN A 126       3.675 -21.026  10.624  1.00 90.61           O  
ATOM    947  N   ASP A 127       1.157 -17.371   7.201  1.00 88.74           N  
ATOM    948  CA  ASP A 127       1.583 -16.055   6.733  1.00 88.74           C  
ATOM    949  C   ASP A 127       1.411 -15.002   7.825  1.00 88.74           C  
ATOM    950  CB  ASP A 127       0.798 -15.650   5.484  1.00 88.74           C  
ATOM    951  O   ASP A 127       0.951 -15.311   8.926  1.00 88.74           O  
ATOM    952  CG  ASP A 127      -0.696 -15.541   5.731  1.00 88.74           C  
ATOM    953  OD1 ASP A 127      -1.134 -15.687   6.893  1.00 88.74           O  
ATOM    954  OD2 ASP A 127      -1.443 -15.310   4.756  1.00 88.74           O  
ATOM    955  N   LEU A 128       1.948 -13.795   7.587  1.00 90.55           N  
ATOM    956  CA  LEU A 128       2.008 -12.742   8.595  1.00 90.55           C  
ATOM    957  C   LEU A 128       0.607 -12.342   9.047  1.00 90.55           C  
ATOM    958  CB  LEU A 128       2.750 -11.519   8.050  1.00 90.55           C  
ATOM    959  O   LEU A 128       0.388 -12.062  10.228  1.00 90.55           O  
ATOM    960  CG  LEU A 128       4.268 -11.651   7.914  1.00 90.55           C  
ATOM    961  CD1 LEU A 128       4.857 -10.385   7.302  1.00 90.55           C  
ATOM    962  CD2 LEU A 128       4.903 -11.942   9.270  1.00 90.55           C  
ATOM    963  N   ASP A 129      -0.362 -12.335   8.106  1.00 89.60           N  
ATOM    964  CA  ASP A 129      -1.730 -11.959   8.446  1.00 89.60           C  
ATOM    965  C   ASP A 129      -2.339 -12.942   9.444  1.00 89.60           C  
ATOM    966  CB  ASP A 129      -2.595 -11.885   7.186  1.00 89.60           C  
ATOM    967  O   ASP A 129      -2.943 -12.532  10.437  1.00 89.60           O  
ATOM    968  CG  ASP A 129      -2.353 -10.625   6.374  1.00 89.60           C  
ATOM    969  OD1 ASP A 129      -2.776  -9.531   6.804  1.00 89.60           O  
ATOM    970  OD2 ASP A 129      -1.736 -10.728   5.291  1.00 89.60           O  
ATOM    971  N   GLY A 130      -2.174 -14.277   9.164  1.00 93.35           N  
ATOM    972  CA  GLY A 130      -2.724 -15.301  10.037  1.00 93.35           C  
ATOM    973  C   GLY A 130      -2.075 -15.329  11.408  1.00 93.35           C  
ATOM    974  O   GLY A 130      -2.749 -15.148  12.424  1.00 93.35           O  
ATOM    975  N   CYS A 131      -0.754 -15.394  11.432  1.00 93.82           N  
ATOM    976  CA  CYS A 131      -0.027 -15.599  12.680  1.00 93.82           C  
ATOM    977  C   CYS A 131       0.098 -14.295  13.459  1.00 93.82           C  
ATOM    978  CB  CYS A 131       1.361 -16.174  12.403  1.00 93.82           C  
ATOM    979  O   CYS A 131      -0.068 -14.277  14.679  1.00 93.82           O  
ATOM    980  SG  CYS A 131       1.334 -17.847  11.723  1.00 93.82           S  
ATOM    981  N   GLY A 132       0.299 -13.240  12.744  1.00 93.87           N  
ATOM    982  CA  GLY A 132       0.634 -11.981  13.390  1.00 93.87           C  
ATOM    983  C   GLY A 132      -0.584 -11.153  13.752  1.00 93.87           C  
ATOM    984  O   GLY A 132      -0.565 -10.406  14.732  1.00 93.87           O  
ATOM    985  N   LYS A 133      -1.625 -11.203  12.955  1.00 94.81           N  
ATOM    986  CA  LYS A 133      -2.783 -10.343  13.180  1.00 94.81           C  
ATOM    987  C   LYS A 133      -3.944 -11.131  13.780  1.00 94.81           C  
ATOM    988  CB  LYS A 133      -3.221  -9.679  11.873  1.00 94.81           C  
ATOM    989  O   LYS A 133      -4.388 -10.841  14.893  1.00 94.81           O  
ATOM    990  CG  LYS A 133      -4.384  -8.711  12.030  1.00 94.81           C  
ATOM    991  CD  LYS A 133      -4.763  -8.072  10.700  1.00 94.81           C  
ATOM    992  CE  LYS A 133      -5.865  -7.035  10.871  1.00 94.81           C  
ATOM    993  NZ  LYS A 133      -6.215  -6.380   9.575  1.00 94.81           N  
ATOM    994  N   ILE A 134      -4.377 -12.145  13.144  1.00 95.67           N  
ATOM    995  CA  ILE A 134      -5.570 -12.873  13.563  1.00 95.67           C  
ATOM    996  C   ILE A 134      -5.300 -13.589  14.885  1.00 95.67           C  
ATOM    997  CB  ILE A 134      -6.021 -13.886  12.487  1.00 95.67           C  
ATOM    998  O   ILE A 134      -6.054 -13.432  15.848  1.00 95.67           O  
ATOM    999  CG1 ILE A 134      -6.512 -13.151  11.234  1.00 95.67           C  
ATOM   1000  CG2 ILE A 134      -7.109 -14.811  13.040  1.00 95.67           C  
ATOM   1001  CD1 ILE A 134      -6.823 -14.069  10.061  1.00 95.67           C  
ATOM   1002  N   LEU A 135      -4.215 -14.362  14.922  1.00 97.03           N  
ATOM   1003  CA  LEU A 135      -3.861 -15.066  16.149  1.00 97.03           C  
ATOM   1004  C   LEU A 135      -3.582 -14.081  17.279  1.00 97.03           C  
ATOM   1005  CB  LEU A 135      -2.639 -15.960  15.922  1.00 97.03           C  
ATOM   1006  O   LEU A 135      -3.978 -14.313  18.424  1.00 97.03           O  
ATOM   1007  CG  LEU A 135      -2.149 -16.759  17.131  1.00 97.03           C  
ATOM   1008  CD1 LEU A 135      -3.309 -17.513  17.773  1.00 97.03           C  
ATOM   1009  CD2 LEU A 135      -1.040 -17.722  16.722  1.00 97.03           C  
ATOM   1010  N   GLY A 136      -2.890 -12.999  16.983  1.00 97.10           N  
ATOM   1011  CA  GLY A 136      -2.658 -11.955  17.968  1.00 97.10           C  
ATOM   1012  C   GLY A 136      -3.939 -11.392  18.554  1.00 97.10           C  
ATOM   1013  O   GLY A 136      -4.039 -11.196  19.767  1.00 97.10           O  
ATOM   1014  N   LEU A 137      -4.941 -11.147  17.775  1.00 97.31           N  
ATOM   1015  CA  LEU A 137      -6.224 -10.610  18.215  1.00 97.31           C  
ATOM   1016  C   LEU A 137      -6.960 -11.614  19.095  1.00 97.31           C  
ATOM   1017  CB  LEU A 137      -7.092 -10.239  17.009  1.00 97.31           C  
ATOM   1018  O   LEU A 137      -7.582 -11.235  20.090  1.00 97.31           O  
ATOM   1019  CG  LEU A 137      -6.732  -8.939  16.289  1.00 97.31           C  
ATOM   1020  CD1 LEU A 137      -7.464  -8.851  14.954  1.00 97.31           C  
ATOM   1021  CD2 LEU A 137      -7.061  -7.734  17.165  1.00 97.31           C  
ATOM   1022  N   LEU A 138      -6.900 -12.875  18.703  1.00 97.36           N  
ATOM   1023  CA  LEU A 138      -7.514 -13.910  19.527  1.00 97.36           C  
ATOM   1024  C   LEU A 138      -6.861 -13.968  20.904  1.00 97.36           C  
ATOM   1025  CB  LEU A 138      -7.408 -15.275  18.842  1.00 97.36           C  
ATOM   1026  O   LEU A 138      -7.555 -14.012  21.923  1.00 97.36           O  
ATOM   1027  CG  LEU A 138      -8.071 -16.450  19.563  1.00 97.36           C  
ATOM   1028  CD1 LEU A 138      -9.575 -16.224  19.672  1.00 97.36           C  
ATOM   1029  CD2 LEU A 138      -7.773 -17.759  18.841  1.00 97.36           C  
ATOM   1030  N   LEU A 139      -5.550 -13.946  20.927  1.00 97.86           N  
ATOM   1031  CA  LEU A 139      -4.816 -13.943  22.188  1.00 97.86           C  
ATOM   1032  C   LEU A 139      -5.180 -12.721  23.025  1.00 97.86           C  
ATOM   1033  CB  LEU A 139      -3.308 -13.970  21.931  1.00 97.86           C  
ATOM   1034  O   LEU A 139      -5.398 -12.834  24.234  1.00 97.86           O  
ATOM   1035  CG  LEU A 139      -2.719 -15.310  21.488  1.00 97.86           C  
ATOM   1036  CD1 LEU A 139      -1.258 -15.140  21.086  1.00 97.86           C  
ATOM   1037  CD2 LEU A 139      -2.857 -16.348  22.597  1.00 97.86           C  
ATOM   1038  N   ALA A 140      -5.263 -11.591  22.363  1.00 97.31           N  
ATOM   1039  CA  ALA A 140      -5.620 -10.355  23.056  1.00 97.31           C  
ATOM   1040  C   ALA A 140      -7.016 -10.453  23.666  1.00 97.31           C  
ATOM   1041  CB  ALA A 140      -5.543  -9.168  22.100  1.00 97.31           C  
ATOM   1042  O   ALA A 140      -7.251  -9.966  24.774  1.00 97.31           O  
ATOM   1043  N   TYR A 141      -7.874 -11.054  22.950  1.00 97.04           N  
ATOM   1044  CA  TYR A 141      -9.245 -11.246  23.411  1.00 97.04           C  
ATOM   1045  C   TYR A 141      -9.279 -12.067  24.695  1.00 97.04           C  
ATOM   1046  CB  TYR A 141     -10.085 -11.932  22.330  1.00 97.04           C  
ATOM   1047  O   TYR A 141      -9.906 -11.667  25.679  1.00 97.04           O  
ATOM   1048  CG  TYR A 141     -11.539 -12.094  22.703  1.00 97.04           C  
ATOM   1049  CD1 TYR A 141     -12.192 -13.312  22.526  1.00 97.04           C  
ATOM   1050  CD2 TYR A 141     -12.263 -11.030  23.231  1.00 97.04           C  
ATOM   1051  CE1 TYR A 141     -13.532 -13.465  22.867  1.00 97.04           C  
ATOM   1052  CE2 TYR A 141     -13.603 -11.172  23.574  1.00 97.04           C  
ATOM   1053  OH  TYR A 141     -15.554 -12.538  23.728  1.00 97.04           O  
ATOM   1054  CZ  TYR A 141     -14.228 -12.392  23.389  1.00 97.04           C  
ATOM   1055  N   PHE A 142      -8.562 -13.155  24.739  1.00 97.64           N  
ATOM   1056  CA  PHE A 142      -8.517 -14.004  25.923  1.00 97.64           C  
ATOM   1057  C   PHE A 142      -7.753 -13.321  27.050  1.00 97.64           C  
ATOM   1058  CB  PHE A 142      -7.871 -15.354  25.594  1.00 97.64           C  
ATOM   1059  O   PHE A 142      -8.117 -13.448  28.221  1.00 97.64           O  
ATOM   1060  CG  PHE A 142      -8.831 -16.363  25.022  1.00 97.64           C  
ATOM   1061  CD1 PHE A 142      -9.551 -17.209  25.857  1.00 97.64           C  
ATOM   1062  CD2 PHE A 142      -9.013 -16.465  23.649  1.00 97.64           C  
ATOM   1063  CE1 PHE A 142     -10.439 -18.143  25.331  1.00 97.64           C  
ATOM   1064  CE2 PHE A 142      -9.899 -17.396  23.116  1.00 97.64           C  
ATOM   1065  CZ  PHE A 142     -10.610 -18.235  23.958  1.00 97.64           C  
ATOM   1066  N   HIS A 143      -6.703 -12.601  26.677  1.00 97.10           N  
ATOM   1067  CA  HIS A 143      -5.958 -11.875  27.699  1.00 97.10           C  
ATOM   1068  C   HIS A 143      -6.824 -10.809  28.360  1.00 97.10           C  
ATOM   1069  CB  HIS A 143      -4.706 -11.235  27.096  1.00 97.10           C  
ATOM   1070  O   HIS A 143      -6.743 -10.602  29.573  1.00 97.10           O  
ATOM   1071  CG  HIS A 143      -4.022 -10.273  28.014  1.00 97.10           C  
ATOM   1072  CD2 HIS A 143      -3.821  -8.938  27.913  1.00 97.10           C  
ATOM   1073  ND1 HIS A 143      -3.447 -10.661  29.204  1.00 97.10           N  
ATOM   1074  CE1 HIS A 143      -2.920  -9.603  29.798  1.00 97.10           C  
ATOM   1075  NE2 HIS A 143      -3.133  -8.545  29.035  1.00 97.10           N  
ATOM   1076  N   LEU A 144      -7.689 -10.173  27.556  1.00 95.43           N  
ATOM   1077  CA  LEU A 144      -8.529  -9.081  28.034  1.00 95.43           C  
ATOM   1078  C   LEU A 144      -9.585  -9.594  29.008  1.00 95.43           C  
ATOM   1079  CB  LEU A 144      -9.204  -8.369  26.859  1.00 95.43           C  
ATOM   1080  O   LEU A 144      -9.754  -9.039  30.096  1.00 95.43           O  
ATOM   1081  CG  LEU A 144     -10.138  -7.211  27.213  1.00 95.43           C  
ATOM   1082  CD1 LEU A 144      -9.371  -6.119  27.950  1.00 95.43           C  
ATOM   1083  CD2 LEU A 144     -10.799  -6.653  25.957  1.00 95.43           C  
ATOM   1084  N   PHE A 145     -10.238 -10.664  28.718  1.00 95.73           N  
ATOM   1085  CA  PHE A 145     -11.411 -11.039  29.499  1.00 95.73           C  
ATOM   1086  C   PHE A 145     -11.095 -12.210  30.422  1.00 95.73           C  
ATOM   1087  CB  PHE A 145     -12.580 -11.398  28.577  1.00 95.73           C  
ATOM   1088  O   PHE A 145     -11.670 -12.325  31.507  1.00 95.73           O  
ATOM   1089  CG  PHE A 145     -13.137 -10.225  27.817  1.00 95.73           C  
ATOM   1090  CD1 PHE A 145     -13.836  -9.221  28.476  1.00 95.73           C  
ATOM   1091  CD2 PHE A 145     -12.960 -10.126  26.444  1.00 95.73           C  
ATOM   1092  CE1 PHE A 145     -14.353  -8.134  27.775  1.00 95.73           C  
ATOM   1093  CE2 PHE A 145     -13.473  -9.042  25.736  1.00 95.73           C  
ATOM   1094  CZ  PHE A 145     -14.170  -8.048  26.404  1.00 95.73           C  
ATOM   1095  N   TRP A 146     -10.173 -13.109  30.006  1.00 97.00           N  
ATOM   1096  CA  TRP A 146      -9.930 -14.327  30.772  1.00 97.00           C  
ATOM   1097  C   TRP A 146      -8.447 -14.682  30.776  1.00 97.00           C  
ATOM   1098  CB  TRP A 146     -10.745 -15.492  30.204  1.00 97.00           C  
ATOM   1099  O   TRP A 146      -8.057 -15.753  30.306  1.00 97.00           O  
ATOM   1100  CG  TRP A 146     -12.207 -15.195  30.052  1.00 97.00           C  
ATOM   1101  CD1 TRP A 146     -13.131 -15.073  31.052  1.00 97.00           C  
ATOM   1102  CD2 TRP A 146     -12.913 -14.989  28.825  1.00 97.00           C  
ATOM   1103  CE2 TRP A 146     -14.264 -14.744  29.156  1.00 97.00           C  
ATOM   1104  CE3 TRP A 146     -12.534 -14.985  27.476  1.00 97.00           C  
ATOM   1105  NE1 TRP A 146     -14.371 -14.801  30.519  1.00 97.00           N  
ATOM   1106  CH2 TRP A 146     -14.841 -14.502  26.873  1.00 97.00           C  
ATOM   1107  CZ2 TRP A 146     -15.239 -14.499  28.185  1.00 97.00           C  
ATOM   1108  CZ3 TRP A 146     -13.505 -14.741  26.511  1.00 97.00           C  
ATOM   1109  N   PRO A 147      -7.513 -13.868  31.383  1.00 96.76           N  
ATOM   1110  CA  PRO A 147      -6.075 -14.142  31.356  1.00 96.76           C  
ATOM   1111  C   PRO A 147      -5.715 -15.470  32.020  1.00 96.76           C  
ATOM   1112  CB  PRO A 147      -5.477 -12.965  32.131  1.00 96.76           C  
ATOM   1113  O   PRO A 147      -4.752 -16.126  31.614  1.00 96.76           O  
ATOM   1114  CG  PRO A 147      -6.610 -12.429  32.945  1.00 96.76           C  
ATOM   1115  CD  PRO A 147      -7.884 -12.621  32.174  1.00 96.76           C  
ATOM   1116  N   GLN A 148      -6.522 -15.916  32.979  1.00 97.19           N  
ATOM   1117  CA  GLN A 148      -6.261 -17.157  33.701  1.00 97.19           C  
ATOM   1118  C   GLN A 148      -6.360 -18.364  32.773  1.00 97.19           C  
ATOM   1119  CB  GLN A 148      -7.234 -17.313  34.870  1.00 97.19           C  
ATOM   1120  O   GLN A 148      -5.687 -19.375  32.987  1.00 97.19           O  
ATOM   1121  CG  GLN A 148      -7.016 -16.304  35.990  1.00 97.19           C  
ATOM   1122  CD  GLN A 148      -5.657 -16.443  36.648  1.00 97.19           C  
ATOM   1123  NE2 GLN A 148      -5.137 -15.339  37.174  1.00 97.19           N  
ATOM   1124  OE1 GLN A 148      -5.078 -17.534  36.685  1.00 97.19           O  
ATOM   1125  N   LEU A 149      -7.100 -18.250  31.803  1.00 97.89           N  
ATOM   1126  CA  LEU A 149      -7.236 -19.346  30.850  1.00 97.89           C  
ATOM   1127  C   LEU A 149      -5.954 -19.528  30.045  1.00 97.89           C  
ATOM   1128  CB  LEU A 149      -8.414 -19.092  29.906  1.00 97.89           C  
ATOM   1129  O   LEU A 149      -5.573 -20.656  29.723  1.00 97.89           O  
ATOM   1130  CG  LEU A 149      -9.810 -19.304  30.492  1.00 97.89           C  
ATOM   1131  CD1 LEU A 149     -10.877 -18.950  29.461  1.00 97.89           C  
ATOM   1132  CD2 LEU A 149      -9.977 -20.743  30.969  1.00 97.89           C  
ATOM   1133  N   ILE A 150      -5.298 -18.471  29.756  1.00 97.74           N  
ATOM   1134  CA  ILE A 150      -4.013 -18.586  29.076  1.00 97.74           C  
ATOM   1135  C   ILE A 150      -2.983 -19.202  30.020  1.00 97.74           C  
ATOM   1136  CB  ILE A 150      -3.519 -17.214  28.565  1.00 97.74           C  
ATOM   1137  O   ILE A 150      -2.229 -20.096  29.628  1.00 97.74           O  
ATOM   1138  CG1 ILE A 150      -4.499 -16.644  27.533  1.00 97.74           C  
ATOM   1139  CG2 ILE A 150      -2.111 -17.333  27.974  1.00 97.74           C  
ATOM   1140  CD1 ILE A 150      -4.150 -15.240  27.058  1.00 97.74           C  
ATOM   1141  N   ILE A 151      -3.004 -18.728  31.275  1.00 97.03           N  
ATOM   1142  CA  ILE A 151      -2.068 -19.182  32.297  1.00 97.03           C  
ATOM   1143  C   ILE A 151      -2.186 -20.695  32.470  1.00 97.03           C  
ATOM   1144  CB  ILE A 151      -2.313 -18.468  33.645  1.00 97.03           C  
ATOM   1145  O   ILE A 151      -1.178 -21.390  32.620  1.00 97.03           O  
ATOM   1146  CG1 ILE A 151      -1.891 -16.997  33.555  1.00 97.03           C  
ATOM   1147  CG2 ILE A 151      -1.570 -19.182  34.778  1.00 97.03           C  
ATOM   1148  CD1 ILE A 151      -2.286 -16.164  34.766  1.00 97.03           C  
ATOM   1149  N   HIS A 152      -3.361 -21.194  32.290  1.00 96.61           N  
ATOM   1150  CA  HIS A 152      -3.585 -22.612  32.547  1.00 96.61           C  
ATOM   1151  C   HIS A 152      -3.565 -23.416  31.251  1.00 96.61           C  
ATOM   1152  CB  HIS A 152      -4.914 -22.821  33.275  1.00 96.61           C  
ATOM   1153  O   HIS A 152      -4.066 -24.542  31.207  1.00 96.61           O  
ATOM   1154  CG  HIS A 152      -4.886 -22.396  34.708  1.00 96.61           C  
ATOM   1155  CD2 HIS A 152      -5.464 -21.344  35.335  1.00 96.61           C  
ATOM   1156  ND1 HIS A 152      -4.193 -23.090  35.677  1.00 96.61           N  
ATOM   1157  CE1 HIS A 152      -4.349 -22.482  36.841  1.00 96.61           C  
ATOM   1158  NE2 HIS A 152      -5.115 -21.420  36.661  1.00 96.61           N  
ATOM   1159  N   GLY A 153      -3.087 -22.831  30.172  1.00 97.01           N  
ATOM   1160  CA  GLY A 153      -2.784 -23.550  28.944  1.00 97.01           C  
ATOM   1161  C   GLY A 153      -4.013 -23.837  28.102  1.00 97.01           C  
ATOM   1162  O   GLY A 153      -4.062 -24.840  27.388  1.00 97.01           O  
ATOM   1163  N   PHE A 154      -5.033 -23.040  28.245  1.00 97.95           N  
ATOM   1164  CA  PHE A 154      -6.303 -23.230  27.554  1.00 97.95           C  
ATOM   1165  C   PHE A 154      -6.187 -22.827  26.089  1.00 97.95           C  
ATOM   1166  CB  PHE A 154      -7.412 -22.422  28.234  1.00 97.95           C  
ATOM   1167  O   PHE A 154      -6.800 -23.449  25.218  1.00 97.95           O  
ATOM   1168  CG  PHE A 154      -8.784 -22.680  27.671  1.00 97.95           C  
ATOM   1169  CD1 PHE A 154      -9.344 -21.810  26.744  1.00 97.95           C  
ATOM   1170  CD2 PHE A 154      -9.512 -23.794  28.069  1.00 97.95           C  
ATOM   1171  CE1 PHE A 154     -10.614 -22.047  26.221  1.00 97.95           C  
ATOM   1172  CE2 PHE A 154     -10.781 -24.036  27.551  1.00 97.95           C  
ATOM   1173  CZ  PHE A 154     -11.330 -23.161  26.628  1.00 97.95           C  
ATOM   1174  N   VAL A 155      -5.387 -21.778  25.764  1.00 98.28           N  
ATOM   1175  CA  VAL A 155      -5.259 -21.262  24.406  1.00 98.28           C  
ATOM   1176  C   VAL A 155      -4.037 -21.881  23.731  1.00 98.28           C  
ATOM   1177  CB  VAL A 155      -5.153 -19.721  24.391  1.00 98.28           C  
ATOM   1178  O   VAL A 155      -2.913 -21.742  24.220  1.00 98.28           O  
ATOM   1179  CG1 VAL A 155      -5.180 -19.191  22.959  1.00 98.28           C  
ATOM   1180  CG2 VAL A 155      -6.281 -19.101  25.215  1.00 98.28           C  
ATOM   1181  N   LYS A 156      -4.257 -22.472  22.539  1.00 98.35           N  
ATOM   1182  CA  LYS A 156      -3.207 -23.178  21.810  1.00 98.35           C  
ATOM   1183  C   LYS A 156      -3.221 -22.806  20.330  1.00 98.35           C  
ATOM   1184  CB  LYS A 156      -3.365 -24.691  21.972  1.00 98.35           C  
ATOM   1185  O   LYS A 156      -4.141 -22.133  19.862  1.00 98.35           O  
ATOM   1186  CG  LYS A 156      -3.382 -25.160  23.419  1.00 98.35           C  
ATOM   1187  CD  LYS A 156      -3.498 -26.676  23.514  1.00 98.35           C  
ATOM   1188  CE  LYS A 156      -3.531 -27.146  24.962  1.00 98.35           C  
ATOM   1189  NZ  LYS A 156      -3.440 -28.633  25.064  1.00 98.35           N  
ATOM   1190  N   ARG A 157      -2.180 -23.179  19.673  1.00 97.19           N  
ATOM   1191  CA  ARG A 157      -2.157 -22.996  18.225  1.00 97.19           C  
ATOM   1192  C   ARG A 157      -1.678 -24.261  17.521  1.00 97.19           C  
ATOM   1193  CB  ARG A 157      -1.260 -21.815  17.847  1.00 97.19           C  
ATOM   1194  O   ARG A 157      -0.862 -25.010  18.063  1.00 97.19           O  
ATOM   1195  CG  ARG A 157       0.224 -22.080  18.045  1.00 97.19           C  
ATOM   1196  CD  ARG A 157       1.070 -20.880  17.640  1.00 97.19           C  
ATOM   1197  NE  ARG A 157       2.220 -21.279  16.834  1.00 97.19           N  
ATOM   1198  NH1 ARG A 157       2.846 -19.124  16.288  1.00 97.19           N  
ATOM   1199  NH2 ARG A 157       4.054 -20.907  15.503  1.00 97.19           N  
ATOM   1200  CZ  ARG A 157       3.037 -20.436  16.210  1.00 97.19           C  
ATOM   1201  N   LEU A 158      -2.240 -24.427  16.364  1.00 95.50           N  
ATOM   1202  CA  LEU A 158      -1.766 -25.492  15.488  1.00 95.50           C  
ATOM   1203  C   LEU A 158      -0.635 -24.996  14.593  1.00 95.50           C  
ATOM   1204  CB  LEU A 158      -2.913 -26.031  14.629  1.00 95.50           C  
ATOM   1205  O   LEU A 158      -0.867 -24.213  13.669  1.00 95.50           O  
ATOM   1206  CG  LEU A 158      -2.611 -27.281  13.801  1.00 95.50           C  
ATOM   1207  CD1 LEU A 158      -2.503 -28.504  14.706  1.00 95.50           C  
ATOM   1208  CD2 LEU A 158      -3.683 -27.490  12.737  1.00 95.50           C  
ATOM   1209  N   LEU A 159       0.615 -25.422  14.869  1.00 94.05           N  
ATOM   1210  CA  LEU A 159       1.786 -25.012  14.102  1.00 94.05           C  
ATOM   1211  C   LEU A 159       2.071 -26.000  12.976  1.00 94.05           C  
ATOM   1212  CB  LEU A 159       3.009 -24.892  15.014  1.00 94.05           C  
ATOM   1213  O   LEU A 159       2.521 -27.121  13.227  1.00 94.05           O  
ATOM   1214  CG  LEU A 159       4.254 -24.251  14.398  1.00 94.05           C  
ATOM   1215  CD1 LEU A 159       3.955 -22.817  13.970  1.00 94.05           C  
ATOM   1216  CD2 LEU A 159       5.418 -24.289  15.382  1.00 94.05           C  
ATOM   1217  N   THR A 160       1.824 -25.583  11.741  1.00 92.80           N  
ATOM   1218  CA  THR A 160       2.025 -26.433  10.573  1.00 92.80           C  
ATOM   1219  C   THR A 160       3.353 -26.113   9.893  1.00 92.80           C  
ATOM   1220  CB  THR A 160       0.876 -26.272   9.560  1.00 92.80           C  
ATOM   1221  O   THR A 160       3.889 -25.014  10.052  1.00 92.80           O  
ATOM   1222  CG2 THR A 160      -0.466 -26.633  10.189  1.00 92.80           C  
ATOM   1223  OG1 THR A 160       0.829 -24.912   9.111  1.00 92.80           O  
ATOM   1224  N   PRO A 161       3.916 -27.162   9.239  1.00 92.07           N  
ATOM   1225  CA  PRO A 161       5.190 -26.912   8.561  1.00 92.07           C  
ATOM   1226  C   PRO A 161       5.110 -25.760   7.561  1.00 92.07           C  
ATOM   1227  CB  PRO A 161       5.475 -28.236   7.847  1.00 92.07           C  
ATOM   1228  O   PRO A 161       4.184 -25.707   6.747  1.00 92.07           O  
ATOM   1229  CG  PRO A 161       4.728 -29.263   8.635  1.00 92.07           C  
ATOM   1230  CD  PRO A 161       3.465 -28.639   9.156  1.00 92.07           C  
ATOM   1231  N   LEU A 162       6.091 -24.846   7.627  1.00 92.10           N  
ATOM   1232  CA  LEU A 162       6.198 -23.680   6.758  1.00 92.10           C  
ATOM   1233  C   LEU A 162       6.976 -24.016   5.490  1.00 92.10           C  
ATOM   1234  CB  LEU A 162       6.877 -22.522   7.495  1.00 92.10           C  
ATOM   1235  O   LEU A 162       6.614 -23.572   4.398  1.00 92.10           O  
ATOM   1236  CG  LEU A 162       7.119 -21.249   6.682  1.00 92.10           C  
ATOM   1237  CD1 LEU A 162       5.791 -20.638   6.247  1.00 92.10           C  
ATOM   1238  CD2 LEU A 162       7.937 -20.247   7.489  1.00 92.10           C  
ATOM   1239  N   ILE A 163       8.015 -24.877   5.694  1.00 93.05           N  
ATOM   1240  CA  ILE A 163       8.893 -25.271   4.599  1.00 93.05           C  
ATOM   1241  C   ILE A 163       9.105 -26.783   4.625  1.00 93.05           C  
ATOM   1242  CB  ILE A 163      10.252 -24.538   4.672  1.00 93.05           C  
ATOM   1243  O   ILE A 163       9.358 -27.362   5.684  1.00 93.05           O  
ATOM   1244  CG1 ILE A 163      10.039 -23.020   4.697  1.00 93.05           C  
ATOM   1245  CG2 ILE A 163      11.149 -24.946   3.500  1.00 93.05           C  
ATOM   1246  CD1 ILE A 163      11.269 -22.230   5.123  1.00 93.05           C  
ATOM   1247  N   ARG A 164       8.931 -27.412   3.463  1.00 93.46           N  
ATOM   1248  CA  ARG A 164       9.272 -28.820   3.288  1.00 93.46           C  
ATOM   1249  C   ARG A 164      10.360 -28.993   2.234  1.00 93.46           C  
ATOM   1250  CB  ARG A 164       8.032 -29.629   2.899  1.00 93.46           C  
ATOM   1251  O   ARG A 164      10.280 -28.412   1.150  1.00 93.46           O  
ATOM   1252  CG  ARG A 164       7.000 -29.747   4.009  1.00 93.46           C  
ATOM   1253  CD  ARG A 164       5.817 -30.609   3.591  1.00 93.46           C  
ATOM   1254  NE  ARG A 164       4.860 -30.776   4.681  1.00 93.46           N  
ATOM   1255  NH1 ARG A 164       3.343 -29.239   3.861  1.00 93.46           N  
ATOM   1256  NH2 ARG A 164       2.911 -30.351   5.818  1.00 93.46           N  
ATOM   1257  CZ  ARG A 164       3.707 -30.122   4.784  1.00 93.46           C  
ATOM   1258  N   VAL A 165      11.349 -29.742   2.644  1.00 93.12           N  
ATOM   1259  CA  VAL A 165      12.421 -30.059   1.706  1.00 93.12           C  
ATOM   1260  C   VAL A 165      12.342 -31.531   1.309  1.00 93.12           C  
ATOM   1261  CB  VAL A 165      13.810 -29.741   2.304  1.00 93.12           C  
ATOM   1262  O   VAL A 165      12.424 -32.416   2.164  1.00 93.12           O  
ATOM   1263  CG1 VAL A 165      14.919 -30.117   1.322  1.00 93.12           C  
ATOM   1264  CG2 VAL A 165      13.903 -28.264   2.680  1.00 93.12           C  
ATOM   1265  N   TYR A 166      12.156 -31.701  -0.002  1.00 91.26           N  
ATOM   1266  CA  TYR A 166      12.109 -33.051  -0.554  1.00 91.26           C  
ATOM   1267  C   TYR A 166      13.434 -33.418  -1.210  1.00 91.26           C  
ATOM   1268  CB  TYR A 166      10.970 -33.176  -1.571  1.00 91.26           C  
ATOM   1269  O   TYR A 166      13.905 -32.716  -2.109  1.00 91.26           O  
ATOM   1270  CG  TYR A 166       9.599 -32.970  -0.976  1.00 91.26           C  
ATOM   1271  CD1 TYR A 166       8.870 -34.044  -0.470  1.00 91.26           C  
ATOM   1272  CD2 TYR A 166       9.028 -31.703  -0.919  1.00 91.26           C  
ATOM   1273  CE1 TYR A 166       7.604 -33.860   0.078  1.00 91.26           C  
ATOM   1274  CE2 TYR A 166       7.764 -31.507  -0.373  1.00 91.26           C  
ATOM   1275  OH  TYR A 166       5.809 -32.402   0.664  1.00 91.26           O  
ATOM   1276  CZ  TYR A 166       7.061 -32.590   0.123  1.00 91.26           C  
ATOM   1277  N   GLU A 167      13.982 -34.463  -0.689  1.00 89.31           N  
ATOM   1278  CA  GLU A 167      15.212 -35.003  -1.258  1.00 89.31           C  
ATOM   1279  C   GLU A 167      14.916 -36.124  -2.250  1.00 89.31           C  
ATOM   1280  CB  GLU A 167      16.140 -35.512  -0.152  1.00 89.31           C  
ATOM   1281  O   GLU A 167      14.063 -36.977  -1.995  1.00 89.31           O  
ATOM   1282  CG  GLU A 167      17.537 -35.872  -0.636  1.00 89.31           C  
ATOM   1283  CD  GLU A 167      18.492 -36.223   0.493  1.00 89.31           C  
ATOM   1284  OE1 GLU A 167      19.661 -36.573   0.213  1.00 89.31           O  
ATOM   1285  OE2 GLU A 167      18.067 -36.148   1.668  1.00 89.31           O  
ATOM   1286  N   LYS A 168      15.638 -35.982  -3.438  1.00 85.16           N  
ATOM   1287  CA  LYS A 168      15.474 -37.019  -4.453  1.00 85.16           C  
ATOM   1288  C   LYS A 168      15.774 -38.401  -3.880  1.00 85.16           C  
ATOM   1289  CB  LYS A 168      16.379 -36.742  -5.655  1.00 85.16           C  
ATOM   1290  O   LYS A 168      16.822 -38.609  -3.263  1.00 85.16           O  
ATOM   1291  CG  LYS A 168      16.000 -37.519  -6.907  1.00 85.16           C  
ATOM   1292  CD  LYS A 168      16.845 -37.099  -8.103  1.00 85.16           C  
ATOM   1293  CE  LYS A 168      16.509 -37.918  -9.341  1.00 85.16           C  
ATOM   1294  NZ  LYS A 168      17.298 -37.475 -10.529  1.00 85.16           N  
ATOM   1295  N   GLY A 169      14.754 -39.322  -3.974  1.00 83.94           N  
ATOM   1296  CA  GLY A 169      14.928 -40.698  -3.537  1.00 83.94           C  
ATOM   1297  C   GLY A 169      14.354 -40.962  -2.157  1.00 83.94           C  
ATOM   1298  O   GLY A 169      14.276 -42.113  -1.721  1.00 83.94           O  
ATOM   1299  N   LYS A 170      14.098 -39.918  -1.438  1.00 82.95           N  
ATOM   1300  CA  LYS A 170      13.498 -40.065  -0.115  1.00 82.95           C  
ATOM   1301  C   LYS A 170      12.006 -39.747  -0.149  1.00 82.95           C  
ATOM   1302  CB  LYS A 170      14.204 -39.163   0.898  1.00 82.95           C  
ATOM   1303  O   LYS A 170      11.563 -38.910  -0.938  1.00 82.95           O  
ATOM   1304  CG  LYS A 170      15.641 -39.567   1.192  1.00 82.95           C  
ATOM   1305  CD  LYS A 170      16.189 -38.836   2.410  1.00 82.95           C  
ATOM   1306  CE  LYS A 170      17.616 -39.265   2.726  1.00 82.95           C  
ATOM   1307  NZ  LYS A 170      18.141 -38.586   3.948  1.00 82.95           N  
ATOM   1308  N   THR A 171      11.249 -40.534   0.679  1.00 80.68           N  
ATOM   1309  CA  THR A 171       9.795 -40.411   0.662  1.00 80.68           C  
ATOM   1310  C   THR A 171       9.331 -39.351   1.657  1.00 80.68           C  
ATOM   1311  CB  THR A 171       9.117 -41.755   0.986  1.00 80.68           C  
ATOM   1312  O   THR A 171       8.373 -38.621   1.393  1.00 80.68           O  
ATOM   1313  CG2 THR A 171       9.310 -42.756  -0.148  1.00 80.68           C  
ATOM   1314  OG1 THR A 171       9.685 -42.293   2.186  1.00 80.68           O  
ATOM   1315  N   MET A 172      10.143 -39.171   2.741  1.00 85.63           N  
ATOM   1316  CA  MET A 172       9.693 -38.251   3.782  1.00 85.63           C  
ATOM   1317  C   MET A 172      10.448 -36.929   3.704  1.00 85.63           C  
ATOM   1318  CB  MET A 172       9.873 -38.876   5.167  1.00 85.63           C  
ATOM   1319  O   MET A 172      11.678 -36.914   3.641  1.00 85.63           O  
ATOM   1320  CG  MET A 172       8.931 -40.036   5.444  1.00 85.63           C  
ATOM   1321  SD  MET A 172       8.911 -40.519   7.214  1.00 85.63           S  
ATOM   1322  CE  MET A 172       7.251 -39.954   7.681  1.00 85.63           C  
ATOM   1323  N   PRO A 173       9.683 -35.882   3.694  1.00 91.74           N  
ATOM   1324  CA  PRO A 173      10.355 -34.582   3.629  1.00 91.74           C  
ATOM   1325  C   PRO A 173      10.930 -34.147   4.975  1.00 91.74           C  
ATOM   1326  CB  PRO A 173       9.243 -33.632   3.178  1.00 91.74           C  
ATOM   1327  O   PRO A 173      10.529 -34.666   6.019  1.00 91.74           O  
ATOM   1328  CG  PRO A 173       7.992 -34.201   3.767  1.00 91.74           C  
ATOM   1329  CD  PRO A 173       8.093 -35.700   3.743  1.00 91.74           C  
ATOM   1330  N   VAL A 174      12.005 -33.298   4.883  1.00 91.89           N  
ATOM   1331  CA  VAL A 174      12.460 -32.566   6.061  1.00 91.89           C  
ATOM   1332  C   VAL A 174      11.599 -31.320   6.259  1.00 91.89           C  
ATOM   1333  CB  VAL A 174      13.949 -32.171   5.944  1.00 91.89           C  
ATOM   1334  O   VAL A 174      11.460 -30.502   5.347  1.00 91.89           O  
ATOM   1335  CG1 VAL A 174      14.431 -31.497   7.227  1.00 91.89           C  
ATOM   1336  CG2 VAL A 174      14.802 -33.398   5.627  1.00 91.89           C  
ATOM   1337  N   GLU A 175      11.060 -31.186   7.442  1.00 93.25           N  
ATOM   1338  CA  GLU A 175      10.085 -30.124   7.673  1.00 93.25           C  
ATOM   1339  C   GLU A 175      10.654 -29.042   8.587  1.00 93.25           C  
ATOM   1340  CB  GLU A 175       8.798 -30.696   8.273  1.00 93.25           C  
ATOM   1341  O   GLU A 175      11.337 -29.347   9.568  1.00 93.25           O  
ATOM   1342  CG  GLU A 175       8.041 -31.624   7.334  1.00 93.25           C  
ATOM   1343  CD  GLU A 175       6.827 -32.271   7.980  1.00 93.25           C  
ATOM   1344  OE1 GLU A 175       5.906 -32.700   7.248  1.00 93.25           O  
ATOM   1345  OE2 GLU A 175       6.796 -32.350   9.229  1.00 93.25           O  
ATOM   1346  N   PHE A 176      10.346 -27.827   8.163  1.00 93.31           N  
ATOM   1347  CA  PHE A 176      10.750 -26.685   8.974  1.00 93.31           C  
ATOM   1348  C   PHE A 176       9.548 -25.815   9.321  1.00 93.31           C  
ATOM   1349  CB  PHE A 176      11.808 -25.852   8.244  1.00 93.31           C  
ATOM   1350  O   PHE A 176       8.712 -25.531   8.460  1.00 93.31           O  
ATOM   1351  CG  PHE A 176      13.030 -26.636   7.846  1.00 93.31           C  
ATOM   1352  CD1 PHE A 176      14.057 -26.856   8.755  1.00 93.31           C  
ATOM   1353  CD2 PHE A 176      13.150 -27.153   6.563  1.00 93.31           C  
ATOM   1354  CE1 PHE A 176      15.189 -27.582   8.390  1.00 93.31           C  
ATOM   1355  CE2 PHE A 176      14.278 -27.878   6.190  1.00 93.31           C  
ATOM   1356  CZ  PHE A 176      15.297 -28.091   7.105  1.00 93.31           C  
ATOM   1357  N   TYR A 177       9.467 -25.304  10.527  1.00 91.86           N  
ATOM   1358  CA  TYR A 177       8.319 -24.548  11.017  1.00 91.86           C  
ATOM   1359  C   TYR A 177       8.632 -23.057  11.073  1.00 91.86           C  
ATOM   1360  CB  TYR A 177       7.899 -25.046  12.403  1.00 91.86           C  
ATOM   1361  O   TYR A 177       7.721 -22.226  11.086  1.00 91.86           O  
ATOM   1362  CG  TYR A 177       7.400 -26.470  12.411  1.00 91.86           C  
ATOM   1363  CD1 TYR A 177       6.039 -26.752  12.326  1.00 91.86           C  
ATOM   1364  CD2 TYR A 177       8.288 -27.536  12.506  1.00 91.86           C  
ATOM   1365  CE1 TYR A 177       5.574 -28.063  12.335  1.00 91.86           C  
ATOM   1366  CE2 TYR A 177       7.835 -28.851  12.516  1.00 91.86           C  
ATOM   1367  OH  TYR A 177       6.023 -30.404  12.439  1.00 91.86           O  
ATOM   1368  CZ  TYR A 177       6.478 -29.104  12.429  1.00 91.86           C  
ATOM   1369  N   TYR A 178       9.942 -22.862  11.109  1.00 90.60           N  
ATOM   1370  CA  TYR A 178      10.447 -21.495  11.045  1.00 90.60           C  
ATOM   1371  C   TYR A 178      11.480 -21.346   9.935  1.00 90.60           C  
ATOM   1372  CB  TYR A 178      11.061 -21.086  12.388  1.00 90.60           C  
ATOM   1373  O   TYR A 178      12.204 -22.294   9.621  1.00 90.60           O  
ATOM   1374  CG  TYR A 178      10.084 -21.121  13.538  1.00 90.60           C  
ATOM   1375  CD1 TYR A 178       9.247 -20.038  13.800  1.00 90.60           C  
ATOM   1376  CD2 TYR A 178       9.995 -22.236  14.364  1.00 90.60           C  
ATOM   1377  CE1 TYR A 178       8.347 -20.065  14.860  1.00 90.60           C  
ATOM   1378  CE2 TYR A 178       9.098 -22.274  15.427  1.00 90.60           C  
ATOM   1379  OH  TYR A 178       7.390 -21.219  16.716  1.00 90.60           O  
ATOM   1380  CZ  TYR A 178       8.279 -21.186  15.666  1.00 90.60           C  
ATOM   1381  N   GLU A 179      11.574 -20.102   9.337  1.00 88.61           N  
ATOM   1382  CA  GLU A 179      12.535 -19.839   8.269  1.00 88.61           C  
ATOM   1383  C   GLU A 179      13.969 -19.982   8.769  1.00 88.61           C  
ATOM   1384  CB  GLU A 179      12.319 -18.441   7.683  1.00 88.61           C  
ATOM   1385  O   GLU A 179      14.848 -20.433   8.031  1.00 88.61           O  
ATOM   1386  CG  GLU A 179      11.059 -18.316   6.839  1.00 88.61           C  
ATOM   1387  CD  GLU A 179      10.883 -16.937   6.224  1.00 88.61           C  
ATOM   1388  OE1 GLU A 179       9.815 -16.670   5.628  1.00 88.61           O  
ATOM   1389  OE2 GLU A 179      11.822 -16.118   6.337  1.00 88.61           O  
ATOM   1390  N   GLN A 180      14.220 -19.648   9.948  1.00 88.43           N  
ATOM   1391  CA  GLN A 180      15.547 -19.708  10.550  1.00 88.43           C  
ATOM   1392  C   GLN A 180      16.055 -21.145  10.621  1.00 88.43           C  
ATOM   1393  CB  GLN A 180      15.532 -19.086  11.947  1.00 88.43           C  
ATOM   1394  O   GLN A 180      17.248 -21.397  10.440  1.00 88.43           O  
ATOM   1395  CG  GLN A 180      15.292 -17.583  11.949  1.00 88.43           C  
ATOM   1396  CD  GLN A 180      13.835 -17.221  11.734  1.00 88.43           C  
ATOM   1397  NE2 GLN A 180      13.564 -15.932  11.555  1.00 88.43           N  
ATOM   1398  OE1 GLN A 180      12.960 -18.092  11.727  1.00 88.43           O  
ATOM   1399  N   GLU A 181      15.125 -22.051  10.920  1.00 91.29           N  
ATOM   1400  CA  GLU A 181      15.468 -23.470  10.932  1.00 91.29           C  
ATOM   1401  C   GLU A 181      15.938 -23.936   9.557  1.00 91.29           C  
ATOM   1402  CB  GLU A 181      14.272 -24.309  11.391  1.00 91.29           C  
ATOM   1403  O   GLU A 181      16.926 -24.664   9.446  1.00 91.29           O  
ATOM   1404  CG  GLU A 181      13.864 -24.058  12.836  1.00 91.29           C  
ATOM   1405  CD  GLU A 181      12.574 -24.762  13.225  1.00 91.29           C  
ATOM   1406  OE1 GLU A 181      12.301 -24.901  14.439  1.00 91.29           O  
ATOM   1407  OE2 GLU A 181      11.830 -25.178  12.309  1.00 91.29           O  
ATOM   1408  N   PHE A 182      15.258 -23.433   8.631  1.00 91.53           N  
ATOM   1409  CA  PHE A 182      15.607 -23.799   7.263  1.00 91.53           C  
ATOM   1410  C   PHE A 182      16.955 -23.207   6.871  1.00 91.53           C  
ATOM   1411  CB  PHE A 182      14.523 -23.330   6.287  1.00 91.53           C  
ATOM   1412  O   PHE A 182      17.808 -23.905   6.319  1.00 91.53           O  
ATOM   1413  CG  PHE A 182      14.916 -23.451   4.840  1.00 91.53           C  
ATOM   1414  CD1 PHE A 182      15.187 -22.318   4.082  1.00 91.53           C  
ATOM   1415  CD2 PHE A 182      15.016 -24.698   4.237  1.00 91.53           C  
ATOM   1416  CE1 PHE A 182      15.551 -22.427   2.742  1.00 91.53           C  
ATOM   1417  CE2 PHE A 182      15.379 -24.815   2.898  1.00 91.53           C  
ATOM   1418  CZ  PHE A 182      15.645 -23.678   2.152  1.00 91.53           C  
ATOM   1419  N   ASP A 183      17.114 -21.962   7.200  1.00 89.21           N  
ATOM   1420  CA  ASP A 183      18.376 -21.304   6.873  1.00 89.21           C  
ATOM   1421  C   ASP A 183      19.557 -22.041   7.501  1.00 89.21           C  
ATOM   1422  CB  ASP A 183      18.357 -19.847   7.339  1.00 89.21           C  
ATOM   1423  O   ASP A 183      20.575 -22.266   6.842  1.00 89.21           O  
ATOM   1424  CG  ASP A 183      17.424 -18.974   6.518  1.00 89.21           C  
ATOM   1425  OD1 ASP A 183      17.031 -19.381   5.404  1.00 89.21           O  
ATOM   1426  OD2 ASP A 183      17.082 -17.868   6.988  1.00 89.21           O  
ATOM   1427  N   ALA A 184      19.420 -22.404   8.732  1.00 89.43           N  
ATOM   1428  CA  ALA A 184      20.474 -23.120   9.447  1.00 89.43           C  
ATOM   1429  C   ALA A 184      20.754 -24.473   8.800  1.00 89.43           C  
ATOM   1430  CB  ALA A 184      20.091 -23.304  10.913  1.00 89.43           C  
ATOM   1431  O   ALA A 184      21.913 -24.856   8.624  1.00 89.43           O  
ATOM   1432  N   TRP A 185      19.699 -25.156   8.523  1.00 92.25           N  
ATOM   1433  CA  TRP A 185      19.817 -26.452   7.862  1.00 92.25           C  
ATOM   1434  C   TRP A 185      20.460 -26.304   6.487  1.00 92.25           C  
ATOM   1435  CB  TRP A 185      18.444 -27.116   7.728  1.00 92.25           C  
ATOM   1436  O   TRP A 185      21.353 -27.075   6.126  1.00 92.25           O  
ATOM   1437  CG  TRP A 185      18.470 -28.429   7.007  1.00 92.25           C  
ATOM   1438  CD1 TRP A 185      18.704 -29.663   7.548  1.00 92.25           C  
ATOM   1439  CD2 TRP A 185      18.259 -28.639   5.607  1.00 92.25           C  
ATOM   1440  CE2 TRP A 185      18.379 -30.027   5.370  1.00 92.25           C  
ATOM   1441  CE3 TRP A 185      17.979 -27.788   4.530  1.00 92.25           C  
ATOM   1442  NE1 TRP A 185      18.650 -30.628   6.569  1.00 92.25           N  
ATOM   1443  CH2 TRP A 185      17.954 -29.727   3.061  1.00 92.25           C  
ATOM   1444  CZ2 TRP A 185      18.228 -30.582   4.097  1.00 92.25           C  
ATOM   1445  CZ3 TRP A 185      17.829 -28.343   3.264  1.00 92.25           C  
ATOM   1446  N   ALA A 186      19.984 -25.331   5.672  1.00 89.77           N  
ATOM   1447  CA  ALA A 186      20.460 -25.117   4.308  1.00 89.77           C  
ATOM   1448  C   ALA A 186      21.948 -24.778   4.294  1.00 89.77           C  
ATOM   1449  CB  ALA A 186      19.659 -24.006   3.633  1.00 89.77           C  
ATOM   1450  O   ALA A 186      22.680 -25.204   3.397  1.00 89.77           O  
ATOM   1451  N   LYS A 187      22.442 -24.041   5.273  1.00 90.05           N  
ATOM   1452  CA  LYS A 187      23.844 -23.647   5.378  1.00 90.05           C  
ATOM   1453  C   LYS A 187      24.741 -24.862   5.598  1.00 90.05           C  
ATOM   1454  CB  LYS A 187      24.036 -22.641   6.514  1.00 90.05           C  
ATOM   1455  O   LYS A 187      25.923 -24.839   5.249  1.00 90.05           O  
ATOM   1456  CG  LYS A 187      23.568 -21.233   6.179  1.00 90.05           C  
ATOM   1457  CD  LYS A 187      23.777 -20.281   7.350  1.00 90.05           C  
ATOM   1458  CE  LYS A 187      23.229 -18.893   7.048  1.00 90.05           C  
ATOM   1459  NZ  LYS A 187      23.337 -17.986   8.230  1.00 90.05           N  
ATOM   1460  N   LYS A 188      24.186 -25.893   6.163  1.00 91.07           N  
ATOM   1461  CA  LYS A 188      24.944 -27.106   6.456  1.00 91.07           C  
ATOM   1462  C   LYS A 188      25.004 -28.024   5.239  1.00 91.07           C  
ATOM   1463  CB  LYS A 188      24.330 -27.849   7.643  1.00 91.07           C  
ATOM   1464  O   LYS A 188      25.780 -28.983   5.215  1.00 91.07           O  
ATOM   1465  CG  LYS A 188      24.397 -27.083   8.956  1.00 91.07           C  
ATOM   1466  CD  LYS A 188      23.704 -27.839  10.081  1.00 91.07           C  
ATOM   1467  CE  LYS A 188      23.701 -27.037  11.376  1.00 91.07           C  
ATOM   1468  NZ  LYS A 188      22.943 -27.735  12.457  1.00 91.07           N  
ATOM   1469  N   GLN A 189      24.247 -27.671   4.199  1.00 88.25           N  
ATOM   1470  CA  GLN A 189      24.216 -28.512   3.007  1.00 88.25           C  
ATOM   1471  C   GLN A 189      25.296 -28.094   2.012  1.00 88.25           C  
ATOM   1472  CB  GLN A 189      22.840 -28.453   2.343  1.00 88.25           C  
ATOM   1473  O   GLN A 189      25.581 -26.904   1.860  1.00 88.25           O  
ATOM   1474  CG  GLN A 189      21.704 -28.926   3.240  1.00 88.25           C  
ATOM   1475  CD  GLN A 189      21.917 -30.334   3.764  1.00 88.25           C  
ATOM   1476  NE2 GLN A 189      21.599 -30.549   5.036  1.00 88.25           N  
ATOM   1477  OE1 GLN A 189      22.364 -31.222   3.031  1.00 88.25           O  
ATOM   1478  N   THR A 190      26.080 -29.112   1.483  1.00 86.00           N  
ATOM   1479  CA  THR A 190      27.099 -28.830   0.478  1.00 86.00           C  
ATOM   1480  C   THR A 190      26.469 -28.239  -0.780  1.00 86.00           C  
ATOM   1481  CB  THR A 190      27.890 -30.100   0.111  1.00 86.00           C  
ATOM   1482  O   THR A 190      26.996 -27.284  -1.355  1.00 86.00           O  
ATOM   1483  CG2 THR A 190      29.073 -29.769  -0.792  1.00 86.00           C  
ATOM   1484  OG1 THR A 190      28.375 -30.716   1.310  1.00 86.00           O  
ATOM   1485  N   SER A 191      25.263 -28.712  -1.194  1.00 83.57           N  
ATOM   1486  CA  SER A 191      24.488 -28.319  -2.366  1.00 83.57           C  
ATOM   1487  C   SER A 191      23.011 -28.654  -2.190  1.00 83.57           C  
ATOM   1488  CB  SER A 191      25.029 -29.005  -3.621  1.00 83.57           C  
ATOM   1489  O   SER A 191      22.667 -29.669  -1.580  1.00 83.57           O  
ATOM   1490  OG  SER A 191      24.213 -28.716  -4.744  1.00 83.57           O  
ATOM   1491  N   LEU A 192      22.132 -27.651  -2.723  1.00 81.76           N  
ATOM   1492  CA  LEU A 192      20.695 -27.896  -2.649  1.00 81.76           C  
ATOM   1493  C   LEU A 192      20.160 -28.399  -3.986  1.00 81.76           C  
ATOM   1494  CB  LEU A 192      19.955 -26.621  -2.237  1.00 81.76           C  
ATOM   1495  O   LEU A 192      18.948 -28.408  -4.210  1.00 81.76           O  
ATOM   1496  CG  LEU A 192      20.227 -26.105  -0.824  1.00 81.76           C  
ATOM   1497  CD1 LEU A 192      19.550 -24.755  -0.612  1.00 81.76           C  
ATOM   1498  CD2 LEU A 192      19.753 -27.115   0.215  1.00 81.76           C  
ATOM   1499  N   VAL A 193      21.002 -28.873  -4.922  1.00 84.97           N  
ATOM   1500  CA  VAL A 193      20.628 -29.210  -6.291  1.00 84.97           C  
ATOM   1501  C   VAL A 193      19.698 -30.421  -6.291  1.00 84.97           C  
ATOM   1502  CB  VAL A 193      21.871 -29.493  -7.165  1.00 84.97           C  
ATOM   1503  O   VAL A 193      18.792 -30.516  -7.122  1.00 84.97           O  
ATOM   1504  CG1 VAL A 193      21.463 -30.123  -8.496  1.00 84.97           C  
ATOM   1505  CG2 VAL A 193      22.661 -28.207  -7.400  1.00 84.97           C  
ATOM   1506  N   ASN A 194      19.815 -31.261  -5.301  1.00 86.17           N  
ATOM   1507  CA  ASN A 194      18.987 -32.462  -5.247  1.00 86.17           C  
ATOM   1508  C   ASN A 194      17.793 -32.278  -4.315  1.00 86.17           C  
ATOM   1509  CB  ASN A 194      19.820 -33.669  -4.810  1.00 86.17           C  
ATOM   1510  O   ASN A 194      17.112 -33.246  -3.974  1.00 86.17           O  
ATOM   1511  CG  ASN A 194      20.857 -34.067  -5.842  1.00 86.17           C  
ATOM   1512  ND2 ASN A 194      21.976 -34.612  -5.379  1.00 86.17           N  
ATOM   1513  OD1 ASN A 194      20.655 -33.885  -7.045  1.00 86.17           O  
ATOM   1514  N   HIS A 195      17.588 -31.041  -3.863  1.00 89.66           N  
ATOM   1515  CA  HIS A 195      16.490 -30.761  -2.944  1.00 89.66           C  
ATOM   1516  C   HIS A 195      15.420 -29.902  -3.610  1.00 89.66           C  
ATOM   1517  CB  HIS A 195      17.010 -30.068  -1.684  1.00 89.66           C  
ATOM   1518  O   HIS A 195      15.736 -29.025  -4.417  1.00 89.66           O  
ATOM   1519  CG  HIS A 195      17.955 -30.907  -0.883  1.00 89.66           C  
ATOM   1520  CD2 HIS A 195      17.749 -31.683   0.207  1.00 89.66           C  
ATOM   1521  ND1 HIS A 195      19.296 -31.008  -1.182  1.00 89.66           N  
ATOM   1522  CE1 HIS A 195      19.876 -31.813  -0.307  1.00 89.66           C  
ATOM   1523  NE2 HIS A 195      18.959 -32.236   0.546  1.00 89.66           N  
ATOM   1524  N   THR A 196      14.214 -30.389  -3.465  1.00 90.19           N  
ATOM   1525  CA  THR A 196      13.096 -29.530  -3.840  1.00 90.19           C  
ATOM   1526  C   THR A 196      12.486 -28.867  -2.609  1.00 90.19           C  
ATOM   1527  CB  THR A 196      12.010 -30.323  -4.591  1.00 90.19           C  
ATOM   1528  O   THR A 196      11.983 -29.551  -1.714  1.00 90.19           O  
ATOM   1529  CG2 THR A 196      10.885 -29.406  -5.059  1.00 90.19           C  
ATOM   1530  OG1 THR A 196      12.596 -30.962  -5.732  1.00 90.19           O  
ATOM   1531  N   VAL A 197      12.570 -27.463  -2.594  1.00 90.12           N  
ATOM   1532  CA  VAL A 197      12.070 -26.701  -1.455  1.00 90.12           C  
ATOM   1533  C   VAL A 197      10.665 -26.184  -1.756  1.00 90.12           C  
ATOM   1534  CB  VAL A 197      13.007 -25.524  -1.103  1.00 90.12           C  
ATOM   1535  O   VAL A 197      10.443 -25.530  -2.778  1.00 90.12           O  
ATOM   1536  CG1 VAL A 197      12.497 -24.777   0.128  1.00 90.12           C  
ATOM   1537  CG2 VAL A 197      14.431 -26.027  -0.874  1.00 90.12           C  
ATOM   1538  N   LYS A 198       9.772 -26.522  -0.880  1.00 90.58           N  
ATOM   1539  CA  LYS A 198       8.403 -26.040  -1.044  1.00 90.58           C  
ATOM   1540  C   LYS A 198       7.967 -25.207   0.158  1.00 90.58           C  
ATOM   1541  CB  LYS A 198       7.442 -27.211  -1.247  1.00 90.58           C  
ATOM   1542  O   LYS A 198       8.135 -25.627   1.305  1.00 90.58           O  
ATOM   1543  CG  LYS A 198       7.657 -27.971  -2.547  1.00 90.58           C  
ATOM   1544  CD  LYS A 198       6.543 -28.979  -2.797  1.00 90.58           C  
ATOM   1545  CE  LYS A 198       6.717 -29.686  -4.134  1.00 90.58           C  
ATOM   1546  NZ  LYS A 198       5.618 -30.664  -4.391  1.00 90.58           N  
ATOM   1547  N   TYR A 199       7.346 -24.024  -0.055  1.00 89.63           N  
ATOM   1548  CA  TYR A 199       6.851 -23.137   0.992  1.00 89.63           C  
ATOM   1549  C   TYR A 199       5.338 -23.256   1.136  1.00 89.63           C  
ATOM   1550  CB  TYR A 199       7.235 -21.685   0.693  1.00 89.63           C  
ATOM   1551  O   TYR A 199       4.612 -23.265   0.139  1.00 89.63           O  
ATOM   1552  CG  TYR A 199       8.718 -21.420   0.777  1.00 89.63           C  
ATOM   1553  CD1 TYR A 199       9.292 -20.925   1.946  1.00 89.63           C  
ATOM   1554  CD2 TYR A 199       9.549 -21.663  -0.312  1.00 89.63           C  
ATOM   1555  CE1 TYR A 199      10.658 -20.677   2.028  1.00 89.63           C  
ATOM   1556  CE2 TYR A 199      10.916 -21.419  -0.241  1.00 89.63           C  
ATOM   1557  OH  TYR A 199      12.814 -20.684   1.006  1.00 89.63           O  
ATOM   1558  CZ  TYR A 199      11.461 -20.927   0.931  1.00 89.63           C  
ATOM   1559  N   TYR A 200       4.875 -23.369   2.350  1.00 89.89           N  
ATOM   1560  CA  TYR A 200       3.458 -23.530   2.655  1.00 89.89           C  
ATOM   1561  C   TYR A 200       2.965 -22.412   3.566  1.00 89.89           C  
ATOM   1562  CB  TYR A 200       3.201 -24.890   3.312  1.00 89.89           C  
ATOM   1563  O   TYR A 200       2.942 -22.564   4.789  1.00 89.89           O  
ATOM   1564  CG  TYR A 200       3.441 -26.063   2.394  1.00 89.89           C  
ATOM   1565  CD1 TYR A 200       2.381 -26.695   1.748  1.00 89.89           C  
ATOM   1566  CD2 TYR A 200       4.728 -26.542   2.171  1.00 89.89           C  
ATOM   1567  CE1 TYR A 200       2.598 -27.778   0.902  1.00 89.89           C  
ATOM   1568  CE2 TYR A 200       4.956 -27.625   1.327  1.00 89.89           C  
ATOM   1569  OH  TYR A 200       4.106 -29.306  -0.138  1.00 89.89           O  
ATOM   1570  CZ  TYR A 200       3.886 -28.235   0.698  1.00 89.89           C  
ATOM   1571  N   LYS A 201       2.432 -21.363   3.036  1.00 85.74           N  
ATOM   1572  CA  LYS A 201       1.965 -20.212   3.803  1.00 85.74           C  
ATOM   1573  C   LYS A 201       0.494 -20.361   4.178  1.00 85.74           C  
ATOM   1574  CB  LYS A 201       2.177 -18.919   3.014  1.00 85.74           C  
ATOM   1575  O   LYS A 201       0.076 -19.933   5.256  1.00 85.74           O  
ATOM   1576  CG  LYS A 201       3.637 -18.519   2.862  1.00 85.74           C  
ATOM   1577  CD  LYS A 201       3.777 -17.162   2.184  1.00 85.74           C  
ATOM   1578  CE  LYS A 201       5.236 -16.744   2.063  1.00 85.74           C  
ATOM   1579  NZ  LYS A 201       5.379 -15.420   1.386  1.00 85.74           N  
ATOM   1580  N   GLY A 202      -0.239 -21.036   3.363  1.00 86.19           N  
ATOM   1581  CA  GLY A 202      -1.653 -21.280   3.598  1.00 86.19           C  
ATOM   1582  C   GLY A 202      -1.955 -22.714   3.988  1.00 86.19           C  
ATOM   1583  O   GLY A 202      -1.276 -23.641   3.541  1.00 86.19           O  
ATOM   1584  N   LEU A 203      -2.980 -22.878   4.783  1.00 85.83           N  
ATOM   1585  CA  LEU A 203      -3.376 -24.198   5.263  1.00 85.83           C  
ATOM   1586  C   LEU A 203      -3.965 -25.033   4.131  1.00 85.83           C  
ATOM   1587  CB  LEU A 203      -4.392 -24.072   6.402  1.00 85.83           C  
ATOM   1588  O   LEU A 203      -3.798 -26.255   4.103  1.00 85.83           O  
ATOM   1589  CG  LEU A 203      -3.856 -23.542   7.732  1.00 85.83           C  
ATOM   1590  CD1 LEU A 203      -4.999 -23.338   8.721  1.00 85.83           C  
ATOM   1591  CD2 LEU A 203      -2.811 -24.494   8.305  1.00 85.83           C  
ATOM   1592  N   ALA A 204      -4.493 -24.404   3.175  1.00 85.10           N  
ATOM   1593  CA  ALA A 204      -5.156 -25.110   2.082  1.00 85.10           C  
ATOM   1594  C   ALA A 204      -4.142 -25.610   1.057  1.00 85.10           C  
ATOM   1595  CB  ALA A 204      -6.184 -24.204   1.409  1.00 85.10           C  
ATOM   1596  O   ALA A 204      -4.495 -26.348   0.134  1.00 85.10           O  
ATOM   1597  N   ALA A 205      -2.913 -25.246   1.237  1.00 86.39           N  
ATOM   1598  CA  ALA A 205      -1.879 -25.587   0.263  1.00 86.39           C  
ATOM   1599  C   ALA A 205      -1.390 -27.019   0.460  1.00 86.39           C  
ATOM   1600  CB  ALA A 205      -0.710 -24.610   0.363  1.00 86.39           C  
ATOM   1601  O   ALA A 205      -0.686 -27.564  -0.392  1.00 86.39           O  
ATOM   1602  N   HIS A 206      -1.843 -27.652   1.538  1.00 86.92           N  
ATOM   1603  CA  HIS A 206      -1.391 -29.003   1.851  1.00 86.92           C  
ATOM   1604  C   HIS A 206      -2.196 -30.046   1.083  1.00 86.92           C  
ATOM   1605  CB  HIS A 206      -1.489 -29.266   3.355  1.00 86.92           C  
ATOM   1606  O   HIS A 206      -3.429 -30.018   1.097  1.00 86.92           O  
ATOM   1607  CG  HIS A 206      -0.666 -28.330   4.182  1.00 86.92           C  
ATOM   1608  CD2 HIS A 206      -0.978 -27.145   4.758  1.00 86.92           C  
ATOM   1609  ND1 HIS A 206       0.653 -28.577   4.495  1.00 86.92           N  
ATOM   1610  CE1 HIS A 206       1.118 -27.582   5.232  1.00 86.92           C  
ATOM   1611  NE2 HIS A 206       0.149 -26.700   5.405  1.00 86.92           N  
ATOM   1612  N   ASP A 207      -1.489 -31.011   0.483  1.00 88.10           N  
ATOM   1613  CA  ASP A 207      -2.149 -32.111  -0.214  1.00 88.10           C  
ATOM   1614  C   ASP A 207      -2.704 -33.134   0.774  1.00 88.10           C  
ATOM   1615  CB  ASP A 207      -1.179 -32.789  -1.185  1.00 88.10           C  
ATOM   1616  O   ASP A 207      -2.299 -33.162   1.938  1.00 88.10           O  
ATOM   1617  CG  ASP A 207      -0.813 -31.911  -2.368  1.00 88.10           C  
ATOM   1618  OD1 ASP A 207      -1.641 -31.073  -2.785  1.00 88.10           O  
ATOM   1619  OD2 ASP A 207       0.313 -32.060  -2.890  1.00 88.10           O  
ATOM   1620  N   THR A 208      -3.600 -33.989   0.277  1.00 87.29           N  
ATOM   1621  CA  THR A 208      -4.323 -34.945   1.108  1.00 87.29           C  
ATOM   1622  C   THR A 208      -3.352 -35.847   1.865  1.00 87.29           C  
ATOM   1623  CB  THR A 208      -5.277 -35.809   0.263  1.00 87.29           C  
ATOM   1624  O   THR A 208      -3.517 -36.076   3.065  1.00 87.29           O  
ATOM   1625  CG2 THR A 208      -6.066 -36.776   1.141  1.00 87.29           C  
ATOM   1626  OG1 THR A 208      -6.195 -34.957  -0.433  1.00 87.29           O  
ATOM   1627  N   HIS A 209      -2.334 -36.429   1.173  1.00 87.18           N  
ATOM   1628  CA  HIS A 209      -1.391 -37.327   1.831  1.00 87.18           C  
ATOM   1629  C   HIS A 209      -0.595 -36.596   2.907  1.00 87.18           C  
ATOM   1630  CB  HIS A 209      -0.441 -37.951   0.808  1.00 87.18           C  
ATOM   1631  O   HIS A 209      -0.203 -37.197   3.911  1.00 87.18           O  
ATOM   1632  CG  HIS A 209       0.494 -36.967   0.179  1.00 87.18           C  
ATOM   1633  CD2 HIS A 209       1.811 -36.734   0.387  1.00 87.18           C  
ATOM   1634  ND1 HIS A 209       0.093 -36.076  -0.792  1.00 87.18           N  
ATOM   1635  CE1 HIS A 209       1.126 -35.335  -1.156  1.00 87.18           C  
ATOM   1636  NE2 HIS A 209       2.181 -35.715  -0.455  1.00 87.18           N  
ATOM   1637  N   GLU A 210      -0.246 -35.266   2.660  1.00 88.42           N  
ATOM   1638  CA  GLU A 210       0.436 -34.446   3.658  1.00 88.42           C  
ATOM   1639  C   GLU A 210      -0.457 -34.196   4.870  1.00 88.42           C  
ATOM   1640  CB  GLU A 210       0.878 -33.114   3.047  1.00 88.42           C  
ATOM   1641  O   GLU A 210       0.013 -34.225   6.009  1.00 88.42           O  
ATOM   1642  CG  GLU A 210       1.980 -33.251   2.005  1.00 88.42           C  
ATOM   1643  CD  GLU A 210       2.188 -31.989   1.183  1.00 88.42           C  
ATOM   1644  OE1 GLU A 210       3.233 -31.872   0.504  1.00 88.42           O  
ATOM   1645  OE2 GLU A 210       1.299 -31.109   1.219  1.00 88.42           O  
ATOM   1646  N   VAL A 211      -1.718 -33.972   4.559  1.00 88.95           N  
ATOM   1647  CA  VAL A 211      -2.700 -33.753   5.615  1.00 88.95           C  
ATOM   1648  C   VAL A 211      -2.822 -35.008   6.476  1.00 88.95           C  
ATOM   1649  CB  VAL A 211      -4.080 -33.368   5.036  1.00 88.95           C  
ATOM   1650  O   VAL A 211      -2.869 -34.923   7.706  1.00 88.95           O  
ATOM   1651  CG1 VAL A 211      -5.136 -33.328   6.139  1.00 88.95           C  
ATOM   1652  CG2 VAL A 211      -4.000 -32.022   4.319  1.00 88.95           C  
ATOM   1653  N   LYS A 212      -2.878 -36.148   5.848  1.00 87.73           N  
ATOM   1654  CA  LYS A 212      -2.946 -37.418   6.566  1.00 87.73           C  
ATOM   1655  C   LYS A 212      -1.770 -37.571   7.526  1.00 87.73           C  
ATOM   1656  CB  LYS A 212      -2.976 -38.589   5.583  1.00 87.73           C  
ATOM   1657  O   LYS A 212      -1.954 -37.937   8.688  1.00 87.73           O  
ATOM   1658  CG  LYS A 212      -3.206 -39.943   6.240  1.00 87.73           C  
ATOM   1659  CD  LYS A 212      -3.287 -41.059   5.207  1.00 87.73           C  
ATOM   1660  CE  LYS A 212      -3.485 -42.418   5.865  1.00 87.73           C  
ATOM   1661  NZ  LYS A 212      -3.573 -43.515   4.855  1.00 87.73           N  
ATOM   1662  N   SER A 213      -0.564 -37.291   6.983  1.00 86.46           N  
ATOM   1663  CA  SER A 213       0.640 -37.371   7.805  1.00 86.46           C  
ATOM   1664  C   SER A 213       0.584 -36.383   8.965  1.00 86.46           C  
ATOM   1665  CB  SER A 213       1.886 -37.108   6.958  1.00 86.46           C  
ATOM   1666  O   SER A 213       0.942 -36.723  10.095  1.00 86.46           O  
ATOM   1667  OG  SER A 213       3.057 -37.178   7.752  1.00 86.46           O  
ATOM   1668  N   MET A 214       0.117 -35.177   8.731  1.00 89.13           N  
ATOM   1669  CA  MET A 214       0.013 -34.139   9.753  1.00 89.13           C  
ATOM   1670  C   MET A 214      -0.924 -34.571  10.875  1.00 89.13           C  
ATOM   1671  CB  MET A 214      -0.477 -32.826   9.138  1.00 89.13           C  
ATOM   1672  O   MET A 214      -0.605 -34.407  12.054  1.00 89.13           O  
ATOM   1673  CG  MET A 214       0.561 -32.129   8.274  1.00 89.13           C  
ATOM   1674  SD  MET A 214      -0.133 -30.698   7.358  1.00 89.13           S  
ATOM   1675  CE  MET A 214      -0.692 -29.671   8.745  1.00 89.13           C  
ATOM   1676  N   PHE A 215      -2.017 -35.181  10.522  1.00 89.80           N  
ATOM   1677  CA  PHE A 215      -3.033 -35.507  11.516  1.00 89.80           C  
ATOM   1678  C   PHE A 215      -2.724 -36.838  12.190  1.00 89.80           C  
ATOM   1679  CB  PHE A 215      -4.422 -35.554  10.872  1.00 89.80           C  
ATOM   1680  O   PHE A 215      -3.259 -37.138  13.259  1.00 89.80           O  
ATOM   1681  CG  PHE A 215      -5.107 -34.216  10.808  1.00 89.80           C  
ATOM   1682  CD1 PHE A 215      -6.067 -33.864  11.750  1.00 89.80           C  
ATOM   1683  CD2 PHE A 215      -4.792 -33.308   9.805  1.00 89.80           C  
ATOM   1684  CE1 PHE A 215      -6.703 -32.626  11.693  1.00 89.80           C  
ATOM   1685  CE2 PHE A 215      -5.423 -32.069   9.742  1.00 89.80           C  
ATOM   1686  CZ  PHE A 215      -6.379 -31.731  10.686  1.00 89.80           C  
ATOM   1687  N   LYS A 216      -1.807 -37.574  11.580  1.00 86.89           N  
ATOM   1688  CA  LYS A 216      -1.258 -38.729  12.285  1.00 86.89           C  
ATOM   1689  C   LYS A 216      -0.419 -38.293  13.483  1.00 86.89           C  
ATOM   1690  CB  LYS A 216      -0.415 -39.585  11.339  1.00 86.89           C  
ATOM   1691  O   LYS A 216      -0.433 -38.947  14.528  1.00 86.89           O  
ATOM   1692  CG  LYS A 216       0.060 -40.896  11.948  1.00 86.89           C  
ATOM   1693  CD  LYS A 216       0.852 -41.724  10.944  1.00 86.89           C  
ATOM   1694  CE  LYS A 216       1.396 -42.999  11.575  1.00 86.89           C  
ATOM   1695  NZ  LYS A 216       2.160 -43.822  10.591  1.00 86.89           N  
ATOM   1696  N   HIS A 217       0.277 -37.171  13.357  1.00 85.57           N  
ATOM   1697  CA  HIS A 217       1.126 -36.611  14.403  1.00 85.57           C  
ATOM   1698  C   HIS A 217       0.556 -35.298  14.930  1.00 85.57           C  
ATOM   1699  CB  HIS A 217       2.547 -36.394  13.880  1.00 85.57           C  
ATOM   1700  O   HIS A 217       1.304 -34.354  15.194  1.00 85.57           O  
ATOM   1701  CG  HIS A 217       3.194 -37.641  13.366  1.00 85.57           C  
ATOM   1702  CD2 HIS A 217       3.611 -37.978  12.123  1.00 85.57           C  
ATOM   1703  ND1 HIS A 217       3.476 -38.721  14.174  1.00 85.57           N  
ATOM   1704  CE1 HIS A 217       4.041 -39.671  13.447  1.00 85.57           C  
ATOM   1705  NE2 HIS A 217       4.134 -39.245  12.199  1.00 85.57           N  
ATOM   1706  N   PHE A 218      -0.724 -35.232  14.981  1.00 89.86           N  
ATOM   1707  CA  PHE A 218      -1.478 -34.026  15.303  1.00 89.86           C  
ATOM   1708  C   PHE A 218      -1.007 -33.430  16.625  1.00 89.86           C  
ATOM   1709  CB  PHE A 218      -2.978 -34.331  15.370  1.00 89.86           C  
ATOM   1710  O   PHE A 218      -0.754 -32.227  16.714  1.00 89.86           O  
ATOM   1711  CG  PHE A 218      -3.824 -33.142  15.739  1.00 89.86           C  
ATOM   1712  CD1 PHE A 218      -4.284 -32.976  17.040  1.00 89.86           C  
ATOM   1713  CD2 PHE A 218      -4.158 -32.190  14.785  1.00 89.86           C  
ATOM   1714  CE1 PHE A 218      -5.067 -31.876  17.384  1.00 89.86           C  
ATOM   1715  CE2 PHE A 218      -4.940 -31.089  15.121  1.00 89.86           C  
ATOM   1716  CZ  PHE A 218      -5.394 -30.934  16.421  1.00 89.86           C  
ATOM   1717  N   ASP A 219      -0.830 -34.230  17.622  1.00 88.96           N  
ATOM   1718  CA  ASP A 219      -0.474 -33.758  18.957  1.00 88.96           C  
ATOM   1719  C   ASP A 219       0.868 -33.028  18.941  1.00 88.96           C  
ATOM   1720  CB  ASP A 219      -0.426 -34.925  19.945  1.00 88.96           C  
ATOM   1721  O   ASP A 219       1.074 -32.082  19.704  1.00 88.96           O  
ATOM   1722  CG  ASP A 219      -1.800 -35.482  20.271  1.00 88.96           C  
ATOM   1723  OD1 ASP A 219      -2.804 -34.749  20.134  1.00 88.96           O  
ATOM   1724  OD2 ASP A 219      -1.880 -36.663  20.673  1.00 88.96           O  
ATOM   1725  N   ASN A 220       1.755 -33.405  17.976  1.00 90.59           N  
ATOM   1726  CA  ASN A 220       3.077 -32.798  17.869  1.00 90.59           C  
ATOM   1727  C   ASN A 220       3.004 -31.397  17.267  1.00 90.59           C  
ATOM   1728  CB  ASN A 220       4.010 -33.683  17.041  1.00 90.59           C  
ATOM   1729  O   ASN A 220       3.953 -30.620  17.375  1.00 90.59           O  
ATOM   1730  CG  ASN A 220       4.272 -35.027  17.694  1.00 90.59           C  
ATOM   1731  ND2 ASN A 220       4.820 -35.962  16.927  1.00 90.59           N  
ATOM   1732  OD1 ASN A 220       3.982 -35.223  18.877  1.00 90.59           O  
ATOM   1733  N   MET A 221       1.890 -31.068  16.797  1.00 92.17           N  
ATOM   1734  CA  MET A 221       1.745 -29.794  16.098  1.00 92.17           C  
ATOM   1735  C   MET A 221       0.999 -28.782  16.962  1.00 92.17           C  
ATOM   1736  CB  MET A 221       1.013 -29.989  14.770  1.00 92.17           C  
ATOM   1737  O   MET A 221       0.890 -27.610  16.597  1.00 92.17           O  
ATOM   1738  CG  MET A 221       1.786 -30.823  13.761  1.00 92.17           C  
ATOM   1739  SD  MET A 221       0.938 -30.924  12.136  1.00 92.17           S  
ATOM   1740  CE  MET A 221      -0.632 -31.679  12.640  1.00 92.17           C  
ATOM   1741  N   VAL A 222       0.482 -29.230  18.060  1.00 95.26           N  
ATOM   1742  CA  VAL A 222      -0.306 -28.365  18.931  1.00 95.26           C  
ATOM   1743  C   VAL A 222       0.597 -27.733  19.988  1.00 95.26           C  
ATOM   1744  CB  VAL A 222      -1.458 -29.140  19.609  1.00 95.26           C  
ATOM   1745  O   VAL A 222       1.172 -28.436  20.822  1.00 95.26           O  
ATOM   1746  CG1 VAL A 222      -2.242 -28.227  20.551  1.00 95.26           C  
ATOM   1747  CG2 VAL A 222      -2.384 -29.748  18.557  1.00 95.26           C  
ATOM   1748  N   TYR A 223       0.705 -26.432  19.963  1.00 97.46           N  
ATOM   1749  CA  TYR A 223       1.553 -25.674  20.876  1.00 97.46           C  
ATOM   1750  C   TYR A 223       0.712 -24.835  21.831  1.00 97.46           C  
ATOM   1751  CB  TYR A 223       2.512 -24.771  20.094  1.00 97.46           C  
ATOM   1752  O   TYR A 223      -0.301 -24.255  21.431  1.00 97.46           O  
ATOM   1753  CG  TYR A 223       3.647 -25.518  19.436  1.00 97.46           C  
ATOM   1754  CD1 TYR A 223       4.969 -25.284  19.808  1.00 97.46           C  
ATOM   1755  CD2 TYR A 223       3.400 -26.457  18.440  1.00 97.46           C  
ATOM   1756  CE1 TYR A 223       6.018 -25.968  19.202  1.00 97.46           C  
ATOM   1757  CE2 TYR A 223       4.441 -27.147  17.828  1.00 97.46           C  
ATOM   1758  OH  TYR A 223       6.780 -27.576  17.613  1.00 97.46           O  
ATOM   1759  CZ  TYR A 223       5.745 -26.896  18.216  1.00 97.46           C  
ATOM   1760  N   THR A 224       1.165 -24.834  23.079  1.00 98.19           N  
ATOM   1761  CA  THR A 224       0.423 -24.147  24.131  1.00 98.19           C  
ATOM   1762  C   THR A 224       1.016 -22.765  24.396  1.00 98.19           C  
ATOM   1763  CB  THR A 224       0.417 -24.965  25.435  1.00 98.19           C  
ATOM   1764  O   THR A 224       2.234 -22.618  24.509  1.00 98.19           O  
ATOM   1765  CG2 THR A 224      -0.377 -24.254  26.526  1.00 98.19           C  
ATOM   1766  OG1 THR A 224      -0.176 -26.245  25.186  1.00 98.19           O  
ATOM   1767  N   PHE A 225       0.175 -21.798  24.495  1.00 98.18           N  
ATOM   1768  CA  PHE A 225       0.617 -20.460  24.869  1.00 98.18           C  
ATOM   1769  C   PHE A 225       0.723 -20.329  26.384  1.00 98.18           C  
ATOM   1770  CB  PHE A 225      -0.341 -19.401  24.316  1.00 98.18           C  
ATOM   1771  O   PHE A 225      -0.076 -20.911  27.120  1.00 98.18           O  
ATOM   1772  CG  PHE A 225      -0.120 -19.081  22.862  1.00 98.18           C  
ATOM   1773  CD1 PHE A 225       1.022 -18.404  22.451  1.00 98.18           C  
ATOM   1774  CD2 PHE A 225      -1.054 -19.459  21.907  1.00 98.18           C  
ATOM   1775  CE1 PHE A 225       1.229 -18.107  21.106  1.00 98.18           C  
ATOM   1776  CE2 PHE A 225      -0.853 -19.166  20.561  1.00 98.18           C  
ATOM   1777  CZ  PHE A 225       0.288 -18.489  20.163  1.00 98.18           C  
ATOM   1778  N   THR A 226       1.694 -19.511  26.800  1.00 97.30           N  
ATOM   1779  CA  THR A 226       1.879 -19.156  28.203  1.00 97.30           C  
ATOM   1780  C   THR A 226       1.877 -17.640  28.381  1.00 97.30           C  
ATOM   1781  CB  THR A 226       3.191 -19.739  28.759  1.00 97.30           C  
ATOM   1782  O   THR A 226       2.195 -16.900  27.448  1.00 97.30           O  
ATOM   1783  CG2 THR A 226       3.192 -21.262  28.680  1.00 97.30           C  
ATOM   1784  OG1 THR A 226       4.293 -19.231  27.998  1.00 97.30           O  
ATOM   1785  N   LEU A 227       1.400 -17.239  29.545  1.00 96.81           N  
ATOM   1786  CA  LEU A 227       1.303 -15.808  29.815  1.00 96.81           C  
ATOM   1787  C   LEU A 227       2.427 -15.352  30.739  1.00 96.81           C  
ATOM   1788  CB  LEU A 227      -0.054 -15.470  30.437  1.00 96.81           C  
ATOM   1789  O   LEU A 227       2.391 -15.615  31.944  1.00 96.81           O  
ATOM   1790  CG  LEU A 227      -0.369 -13.984  30.611  1.00 96.81           C  
ATOM   1791  CD1 LEU A 227      -0.404 -13.287  29.255  1.00 96.81           C  
ATOM   1792  CD2 LEU A 227      -1.692 -13.800  31.347  1.00 96.81           C  
ATOM   1793  N   ASP A 228       3.426 -14.660  30.196  1.00 94.92           N  
ATOM   1794  CA  ASP A 228       4.535 -14.115  30.973  1.00 94.92           C  
ATOM   1795  C   ASP A 228       4.297 -12.646  31.313  1.00 94.92           C  
ATOM   1796  CB  ASP A 228       5.852 -14.272  30.210  1.00 94.92           C  
ATOM   1797  O   ASP A 228       3.377 -12.021  30.781  1.00 94.92           O  
ATOM   1798  CG  ASP A 228       5.810 -13.659  28.822  1.00 94.92           C  
ATOM   1799  OD1 ASP A 228       4.756 -13.732  28.154  1.00 94.92           O  
ATOM   1800  OD2 ASP A 228       6.842 -13.100  28.390  1.00 94.92           O  
ATOM   1801  N   ASP A 229       4.966 -12.050  32.316  1.00 92.09           N  
ATOM   1802  CA  ASP A 229       4.750 -10.703  32.837  1.00 92.09           C  
ATOM   1803  C   ASP A 229       4.906  -9.657  31.735  1.00 92.09           C  
ATOM   1804  CB  ASP A 229       5.721 -10.409  33.982  1.00 92.09           C  
ATOM   1805  O   ASP A 229       4.133  -8.699  31.668  1.00 92.09           O  
ATOM   1806  CG  ASP A 229       5.379 -11.161  35.257  1.00 92.09           C  
ATOM   1807  OD1 ASP A 229       4.226 -11.620  35.403  1.00 92.09           O  
ATOM   1808  OD2 ASP A 229       6.270 -11.292  36.124  1.00 92.09           O  
ATOM   1809  N   SER A 230       5.795  -9.928  30.837  1.00 93.48           N  
ATOM   1810  CA  SER A 230       6.073  -8.965  29.776  1.00 93.48           C  
ATOM   1811  C   SER A 230       4.920  -8.892  28.781  1.00 93.48           C  
ATOM   1812  CB  SER A 230       7.366  -9.331  29.046  1.00 93.48           C  
ATOM   1813  O   SER A 230       4.725  -7.867  28.124  1.00 93.48           O  
ATOM   1814  OG  SER A 230       8.467  -9.322  29.937  1.00 93.48           O  
ATOM   1815  N   ALA A 231       4.132  -9.937  28.650  1.00 95.19           N  
ATOM   1816  CA  ALA A 231       3.053 -10.045  27.672  1.00 95.19           C  
ATOM   1817  C   ALA A 231       1.938  -9.048  27.972  1.00 95.19           C  
ATOM   1818  CB  ALA A 231       2.498 -11.467  27.647  1.00 95.19           C  
ATOM   1819  O   ALA A 231       1.359  -8.459  27.056  1.00 95.19           O  
ATOM   1820  N   LYS A 232       1.663  -8.808  29.281  1.00 90.83           N  
ATOM   1821  CA  LYS A 232       0.575  -7.912  29.665  1.00 90.83           C  
ATOM   1822  C   LYS A 232       0.786  -6.514  29.092  1.00 90.83           C  
ATOM   1823  CB  LYS A 232       0.450  -7.842  31.187  1.00 90.83           C  
ATOM   1824  O   LYS A 232      -0.132  -5.929  28.514  1.00 90.83           O  
ATOM   1825  CG  LYS A 232      -0.022  -9.137  31.831  1.00 90.83           C  
ATOM   1826  CD  LYS A 232      -0.131  -9.003  33.344  1.00 90.83           C  
ATOM   1827  CE  LYS A 232      -0.510 -10.324  33.998  1.00 90.83           C  
ATOM   1828  NZ  LYS A 232      -0.548 -10.215  35.487  1.00 90.83           N  
ATOM   1829  N   GLU A 233       2.029  -6.032  29.229  1.00 93.47           N  
ATOM   1830  CA  GLU A 233       2.376  -4.717  28.699  1.00 93.47           C  
ATOM   1831  C   GLU A 233       2.328  -4.706  27.174  1.00 93.47           C  
ATOM   1832  CB  GLU A 233       3.764  -4.290  29.185  1.00 93.47           C  
ATOM   1833  O   GLU A 233       1.807  -3.765  26.571  1.00 93.47           O  
ATOM   1834  CG  GLU A 233       4.144  -2.871  28.790  1.00 93.47           C  
ATOM   1835  CD  GLU A 233       5.497  -2.439  29.333  1.00 93.47           C  
ATOM   1836  OE1 GLU A 233       5.888  -1.267  29.129  1.00 93.47           O  
ATOM   1837  OE2 GLU A 233       6.172  -3.280  29.968  1.00 93.47           O  
ATOM   1838  N   LEU A 234       2.716  -5.709  26.581  1.00 96.63           N  
ATOM   1839  CA  LEU A 234       2.780  -5.780  25.125  1.00 96.63           C  
ATOM   1840  C   LEU A 234       1.380  -5.854  24.523  1.00 96.63           C  
ATOM   1841  CB  LEU A 234       3.602  -6.993  24.683  1.00 96.63           C  
ATOM   1842  O   LEU A 234       1.122  -5.267  23.469  1.00 96.63           O  
ATOM   1843  CG  LEU A 234       5.114  -6.900  24.894  1.00 96.63           C  
ATOM   1844  CD1 LEU A 234       5.773  -8.245  24.607  1.00 96.63           C  
ATOM   1845  CD2 LEU A 234       5.711  -5.808  24.014  1.00 96.63           C  
ATOM   1846  N   PHE A 235       0.477  -6.573  25.158  1.00 96.69           N  
ATOM   1847  CA  PHE A 235      -0.905  -6.581  24.692  1.00 96.69           C  
ATOM   1848  C   PHE A 235      -1.475  -5.168  24.665  1.00 96.69           C  
ATOM   1849  CB  PHE A 235      -1.769  -7.479  25.582  1.00 96.69           C  
ATOM   1850  O   PHE A 235      -2.139  -4.779  23.702  1.00 96.69           O  
ATOM   1851  CG  PHE A 235      -1.696  -8.939  25.225  1.00 96.69           C  
ATOM   1852  CD1 PHE A 235      -2.019  -9.373  23.945  1.00 96.69           C  
ATOM   1853  CD2 PHE A 235      -1.304  -9.878  26.170  1.00 96.69           C  
ATOM   1854  CE1 PHE A 235      -1.953 -10.723  23.612  1.00 96.69           C  
ATOM   1855  CE2 PHE A 235      -1.235 -11.230  25.844  1.00 96.69           C  
ATOM   1856  CZ  PHE A 235      -1.561 -11.650  24.565  1.00 96.69           C  
ATOM   1857  N   HIS A 236      -1.221  -4.468  25.753  1.00 94.11           N  
ATOM   1858  CA  HIS A 236      -1.686  -3.088  25.839  1.00 94.11           C  
ATOM   1859  C   HIS A 236      -1.044  -2.223  24.760  1.00 94.11           C  
ATOM   1860  CB  HIS A 236      -1.390  -2.509  27.223  1.00 94.11           C  
ATOM   1861  O   HIS A 236      -1.725  -1.425  24.111  1.00 94.11           O  
ATOM   1862  CG  HIS A 236      -1.812  -1.082  27.379  1.00 94.11           C  
ATOM   1863  CD2 HIS A 236      -1.094   0.032  27.653  1.00 94.11           C  
ATOM   1864  ND1 HIS A 236      -3.123  -0.676  27.253  1.00 94.11           N  
ATOM   1865  CE1 HIS A 236      -3.192   0.631  27.443  1.00 94.11           C  
ATOM   1866  NE2 HIS A 236      -1.975   1.085  27.688  1.00 94.11           N  
ATOM   1867  N   ILE A 237       0.225  -2.441  24.513  1.00 95.28           N  
ATOM   1868  CA  ILE A 237       0.966  -1.657  23.530  1.00 95.28           C  
ATOM   1869  C   ILE A 237       0.411  -1.923  22.133  1.00 95.28           C  
ATOM   1870  CB  ILE A 237       2.477  -1.976  23.577  1.00 95.28           C  
ATOM   1871  O   ILE A 237       0.106  -0.987  21.391  1.00 95.28           O  
ATOM   1872  CG1 ILE A 237       3.104  -1.408  24.855  1.00 95.28           C  
ATOM   1873  CG2 ILE A 237       3.183  -1.431  22.332  1.00 95.28           C  
ATOM   1874  CD1 ILE A 237       4.545  -1.842  25.084  1.00 95.28           C  
ATOM   1875  N   TYR A 238       0.154  -3.124  21.772  1.00 96.05           N  
ATOM   1876  CA  TYR A 238      -0.177  -3.471  20.395  1.00 96.05           C  
ATOM   1877  C   TYR A 238      -1.677  -3.354  20.149  1.00 96.05           C  
ATOM   1878  CB  TYR A 238       0.296  -4.890  20.069  1.00 96.05           C  
ATOM   1879  O   TYR A 238      -2.106  -3.001  19.048  1.00 96.05           O  
ATOM   1880  CG  TYR A 238       1.784  -4.996  19.839  1.00 96.05           C  
ATOM   1881  CD1 TYR A 238       2.407  -4.261  18.832  1.00 96.05           C  
ATOM   1882  CD2 TYR A 238       2.570  -5.830  20.627  1.00 96.05           C  
ATOM   1883  CE1 TYR A 238       3.778  -4.357  18.616  1.00 96.05           C  
ATOM   1884  CE2 TYR A 238       3.942  -5.933  20.419  1.00 96.05           C  
ATOM   1885  OH  TYR A 238       5.893  -5.292  19.203  1.00 96.05           O  
ATOM   1886  CZ  TYR A 238       4.536  -5.194  19.413  1.00 96.05           C  
ATOM   1887  N   PHE A 239      -2.498  -3.535  21.147  1.00 95.57           N  
ATOM   1888  CA  PHE A 239      -3.923  -3.662  20.866  1.00 95.57           C  
ATOM   1889  C   PHE A 239      -4.720  -2.604  21.620  1.00 95.57           C  
ATOM   1890  CB  PHE A 239      -4.424  -5.061  21.240  1.00 95.57           C  
ATOM   1891  O   PHE A 239      -5.925  -2.457  21.405  1.00 95.57           O  
ATOM   1892  CG  PHE A 239      -3.795  -6.166  20.435  1.00 95.57           C  
ATOM   1893  CD1 PHE A 239      -4.133  -6.353  19.101  1.00 95.57           C  
ATOM   1894  CD2 PHE A 239      -2.863  -7.019  21.014  1.00 95.57           C  
ATOM   1895  CE1 PHE A 239      -3.552  -7.375  18.354  1.00 95.57           C  
ATOM   1896  CE2 PHE A 239      -2.279  -8.042  20.274  1.00 95.57           C  
ATOM   1897  CZ  PHE A 239      -2.625  -8.219  18.944  1.00 95.57           C  
ATOM   1898  N   GLY A 240      -4.042  -1.893  22.493  1.00 92.71           N  
ATOM   1899  CA  GLY A 240      -4.710  -0.858  23.267  1.00 92.71           C  
ATOM   1900  C   GLY A 240      -4.995   0.397  22.464  1.00 92.71           C  
ATOM   1901  O   GLY A 240      -4.636   0.482  21.287  1.00 92.71           O  
ATOM   1902  N   GLY A 241      -5.662   1.417  23.098  1.00 88.46           N  
ATOM   1903  CA  GLY A 241      -6.102   2.632  22.432  1.00 88.46           C  
ATOM   1904  C   GLY A 241      -5.023   3.697  22.361  1.00 88.46           C  
ATOM   1905  O   GLY A 241      -5.165   4.684  21.636  1.00 88.46           O  
ATOM   1906  N   GLU A 242      -3.870   3.466  23.030  1.00 90.07           N  
ATOM   1907  CA  GLU A 242      -2.808   4.467  23.048  1.00 90.07           C  
ATOM   1908  C   GLU A 242      -1.822   4.246  21.904  1.00 90.07           C  
ATOM   1909  CB  GLU A 242      -2.071   4.444  24.389  1.00 90.07           C  
ATOM   1910  O   GLU A 242      -0.939   3.391  21.995  1.00 90.07           O  
ATOM   1911  CG  GLU A 242      -2.952   4.790  25.581  1.00 90.07           C  
ATOM   1912  CD  GLU A 242      -2.193   4.823  26.898  1.00 90.07           C  
ATOM   1913  OE1 GLU A 242      -2.823   5.052  27.956  1.00 90.07           O  
ATOM   1914  OE2 GLU A 242      -0.959   4.619  26.873  1.00 90.07           O  
ATOM   1915  N   SER A 243      -1.794   5.112  20.992  1.00 90.94           N  
ATOM   1916  CA  SER A 243      -1.012   4.955  19.771  1.00 90.94           C  
ATOM   1917  C   SER A 243       0.456   5.297  20.006  1.00 90.94           C  
ATOM   1918  CB  SER A 243      -1.576   5.836  18.655  1.00 90.94           C  
ATOM   1919  O   SER A 243       1.340   4.755  19.340  1.00 90.94           O  
ATOM   1920  OG  SER A 243      -1.594   7.197  19.049  1.00 90.94           O  
ATOM   1921  N   GLU A 244       0.827   6.124  20.999  1.00 92.58           N  
ATOM   1922  CA  GLU A 244       2.196   6.572  21.237  1.00 92.58           C  
ATOM   1923  C   GLU A 244       3.082   5.418  21.698  1.00 92.58           C  
ATOM   1924  CB  GLU A 244       2.221   7.700  22.272  1.00 92.58           C  
ATOM   1925  O   GLU A 244       4.232   5.302  21.270  1.00 92.58           O  
ATOM   1926  CG  GLU A 244       1.685   9.025  21.750  1.00 92.58           C  
ATOM   1927  CD  GLU A 244       2.376   9.492  20.478  1.00 92.58           C  
ATOM   1928  OE1 GLU A 244       1.677   9.899  19.522  1.00 92.58           O  
ATOM   1929  OE2 GLU A 244       3.626   9.449  20.437  1.00 92.58           O  
ATOM   1930  N   LEU A 245       2.588   4.576  22.555  1.00 93.34           N  
ATOM   1931  CA  LEU A 245       3.338   3.417  23.026  1.00 93.34           C  
ATOM   1932  C   LEU A 245       3.638   2.460  21.877  1.00 93.34           C  
ATOM   1933  CB  LEU A 245       2.562   2.686  24.125  1.00 93.34           C  
ATOM   1934  O   LEU A 245       4.748   1.934  21.776  1.00 93.34           O  
ATOM   1935  CG  LEU A 245       2.336   3.460  25.424  1.00 93.34           C  
ATOM   1936  CD1 LEU A 245       1.515   2.625  26.402  1.00 93.34           C  
ATOM   1937  CD2 LEU A 245       3.668   3.863  26.046  1.00 93.34           C  
ATOM   1938  N   ARG A 246       2.641   2.301  21.102  1.00 94.14           N  
ATOM   1939  CA  ARG A 246       2.798   1.420  19.949  1.00 94.14           C  
ATOM   1940  C   ARG A 246       3.833   1.973  18.975  1.00 94.14           C  
ATOM   1941  CB  ARG A 246       1.459   1.225  19.235  1.00 94.14           C  
ATOM   1942  O   ARG A 246       4.676   1.229  18.468  1.00 94.14           O  
ATOM   1943  CG  ARG A 246       1.498   0.186  18.125  1.00 94.14           C  
ATOM   1944  CD  ARG A 246       0.163   0.082  17.402  1.00 94.14           C  
ATOM   1945  NE  ARG A 246      -0.956   0.046  18.340  1.00 94.14           N  
ATOM   1946  NH1 ARG A 246      -2.584  -0.135  16.711  1.00 94.14           N  
ATOM   1947  NH2 ARG A 246      -3.173  -0.080  18.926  1.00 94.14           N  
ATOM   1948  CZ  ARG A 246      -2.235  -0.057  17.990  1.00 94.14           C  
ATOM   1949  N   LYS A 247       3.812   3.236  18.686  1.00 93.41           N  
ATOM   1950  CA  LYS A 247       4.776   3.888  17.804  1.00 93.41           C  
ATOM   1951  C   LYS A 247       6.204   3.674  18.297  1.00 93.41           C  
ATOM   1952  CB  LYS A 247       4.478   5.384  17.693  1.00 93.41           C  
ATOM   1953  O   LYS A 247       7.097   3.357  17.509  1.00 93.41           O  
ATOM   1954  CG  LYS A 247       3.201   5.706  16.930  1.00 93.41           C  
ATOM   1955  CD  LYS A 247       2.975   7.209  16.827  1.00 93.41           C  
ATOM   1956  CE  LYS A 247       1.673   7.531  16.107  1.00 93.41           C  
ATOM   1957  NZ  LYS A 247       1.461   9.004  15.979  1.00 93.41           N  
ATOM   1958  N   ARG A 248       6.436   3.810  19.572  1.00 92.58           N  
ATOM   1959  CA  ARG A 248       7.762   3.642  20.157  1.00 92.58           C  
ATOM   1960  C   ARG A 248       8.273   2.219  19.958  1.00 92.58           C  
ATOM   1961  CB  ARG A 248       7.739   3.986  21.648  1.00 92.58           C  
ATOM   1962  O   ARG A 248       9.432   2.015  19.591  1.00 92.58           O  
ATOM   1963  CG  ARG A 248       7.581   5.471  21.935  1.00 92.58           C  
ATOM   1964  CD  ARG A 248       7.561   5.758  23.430  1.00 92.58           C  
ATOM   1965  NE  ARG A 248       7.246   7.157  23.706  1.00 92.58           N  
ATOM   1966  NH1 ARG A 248       7.103   6.887  25.996  1.00 92.58           N  
ATOM   1967  NH2 ARG A 248       6.756   8.949  25.056  1.00 92.58           N  
ATOM   1968  CZ  ARG A 248       7.036   7.661  24.919  1.00 92.58           C  
ATOM   1969  N   GLU A 249       7.357   1.291  20.135  1.00 92.70           N  
ATOM   1970  CA  GLU A 249       7.719  -0.116  19.995  1.00 92.70           C  
ATOM   1971  C   GLU A 249       8.031  -0.464  18.542  1.00 92.70           C  
ATOM   1972  CB  GLU A 249       6.597  -1.015  20.522  1.00 92.70           C  
ATOM   1973  O   GLU A 249       8.966  -1.219  18.266  1.00 92.70           O  
ATOM   1974  CG  GLU A 249       6.903  -2.502  20.425  1.00 92.70           C  
ATOM   1975  CD  GLU A 249       8.107  -2.923  21.253  1.00 92.70           C  
ATOM   1976  OE1 GLU A 249       8.675  -4.007  20.991  1.00 92.70           O  
ATOM   1977  OE2 GLU A 249       8.485  -2.161  22.171  1.00 92.70           O  
ATOM   1978  N   LEU A 250       7.345   0.139  17.622  1.00 93.19           N  
ATOM   1979  CA  LEU A 250       7.448  -0.216  16.211  1.00 93.19           C  
ATOM   1980  C   LEU A 250       8.595   0.537  15.544  1.00 93.19           C  
ATOM   1981  CB  LEU A 250       6.134   0.084  15.485  1.00 93.19           C  
ATOM   1982  O   LEU A 250       8.887   0.314  14.366  1.00 93.19           O  
ATOM   1983  CG  LEU A 250       4.943  -0.804  15.845  1.00 93.19           C  
ATOM   1984  CD1 LEU A 250       3.691  -0.336  15.110  1.00 93.19           C  
ATOM   1985  CD2 LEU A 250       5.246  -2.263  15.520  1.00 93.19           C  
ATOM   1986  N   CYS A 251       9.207   1.370  16.306  1.00 88.20           N  
ATOM   1987  CA  CYS A 251      10.406   2.036  15.809  1.00 88.20           C  
ATOM   1988  C   CYS A 251      11.606   1.098  15.845  1.00 88.20           C  
ATOM   1989  CB  CYS A 251      10.702   3.290  16.631  1.00 88.20           C  
ATOM   1990  O   CYS A 251      12.626   1.363  15.205  1.00 88.20           O  
ATOM   1991  SG  CYS A 251       9.577   4.663  16.296  1.00 88.20           S  
ATOM   1992  N   THR A 252      11.478   0.019  16.504  1.00 87.96           N  
ATOM   1993  CA  THR A 252      12.504  -1.017  16.534  1.00 87.96           C  
ATOM   1994  C   THR A 252      12.123  -2.181  15.623  1.00 87.96           C  
ATOM   1995  CB  THR A 252      12.733  -1.536  17.965  1.00 87.96           C  
ATOM   1996  O   THR A 252      10.945  -2.374  15.313  1.00 87.96           O  
ATOM   1997  CG2 THR A 252      13.062  -0.391  18.918  1.00 87.96           C  
ATOM   1998  OG1 THR A 252      11.548  -2.198  18.423  1.00 87.96           O  
ATOM   1999  N   GLY A 253      13.116  -2.797  14.973  1.00 86.72           N  
ATOM   2000  CA  GLY A 253      12.855  -3.920  14.087  1.00 86.72           C  
ATOM   2001  C   GLY A 253      12.570  -5.212  14.829  1.00 86.72           C  
ATOM   2002  O   GLY A 253      12.594  -5.245  16.061  1.00 86.72           O  
ATOM   2003  N   VAL A 254      12.096  -6.190  14.054  1.00 91.43           N  
ATOM   2004  CA  VAL A 254      11.818  -7.514  14.601  1.00 91.43           C  
ATOM   2005  C   VAL A 254      13.128  -8.270  14.815  1.00 91.43           C  
ATOM   2006  CB  VAL A 254      10.880  -8.324  13.679  1.00 91.43           C  
ATOM   2007  O   VAL A 254      13.998  -8.276  13.941  1.00 91.43           O  
ATOM   2008  CG1 VAL A 254      10.644  -9.724  14.244  1.00 91.43           C  
ATOM   2009  CG2 VAL A 254       9.553  -7.590  13.491  1.00 91.43           C  
ATOM   2010  N   VAL A 255      13.316  -8.767  16.006  1.00 90.54           N  
ATOM   2011  CA  VAL A 255      14.437  -9.664  16.268  1.00 90.54           C  
ATOM   2012  C   VAL A 255      14.027 -11.104  15.969  1.00 90.54           C  
ATOM   2013  CB  VAL A 255      14.933  -9.542  17.726  1.00 90.54           C  
ATOM   2014  O   VAL A 255      13.126 -11.646  16.614  1.00 90.54           O  
ATOM   2015  CG1 VAL A 255      16.126 -10.464  17.969  1.00 90.54           C  
ATOM   2016  CG2 VAL A 255      15.298  -8.094  18.045  1.00 90.54           C  
ATOM   2017  N   PRO A 256      14.684 -11.655  14.884  1.00 87.75           N  
ATOM   2018  CA  PRO A 256      14.311 -13.028  14.538  1.00 87.75           C  
ATOM   2019  C   PRO A 256      14.622 -14.023  15.654  1.00 87.75           C  
ATOM   2020  CB  PRO A 256      15.157 -13.320  13.295  1.00 87.75           C  
ATOM   2021  O   PRO A 256      15.495 -13.768  16.488  1.00 87.75           O  
ATOM   2022  CG  PRO A 256      15.577 -11.976  12.795  1.00 87.75           C  
ATOM   2023  CD  PRO A 256      15.603 -11.022  13.954  1.00 87.75           C  
ATOM   2024  N   LEU A 257      13.891 -15.103  15.595  1.00 89.86           N  
ATOM   2025  CA  LEU A 257      14.146 -16.162  16.565  1.00 89.86           C  
ATOM   2026  C   LEU A 257      15.509 -16.803  16.324  1.00 89.86           C  
ATOM   2027  CB  LEU A 257      13.049 -17.228  16.496  1.00 89.86           C  
ATOM   2028  O   LEU A 257      15.917 -16.992  15.176  1.00 89.86           O  
ATOM   2029  CG  LEU A 257      11.656 -16.797  16.956  1.00 89.86           C  
ATOM   2030  CD1 LEU A 257      10.628 -17.870  16.611  1.00 89.86           C  
ATOM   2031  CD2 LEU A 257      11.652 -16.507  18.453  1.00 89.86           C  
ATOM   2032  N   THR A 258      16.178 -17.117  17.452  1.00 89.56           N  
ATOM   2033  CA  THR A 258      17.426 -17.868  17.357  1.00 89.56           C  
ATOM   2034  C   THR A 258      17.149 -19.362  17.225  1.00 89.56           C  
ATOM   2035  CB  THR A 258      18.324 -17.615  18.582  1.00 89.56           C  
ATOM   2036  O   THR A 258      16.038 -19.820  17.502  1.00 89.56           O  
ATOM   2037  CG2 THR A 258      18.560 -16.123  18.793  1.00 89.56           C  
ATOM   2038  OG1 THR A 258      17.694 -18.157  19.749  1.00 89.56           O  
ATOM   2039  N   GLU A 259      18.183 -20.081  16.678  1.00 86.43           N  
ATOM   2040  CA  GLU A 259      18.061 -21.532  16.577  1.00 86.43           C  
ATOM   2041  C   GLU A 259      17.745 -22.155  17.933  1.00 86.43           C  
ATOM   2042  CB  GLU A 259      19.343 -22.141  16.004  1.00 86.43           C  
ATOM   2043  O   GLU A 259      16.902 -23.050  18.030  1.00 86.43           O  
ATOM   2044  CG  GLU A 259      19.238 -23.629  15.706  1.00 86.43           C  
ATOM   2045  CD  GLU A 259      20.507 -24.213  15.107  1.00 86.43           C  
ATOM   2046  OE1 GLU A 259      20.547 -25.436  14.842  1.00 86.43           O  
ATOM   2047  OE2 GLU A 259      21.471 -23.442  14.903  1.00 86.43           O  
ATOM   2048  N   THR A 260      18.345 -21.694  18.979  1.00 88.36           N  
ATOM   2049  CA  THR A 260      18.146 -22.201  20.332  1.00 88.36           C  
ATOM   2050  C   THR A 260      16.710 -21.967  20.792  1.00 88.36           C  
ATOM   2051  CB  THR A 260      19.120 -21.540  21.325  1.00 88.36           C  
ATOM   2052  O   THR A 260      16.089 -22.855  21.380  1.00 88.36           O  
ATOM   2053  CG2 THR A 260      18.963 -22.127  22.724  1.00 88.36           C  
ATOM   2054  OG1 THR A 260      20.465 -21.752  20.879  1.00 88.36           O  
ATOM   2055  N   GLN A 261      16.210 -20.836  20.447  1.00 89.11           N  
ATOM   2056  CA  GLN A 261      14.842 -20.499  20.824  1.00 89.11           C  
ATOM   2057  C   GLN A 261      13.837 -21.396  20.107  1.00 89.11           C  
ATOM   2058  CB  GLN A 261      14.546 -19.030  20.517  1.00 89.11           C  
ATOM   2059  O   GLN A 261      12.878 -21.874  20.716  1.00 89.11           O  
ATOM   2060  CG  GLN A 261      15.210 -18.055  21.480  1.00 89.11           C  
ATOM   2061  CD  GLN A 261      14.989 -16.604  21.092  1.00 89.11           C  
ATOM   2062  NE2 GLN A 261      14.711 -15.762  22.081  1.00 89.11           N  
ATOM   2063  OE1 GLN A 261      15.070 -16.244  19.914  1.00 89.11           O  
ATOM   2064  N   THR A 262      14.107 -21.554  18.805  1.00 90.04           N  
ATOM   2065  CA  THR A 262      13.217 -22.416  18.036  1.00 90.04           C  
ATOM   2066  C   THR A 262      13.254 -23.845  18.568  1.00 90.04           C  
ATOM   2067  CB  THR A 262      13.588 -22.411  16.542  1.00 90.04           C  
ATOM   2068  O   THR A 262      12.212 -24.490  18.703  1.00 90.04           O  
ATOM   2069  CG2 THR A 262      13.408 -21.024  15.934  1.00 90.04           C  
ATOM   2070  OG1 THR A 262      14.956 -22.811  16.394  1.00 90.04           O  
ATOM   2071  N   GLN A 263      14.395 -24.351  18.918  1.00 89.19           N  
ATOM   2072  CA  GLN A 263      14.550 -25.695  19.464  1.00 89.19           C  
ATOM   2073  C   GLN A 263      13.838 -25.829  20.807  1.00 89.19           C  
ATOM   2074  CB  GLN A 263      16.031 -26.046  19.617  1.00 89.19           C  
ATOM   2075  O   GLN A 263      13.195 -26.845  21.076  1.00 89.19           O  
ATOM   2076  CG  GLN A 263      16.744 -26.293  18.295  1.00 89.19           C  
ATOM   2077  CD  GLN A 263      18.240 -26.487  18.462  1.00 89.19           C  
ATOM   2078  NE2 GLN A 263      18.907 -26.901  17.390  1.00 89.19           N  
ATOM   2079  OE1 GLN A 263      18.790 -26.265  19.545  1.00 89.19           O  
ATOM   2080  N   SER A 264      14.010 -24.807  21.594  1.00 91.71           N  
ATOM   2081  CA  SER A 264      13.341 -24.783  22.890  1.00 91.71           C  
ATOM   2082  C   SER A 264      11.825 -24.824  22.730  1.00 91.71           C  
ATOM   2083  CB  SER A 264      13.745 -23.538  23.680  1.00 91.71           C  
ATOM   2084  O   SER A 264      11.138 -25.551  23.451  1.00 91.71           O  
ATOM   2085  OG  SER A 264      13.048 -23.476  24.913  1.00 91.71           O  
ATOM   2086  N   ILE A 265      11.296 -24.072  21.807  1.00 92.49           N  
ATOM   2087  CA  ILE A 265       9.863 -24.043  21.536  1.00 92.49           C  
ATOM   2088  C   ILE A 265       9.387 -25.435  21.124  1.00 92.49           C  
ATOM   2089  CB  ILE A 265       9.515 -23.011  20.440  1.00 92.49           C  
ATOM   2090  O   ILE A 265       8.387 -25.935  21.643  1.00 92.49           O  
ATOM   2091  CG1 ILE A 265       9.709 -21.585  20.968  1.00 92.49           C  
ATOM   2092  CG2 ILE A 265       8.084 -23.220  19.936  1.00 92.49           C  
ATOM   2093  CD1 ILE A 265       9.630 -20.511  19.893  1.00 92.49           C  
ATOM   2094  N   HIS A 266      10.148 -26.067  20.318  1.00 92.11           N  
ATOM   2095  CA  HIS A 266       9.763 -27.389  19.836  1.00 92.11           C  
ATOM   2096  C   HIS A 266       9.826 -28.424  20.955  1.00 92.11           C  
ATOM   2097  CB  HIS A 266      10.659 -27.818  18.673  1.00 92.11           C  
ATOM   2098  O   HIS A 266       8.940 -29.273  21.072  1.00 92.11           O  
ATOM   2099  CG  HIS A 266      10.380 -27.086  17.399  1.00 92.11           C  
ATOM   2100  CD2 HIS A 266      11.184 -26.333  16.612  1.00 92.11           C  
ATOM   2101  ND1 HIS A 266       9.138 -27.080  16.801  1.00 92.11           N  
ATOM   2102  CE1 HIS A 266       9.191 -26.354  15.697  1.00 92.11           C  
ATOM   2103  NE2 HIS A 266      10.421 -25.889  15.559  1.00 92.11           N  
ATOM   2104  N   SER A 267      10.814 -28.316  21.785  1.00 92.32           N  
ATOM   2105  CA  SER A 267      11.049 -29.324  22.814  1.00 92.32           C  
ATOM   2106  C   SER A 267       9.958 -29.291  23.879  1.00 92.32           C  
ATOM   2107  CB  SER A 267      12.416 -29.115  23.467  1.00 92.32           C  
ATOM   2108  O   SER A 267       9.495 -30.339  24.333  1.00 92.32           O  
ATOM   2109  OG  SER A 267      12.434 -27.919  24.226  1.00 92.32           O  
ATOM   2110  N   VAL A 268       9.516 -28.070  24.204  1.00 94.28           N  
ATOM   2111  CA  VAL A 268       8.563 -27.937  25.301  1.00 94.28           C  
ATOM   2112  C   VAL A 268       7.156 -27.736  24.742  1.00 94.28           C  
ATOM   2113  CB  VAL A 268       8.937 -26.766  26.237  1.00 94.28           C  
ATOM   2114  O   VAL A 268       6.172 -27.814  25.481  1.00 94.28           O  
ATOM   2115  CG1 VAL A 268      10.263 -27.040  26.943  1.00 94.28           C  
ATOM   2116  CG2 VAL A 268       9.006 -25.457  25.453  1.00 94.28           C  
ATOM   2117  N   ARG A 269       7.036 -27.319  23.499  1.00 95.92           N  
ATOM   2118  CA  ARG A 269       5.782 -27.068  22.796  1.00 95.92           C  
ATOM   2119  C   ARG A 269       4.961 -25.997  23.505  1.00 95.92           C  
ATOM   2120  CB  ARG A 269       4.967 -28.358  22.673  1.00 95.92           C  
ATOM   2121  O   ARG A 269       3.748 -26.145  23.670  1.00 95.92           O  
ATOM   2122  CG  ARG A 269       5.578 -29.385  21.733  1.00 95.92           C  
ATOM   2123  CD  ARG A 269       4.650 -30.572  21.516  1.00 95.92           C  
ATOM   2124  NE  ARG A 269       4.559 -31.410  22.708  1.00 95.92           N  
ATOM   2125  NH1 ARG A 269       3.211 -33.012  21.731  1.00 95.92           N  
ATOM   2126  NH2 ARG A 269       3.862 -33.233  23.918  1.00 95.92           N  
ATOM   2127  CZ  ARG A 269       3.877 -32.550  22.783  1.00 95.92           C  
ATOM   2128  N   ARG A 270       5.722 -25.070  23.955  1.00 96.47           N  
ATOM   2129  CA  ARG A 270       5.130 -23.897  24.590  1.00 96.47           C  
ATOM   2130  C   ARG A 270       5.684 -22.610  23.988  1.00 96.47           C  
ATOM   2131  CB  ARG A 270       5.380 -23.919  26.100  1.00 96.47           C  
ATOM   2132  O   ARG A 270       6.882 -22.512  23.713  1.00 96.47           O  
ATOM   2133  CG  ARG A 270       4.642 -25.030  26.830  1.00 96.47           C  
ATOM   2134  CD  ARG A 270       4.813 -24.923  28.339  1.00 96.47           C  
ATOM   2135  NE  ARG A 270       3.803 -25.701  29.052  1.00 96.47           N  
ATOM   2136  NH1 ARG A 270       5.318 -26.858  30.357  1.00 96.47           N  
ATOM   2137  NH2 ARG A 270       3.070 -27.253  30.578  1.00 96.47           N  
ATOM   2138  CZ  ARG A 270       4.066 -26.602  29.994  1.00 96.47           C  
ATOM   2139  N   ILE A 271       4.733 -21.670  23.834  1.00 96.65           N  
ATOM   2140  CA  ILE A 271       5.112 -20.373  23.285  1.00 96.65           C  
ATOM   2141  C   ILE A 271       4.693 -19.263  24.246  1.00 96.65           C  
ATOM   2142  CB  ILE A 271       4.483 -20.143  21.892  1.00 96.65           C  
ATOM   2143  O   ILE A 271       3.500 -19.046  24.471  1.00 96.65           O  
ATOM   2144  CG1 ILE A 271       4.854 -21.287  20.943  1.00 96.65           C  
ATOM   2145  CG2 ILE A 271       4.920 -18.792  21.319  1.00 96.65           C  
ATOM   2146  CD1 ILE A 271       4.083 -21.277  19.630  1.00 96.65           C  
ATOM   2147  N   PRO A 272       5.741 -18.551  24.734  1.00 96.67           N  
ATOM   2148  CA  PRO A 272       5.346 -17.383  25.524  1.00 96.67           C  
ATOM   2149  C   PRO A 272       4.616 -16.329  24.695  1.00 96.67           C  
ATOM   2150  CB  PRO A 272       6.681 -16.841  26.043  1.00 96.67           C  
ATOM   2151  O   PRO A 272       5.031 -16.023  23.575  1.00 96.67           O  
ATOM   2152  CG  PRO A 272       7.606 -18.014  26.015  1.00 96.67           C  
ATOM   2153  CD  PRO A 272       7.260 -18.867  24.829  1.00 96.67           C  
ATOM   2154  N   CYS A 273       3.584 -15.783  25.283  1.00 97.79           N  
ATOM   2155  CA  CYS A 273       2.821 -14.765  24.570  1.00 97.79           C  
ATOM   2156  C   CYS A 273       3.713 -13.596  24.168  1.00 97.79           C  
ATOM   2157  CB  CYS A 273       1.663 -14.261  25.431  1.00 97.79           C  
ATOM   2158  O   CYS A 273       3.564 -13.042  23.078  1.00 97.79           O  
ATOM   2159  SG  CYS A 273       0.292 -15.429  25.562  1.00 97.79           S  
ATOM   2160  N   SER A 274       4.588 -13.196  25.038  1.00 97.02           N  
ATOM   2161  CA  SER A 274       5.488 -12.087  24.737  1.00 97.02           C  
ATOM   2162  C   SER A 274       6.327 -12.378  23.496  1.00 97.02           C  
ATOM   2163  CB  SER A 274       6.405 -11.802  25.927  1.00 97.02           C  
ATOM   2164  O   SER A 274       6.554 -11.490  22.672  1.00 97.02           O  
ATOM   2165  OG  SER A 274       7.153 -12.955  26.273  1.00 97.02           O  
ATOM   2166  N   LEU A 275       6.778 -13.616  23.428  1.00 95.55           N  
ATOM   2167  CA  LEU A 275       7.575 -13.998  22.268  1.00 95.55           C  
ATOM   2168  C   LEU A 275       6.754 -13.899  20.987  1.00 95.55           C  
ATOM   2169  CB  LEU A 275       8.114 -15.421  22.434  1.00 95.55           C  
ATOM   2170  O   LEU A 275       7.218 -13.345  19.988  1.00 95.55           O  
ATOM   2171  CG  LEU A 275       8.998 -15.948  21.301  1.00 95.55           C  
ATOM   2172  CD1 LEU A 275      10.245 -15.082  21.156  1.00 95.55           C  
ATOM   2173  CD2 LEU A 275       9.377 -17.403  21.551  1.00 95.55           C  
ATOM   2174  N   HIS A 276       5.531 -14.406  20.981  1.00 96.19           N  
ATOM   2175  CA  HIS A 276       4.644 -14.309  19.828  1.00 96.19           C  
ATOM   2176  C   HIS A 276       4.410 -12.855  19.433  1.00 96.19           C  
ATOM   2177  CB  HIS A 276       3.308 -14.995  20.121  1.00 96.19           C  
ATOM   2178  O   HIS A 276       4.480 -12.509  18.251  1.00 96.19           O  
ATOM   2179  CG  HIS A 276       2.307 -14.854  19.019  1.00 96.19           C  
ATOM   2180  CD2 HIS A 276       1.296 -13.970  18.843  1.00 96.19           C  
ATOM   2181  ND1 HIS A 276       2.278 -15.696  17.929  1.00 96.19           N  
ATOM   2182  CE1 HIS A 276       1.291 -15.334  17.126  1.00 96.19           C  
ATOM   2183  NE2 HIS A 276       0.680 -14.289  17.659  1.00 96.19           N  
ATOM   2184  N   LEU A 277       4.116 -11.992  20.383  1.00 97.09           N  
ATOM   2185  CA  LEU A 277       3.825 -10.584  20.135  1.00 97.09           C  
ATOM   2186  C   LEU A 277       5.051  -9.865  19.582  1.00 97.09           C  
ATOM   2187  CB  LEU A 277       3.354  -9.900  21.421  1.00 97.09           C  
ATOM   2188  O   LEU A 277       4.939  -9.059  18.657  1.00 97.09           O  
ATOM   2189  CG  LEU A 277       2.008 -10.362  21.981  1.00 97.09           C  
ATOM   2190  CD1 LEU A 277       1.776  -9.764  23.365  1.00 97.09           C  
ATOM   2191  CD2 LEU A 277       0.875  -9.983  21.033  1.00 97.09           C  
ATOM   2192  N   GLN A 278       6.202 -10.184  19.948  1.00 95.73           N  
ATOM   2193  CA  GLN A 278       7.434  -9.496  19.575  1.00 95.73           C  
ATOM   2194  C   GLN A 278       7.952  -9.988  18.227  1.00 95.73           C  
ATOM   2195  CB  GLN A 278       8.504  -9.688  20.651  1.00 95.73           C  
ATOM   2196  O   GLN A 278       8.751  -9.309  17.578  1.00 95.73           O  
ATOM   2197  CG  GLN A 278       8.253  -8.882  21.918  1.00 95.73           C  
ATOM   2198  CD  GLN A 278       9.276  -9.161  23.003  1.00 95.73           C  
ATOM   2199  NE2 GLN A 278       9.689  -8.116  23.712  1.00 95.73           N  
ATOM   2200  OE1 GLN A 278       9.691 -10.307  23.204  1.00 95.73           O  
ATOM   2201  N   VAL A 279       7.516 -11.128  17.871  1.00 94.70           N  
ATOM   2202  CA  VAL A 279       8.040 -11.671  16.622  1.00 94.70           C  
ATOM   2203  C   VAL A 279       6.960 -11.620  15.543  1.00 94.70           C  
ATOM   2204  CB  VAL A 279       8.546 -13.120  16.801  1.00 94.70           C  
ATOM   2205  O   VAL A 279       7.046 -10.821  14.607  1.00 94.70           O  
ATOM   2206  CG1 VAL A 279       9.027 -13.692  15.469  1.00 94.70           C  
ATOM   2207  CG2 VAL A 279       9.663 -13.169  17.842  1.00 94.70           C  
ATOM   2208  N   ASP A 280       5.893 -12.332  15.746  1.00 95.02           N  
ATOM   2209  CA  ASP A 280       4.894 -12.495  14.694  1.00 95.02           C  
ATOM   2210  C   ASP A 280       3.993 -11.266  14.596  1.00 95.02           C  
ATOM   2211  CB  ASP A 280       4.051 -13.747  14.944  1.00 95.02           C  
ATOM   2212  O   ASP A 280       3.760 -10.746  13.503  1.00 95.02           O  
ATOM   2213  CG  ASP A 280       4.856 -15.032  14.860  1.00 95.02           C  
ATOM   2214  OD1 ASP A 280       5.498 -15.282  13.817  1.00 95.02           O  
ATOM   2215  OD2 ASP A 280       4.848 -15.802  15.845  1.00 95.02           O  
ATOM   2216  N   THR A 281       3.496 -10.784  15.768  1.00 96.56           N  
ATOM   2217  CA  THR A 281       2.615  -9.621  15.783  1.00 96.56           C  
ATOM   2218  C   THR A 281       3.355  -8.375  15.305  1.00 96.56           C  
ATOM   2219  CB  THR A 281       2.043  -9.373  17.191  1.00 96.56           C  
ATOM   2220  O   THR A 281       2.845  -7.626  14.470  1.00 96.56           O  
ATOM   2221  CG2 THR A 281       1.158  -8.130  17.214  1.00 96.56           C  
ATOM   2222  OG1 THR A 281       1.264 -10.507  17.591  1.00 96.56           O  
ATOM   2223  N   LYS A 282       4.513  -8.221  15.823  1.00 96.05           N  
ATOM   2224  CA  LYS A 282       5.308  -7.062  15.427  1.00 96.05           C  
ATOM   2225  C   LYS A 282       5.639  -7.104  13.938  1.00 96.05           C  
ATOM   2226  CB  LYS A 282       6.596  -6.989  16.248  1.00 96.05           C  
ATOM   2227  O   LYS A 282       5.534  -6.090  13.245  1.00 96.05           O  
ATOM   2228  CG  LYS A 282       7.429  -5.744  15.984  1.00 96.05           C  
ATOM   2229  CD  LYS A 282       8.567  -5.608  16.988  1.00 96.05           C  
ATOM   2230  CE  LYS A 282       9.341  -4.313  16.786  1.00 96.05           C  
ATOM   2231  NZ  LYS A 282      10.357  -4.101  17.860  1.00 96.05           N  
ATOM   2232  N   ALA A 283       6.038  -8.254  13.440  1.00 95.34           N  
ATOM   2233  CA  ALA A 283       6.347  -8.399  12.020  1.00 95.34           C  
ATOM   2234  C   ALA A 283       5.153  -8.006  11.155  1.00 95.34           C  
ATOM   2235  CB  ALA A 283       6.774  -9.832  11.712  1.00 95.34           C  
ATOM   2236  O   ALA A 283       5.312  -7.329  10.136  1.00 95.34           O  
ATOM   2237  N   TYR A 284       3.998  -8.392  11.568  1.00 95.11           N  
ATOM   2238  CA  TYR A 284       2.796  -8.022  10.829  1.00 95.11           C  
ATOM   2239  C   TYR A 284       2.590  -6.513  10.843  1.00 95.11           C  
ATOM   2240  CB  TYR A 284       1.567  -8.723  11.415  1.00 95.11           C  
ATOM   2241  O   TYR A 284       2.311  -5.908   9.806  1.00 95.11           O  
ATOM   2242  CG  TYR A 284       0.256  -8.138  10.951  1.00 95.11           C  
ATOM   2243  CD1 TYR A 284      -0.472  -7.275  11.768  1.00 95.11           C  
ATOM   2244  CD2 TYR A 284      -0.259  -8.446   9.697  1.00 95.11           C  
ATOM   2245  CE1 TYR A 284      -1.682  -6.734  11.346  1.00 95.11           C  
ATOM   2246  CE2 TYR A 284      -1.468  -7.911   9.264  1.00 95.11           C  
ATOM   2247  OH  TYR A 284      -3.368  -6.525   9.671  1.00 95.11           O  
ATOM   2248  CZ  TYR A 284      -2.171  -7.057  10.094  1.00 95.11           C  
ATOM   2249  N   LYS A 285       2.678  -5.929  12.058  1.00 95.15           N  
ATOM   2250  CA  LYS A 285       2.427  -4.497  12.198  1.00 95.15           C  
ATOM   2251  C   LYS A 285       3.385  -3.684  11.332  1.00 95.15           C  
ATOM   2252  CB  LYS A 285       2.554  -4.071  13.661  1.00 95.15           C  
ATOM   2253  O   LYS A 285       2.971  -2.733  10.665  1.00 95.15           O  
ATOM   2254  CG  LYS A 285       1.573  -4.764  14.595  1.00 95.15           C  
ATOM   2255  CD  LYS A 285       0.163  -4.213  14.433  1.00 95.15           C  
ATOM   2256  CE  LYS A 285      -0.786  -4.786  15.477  1.00 95.15           C  
ATOM   2257  NZ  LYS A 285      -2.193  -4.340  15.252  1.00 95.15           N  
ATOM   2258  N   LEU A 286       4.657  -4.065  11.314  1.00 94.08           N  
ATOM   2259  CA  LEU A 286       5.641  -3.371  10.490  1.00 94.08           C  
ATOM   2260  C   LEU A 286       5.332  -3.551   9.008  1.00 94.08           C  
ATOM   2261  CB  LEU A 286       7.052  -3.882  10.795  1.00 94.08           C  
ATOM   2262  O   LEU A 286       5.436  -2.602   8.228  1.00 94.08           O  
ATOM   2263  CG  LEU A 286       7.632  -3.497  12.156  1.00 94.08           C  
ATOM   2264  CD1 LEU A 286       8.950  -4.226  12.396  1.00 94.08           C  
ATOM   2265  CD2 LEU A 286       7.826  -1.987  12.248  1.00 94.08           C  
ATOM   2266  N   ASP A 287       4.962  -4.768   8.635  1.00 92.53           N  
ATOM   2267  CA  ASP A 287       4.581  -5.042   7.253  1.00 92.53           C  
ATOM   2268  C   ASP A 287       3.344  -4.241   6.855  1.00 92.53           C  
ATOM   2269  CB  ASP A 287       4.326  -6.538   7.054  1.00 92.53           C  
ATOM   2270  O   ASP A 287       3.273  -3.709   5.746  1.00 92.53           O  
ATOM   2271  CG  ASP A 287       3.960  -6.891   5.623  1.00 92.53           C  
ATOM   2272  OD1 ASP A 287       4.831  -6.801   4.730  1.00 92.53           O  
ATOM   2273  OD2 ASP A 287       2.790  -7.260   5.385  1.00 92.53           O  
ATOM   2274  N   ALA A 288       2.372  -4.114   7.760  1.00 93.30           N  
ATOM   2275  CA  ALA A 288       1.151  -3.355   7.504  1.00 93.30           C  
ATOM   2276  C   ALA A 288       1.461  -1.882   7.257  1.00 93.30           C  
ATOM   2277  CB  ALA A 288       0.179  -3.502   8.673  1.00 93.30           C  
ATOM   2278  O   ALA A 288       0.894  -1.264   6.353  1.00 93.30           O  
ATOM   2279  N   ILE A 289       2.364  -1.319   8.042  1.00 93.67           N  
ATOM   2280  CA  ILE A 289       2.773   0.071   7.871  1.00 93.67           C  
ATOM   2281  C   ILE A 289       3.347   0.272   6.470  1.00 93.67           C  
ATOM   2282  CB  ILE A 289       3.808   0.491   8.939  1.00 93.67           C  
ATOM   2283  O   ILE A 289       2.935   1.184   5.748  1.00 93.67           O  
ATOM   2284  CG1 ILE A 289       3.150   0.559  10.322  1.00 93.67           C  
ATOM   2285  CG2 ILE A 289       4.449   1.833   8.571  1.00 93.67           C  
ATOM   2286  CD1 ILE A 289       4.139   0.700  11.471  1.00 93.67           C  
ATOM   2287  N   GLU A 290       4.184  -0.603   6.062  1.00 91.29           N  
ATOM   2288  CA  GLU A 290       4.835  -0.492   4.760  1.00 91.29           C  
ATOM   2289  C   GLU A 290       3.829  -0.657   3.624  1.00 91.29           C  
ATOM   2290  CB  GLU A 290       5.952  -1.530   4.627  1.00 91.29           C  
ATOM   2291  O   GLU A 290       3.989  -0.064   2.555  1.00 91.29           O  
ATOM   2292  CG  GLU A 290       7.188  -1.213   5.457  1.00 91.29           C  
ATOM   2293  CD  GLU A 290       8.319  -2.209   5.254  1.00 91.29           C  
ATOM   2294  OE1 GLU A 290       9.383  -2.059   5.897  1.00 91.29           O  
ATOM   2295  OE2 GLU A 290       8.140  -3.146   4.445  1.00 91.29           O  
ATOM   2296  N   ARG A 291       2.769  -1.380   3.826  1.00 91.67           N  
ATOM   2297  CA  ARG A 291       1.764  -1.673   2.809  1.00 91.67           C  
ATOM   2298  C   ARG A 291       0.758  -0.534   2.688  1.00 91.67           C  
ATOM   2299  CB  ARG A 291       1.038  -2.981   3.131  1.00 91.67           C  
ATOM   2300  O   ARG A 291       0.268  -0.245   1.594  1.00 91.67           O  
ATOM   2301  CG  ARG A 291       1.896  -4.223   2.948  1.00 91.67           C  
ATOM   2302  CD  ARG A 291       1.130  -5.493   3.293  1.00 91.67           C  
ATOM   2303  NE  ARG A 291       0.570  -5.436   4.640  1.00 91.67           N  
ATOM   2304  NH1 ARG A 291      -0.275  -7.586   4.602  1.00 91.67           N  
ATOM   2305  NH2 ARG A 291      -0.552  -6.273   6.461  1.00 91.67           N  
ATOM   2306  CZ  ARG A 291      -0.085  -6.432   5.231  1.00 91.67           C  
ATOM   2307  N   GLN A 292       0.492   0.082   3.837  1.00 93.78           N  
ATOM   2308  CA  GLN A 292      -0.674   0.957   3.894  1.00 93.78           C  
ATOM   2309  C   GLN A 292      -0.266   2.424   3.802  1.00 93.78           C  
ATOM   2310  CB  GLN A 292      -1.467   0.712   5.179  1.00 93.78           C  
ATOM   2311  O   GLN A 292      -1.054   3.267   3.368  1.00 93.78           O  
ATOM   2312  CG  GLN A 292      -2.141  -0.652   5.235  1.00 93.78           C  
ATOM   2313  CD  GLN A 292      -2.666  -0.990   6.618  1.00 93.78           C  
ATOM   2314  NE2 GLN A 292      -3.379  -2.107   6.724  1.00 93.78           N  
ATOM   2315  OE1 GLN A 292      -2.432  -0.255   7.582  1.00 93.78           O  
ATOM   2316  N   ILE A 293       0.926   2.765   4.225  1.00 95.72           N  
ATOM   2317  CA  ILE A 293       1.407   4.142   4.186  1.00 95.72           C  
ATOM   2318  C   ILE A 293       2.310   4.339   2.971  1.00 95.72           C  
ATOM   2319  CB  ILE A 293       2.162   4.513   5.482  1.00 95.72           C  
ATOM   2320  O   ILE A 293       3.243   3.564   2.751  1.00 95.72           O  
ATOM   2321  CG1 ILE A 293       1.230   4.402   6.694  1.00 95.72           C  
ATOM   2322  CG2 ILE A 293       2.758   5.920   5.376  1.00 95.72           C  
ATOM   2323  CD1 ILE A 293       1.877   4.807   8.012  1.00 95.72           C  
ATOM   2324  N   PRO A 294       2.112   5.406   2.191  1.00 96.00           N  
ATOM   2325  CA  PRO A 294       2.899   5.642   0.979  1.00 96.00           C  
ATOM   2326  C   PRO A 294       4.299   6.174   1.279  1.00 96.00           C  
ATOM   2327  CB  PRO A 294       2.072   6.681   0.217  1.00 96.00           C  
ATOM   2328  O   PRO A 294       4.533   6.734   2.353  1.00 96.00           O  
ATOM   2329  CG  PRO A 294       1.256   7.364   1.267  1.00 96.00           C  
ATOM   2330  CD  PRO A 294       0.994   6.387   2.378  1.00 96.00           C  
ATOM   2331  N   ASN A 295       5.143   5.979   0.299  1.00 96.55           N  
ATOM   2332  CA  ASN A 295       6.488   6.545   0.327  1.00 96.55           C  
ATOM   2333  C   ASN A 295       6.478   8.031  -0.022  1.00 96.55           C  
ATOM   2334  CB  ASN A 295       7.412   5.782  -0.624  1.00 96.55           C  
ATOM   2335  O   ASN A 295       5.805   8.446  -0.967  1.00 96.55           O  
ATOM   2336  CG  ASN A 295       8.871   6.151  -0.443  1.00 96.55           C  
ATOM   2337  ND2 ASN A 295       9.640   5.250   0.156  1.00 96.55           N  
ATOM   2338  OD1 ASN A 295       9.302   7.238  -0.837  1.00 96.55           O  
ATOM   2339  N   PHE A 296       7.294   8.836   0.740  1.00 96.53           N  
ATOM   2340  CA  PHE A 296       7.193  10.282   0.582  1.00 96.53           C  
ATOM   2341  C   PHE A 296       7.782  10.723  -0.753  1.00 96.53           C  
ATOM   2342  CB  PHE A 296       7.904  11.001   1.733  1.00 96.53           C  
ATOM   2343  O   PHE A 296       7.503  11.827  -1.226  1.00 96.53           O  
ATOM   2344  CG  PHE A 296       9.398  11.080   1.569  1.00 96.53           C  
ATOM   2345  CD1 PHE A 296      10.217  10.058   2.034  1.00 96.53           C  
ATOM   2346  CD2 PHE A 296       9.983  12.176   0.949  1.00 96.53           C  
ATOM   2347  CE1 PHE A 296      11.600  10.128   1.884  1.00 96.53           C  
ATOM   2348  CE2 PHE A 296      11.365  12.253   0.795  1.00 96.53           C  
ATOM   2349  CZ  PHE A 296      12.171  11.229   1.264  1.00 96.53           C  
ATOM   2350  N   LEU A 297       8.606   9.830  -1.432  1.00 97.04           N  
ATOM   2351  CA  LEU A 297       9.233  10.192  -2.698  1.00 97.04           C  
ATOM   2352  C   LEU A 297       8.242  10.070  -3.851  1.00 97.04           C  
ATOM   2353  CB  LEU A 297      10.454   9.308  -2.964  1.00 97.04           C  
ATOM   2354  O   LEU A 297       8.194  10.935  -4.728  1.00 97.04           O  
ATOM   2355  CG  LEU A 297      11.687   9.577  -2.099  1.00 97.04           C  
ATOM   2356  CD1 LEU A 297      12.776   8.551  -2.394  1.00 97.04           C  
ATOM   2357  CD2 LEU A 297      12.203  10.993  -2.328  1.00 97.04           C  
ATOM   2358  N   ASP A 298       7.392   9.084  -3.837  1.00 96.32           N  
ATOM   2359  CA  ASP A 298       6.518   8.900  -4.992  1.00 96.32           C  
ATOM   2360  C   ASP A 298       5.048   8.949  -4.581  1.00 96.32           C  
ATOM   2361  CB  ASP A 298       6.825   7.574  -5.691  1.00 96.32           C  
ATOM   2362  O   ASP A 298       4.159   8.919  -5.435  1.00 96.32           O  
ATOM   2363  CG  ASP A 298       6.694   6.374  -4.770  1.00 96.32           C  
ATOM   2364  OD1 ASP A 298       6.071   6.496  -3.693  1.00 96.32           O  
ATOM   2365  OD2 ASP A 298       7.221   5.297  -5.123  1.00 96.32           O  
ATOM   2366  N   GLY A 299       4.788   8.997  -3.297  1.00 95.56           N  
ATOM   2367  CA  GLY A 299       3.424   9.086  -2.801  1.00 95.56           C  
ATOM   2368  C   GLY A 299       2.620   7.822  -3.038  1.00 95.56           C  
ATOM   2369  O   GLY A 299       1.389   7.866  -3.100  1.00 95.56           O  
ATOM   2370  N   MET A 300       3.306   6.624  -3.236  1.00 95.33           N  
ATOM   2371  CA  MET A 300       2.618   5.381  -3.571  1.00 95.33           C  
ATOM   2372  C   MET A 300       2.875   4.314  -2.511  1.00 95.33           C  
ATOM   2373  CB  MET A 300       3.062   4.872  -4.943  1.00 95.33           C  
ATOM   2374  O   MET A 300       3.949   4.278  -1.909  1.00 95.33           O  
ATOM   2375  CG  MET A 300       2.727   5.817  -6.085  1.00 95.33           C  
ATOM   2376  SD  MET A 300       3.350   5.214  -7.702  1.00 95.33           S  
ATOM   2377  CE  MET A 300       2.889   6.612  -8.764  1.00 95.33           C  
ATOM   2378  N   THR A 301       1.834   3.486  -2.325  1.00 94.69           N  
ATOM   2379  CA  THR A 301       1.992   2.271  -1.533  1.00 94.69           C  
ATOM   2380  C   THR A 301       2.708   1.190  -2.338  1.00 94.69           C  
ATOM   2381  CB  THR A 301       0.631   1.738  -1.050  1.00 94.69           C  
ATOM   2382  O   THR A 301       2.899   1.334  -3.548  1.00 94.69           O  
ATOM   2383  CG2 THR A 301      -0.088   2.768  -0.185  1.00 94.69           C  
ATOM   2384  OG1 THR A 301      -0.186   1.431  -2.187  1.00 94.69           O  
ATOM   2385  N   ARG A 302       3.090   0.122  -1.635  1.00 93.25           N  
ATOM   2386  CA  ARG A 302       3.760  -0.986  -2.309  1.00 93.25           C  
ATOM   2387  C   ARG A 302       2.897  -1.544  -3.435  1.00 93.25           C  
ATOM   2388  CB  ARG A 302       4.102  -2.095  -1.311  1.00 93.25           C  
ATOM   2389  O   ARG A 302       3.392  -1.798  -4.536  1.00 93.25           O  
ATOM   2390  CG  ARG A 302       4.967  -3.202  -1.893  1.00 93.25           C  
ATOM   2391  CD  ARG A 302       5.268  -4.282  -0.864  1.00 93.25           C  
ATOM   2392  NE  ARG A 302       6.170  -3.799   0.177  1.00 93.25           N  
ATOM   2393  NH1 ARG A 302       6.563  -5.884   1.092  1.00 93.25           N  
ATOM   2394  NH2 ARG A 302       7.567  -4.026   1.985  1.00 93.25           N  
ATOM   2395  CZ  ARG A 302       6.765  -4.571   1.083  1.00 93.25           C  
ATOM   2396  N   ALA A 303       1.664  -1.696  -3.172  1.00 94.88           N  
ATOM   2397  CA  ALA A 303       0.746  -2.216  -4.183  1.00 94.88           C  
ATOM   2398  C   ALA A 303       0.684  -1.292  -5.395  1.00 94.88           C  
ATOM   2399  CB  ALA A 303      -0.648  -2.404  -3.589  1.00 94.88           C  
ATOM   2400  O   ALA A 303       0.747  -1.752  -6.538  1.00 94.88           O  
ATOM   2401  N   ARG A 304       0.647  -0.070  -5.145  1.00 95.48           N  
ATOM   2402  CA  ARG A 304       0.545   0.898  -6.232  1.00 95.48           C  
ATOM   2403  C   ARG A 304       1.823   0.922  -7.065  1.00 95.48           C  
ATOM   2404  CB  ARG A 304       0.252   2.296  -5.683  1.00 95.48           C  
ATOM   2405  O   ARG A 304       1.771   1.083  -8.286  1.00 95.48           O  
ATOM   2406  CG  ARG A 304      -1.163   2.464  -5.153  1.00 95.48           C  
ATOM   2407  CD  ARG A 304      -1.387   3.855  -4.574  1.00 95.48           C  
ATOM   2408  NE  ARG A 304      -1.373   4.880  -5.614  1.00 95.48           N  
ATOM   2409  NH1 ARG A 304      -1.426   6.663  -4.145  1.00 95.48           N  
ATOM   2410  NH2 ARG A 304      -1.378   7.035  -6.407  1.00 95.48           N  
ATOM   2411  CZ  ARG A 304      -1.392   6.190  -5.386  1.00 95.48           C  
ATOM   2412  N   ARG A 305       2.925   0.761  -6.495  1.00 96.42           N  
ATOM   2413  CA  ARG A 305       4.186   0.701  -7.227  1.00 96.42           C  
ATOM   2414  C   ARG A 305       4.239  -0.529  -8.127  1.00 96.42           C  
ATOM   2415  CB  ARG A 305       5.371   0.692  -6.258  1.00 96.42           C  
ATOM   2416  O   ARG A 305       4.692  -0.449  -9.271  1.00 96.42           O  
ATOM   2417  CG  ARG A 305       5.674   2.050  -5.644  1.00 96.42           C  
ATOM   2418  CD  ARG A 305       6.987   2.039  -4.873  1.00 96.42           C  
ATOM   2419  NE  ARG A 305       6.816   1.502  -3.526  1.00 96.42           N  
ATOM   2420  NH1 ARG A 305       8.964   1.995  -2.833  1.00 96.42           N  
ATOM   2421  NH2 ARG A 305       7.496   0.979  -1.396  1.00 96.42           N  
ATOM   2422  CZ  ARG A 305       7.759   1.493  -2.588  1.00 96.42           C  
ATOM   2423  N   LYS A 306       3.764  -1.644  -7.603  1.00 97.34           N  
ATOM   2424  CA  LYS A 306       3.709  -2.860  -8.409  1.00 97.34           C  
ATOM   2425  C   LYS A 306       2.776  -2.687  -9.604  1.00 97.34           C  
ATOM   2426  CB  LYS A 306       3.255  -4.048  -7.558  1.00 97.34           C  
ATOM   2427  O   LYS A 306       3.109  -3.089 -10.721  1.00 97.34           O  
ATOM   2428  CG  LYS A 306       4.290  -4.515  -6.545  1.00 97.34           C  
ATOM   2429  CD  LYS A 306       3.820  -5.755  -5.796  1.00 97.34           C  
ATOM   2430  CE  LYS A 306       4.842  -6.206  -4.762  1.00 97.34           C  
ATOM   2431  NZ  LYS A 306       5.646  -7.367  -5.247  1.00 97.34           N  
ATOM   2432  N   ILE A 307       1.660  -2.041  -9.300  1.00 97.59           N  
ATOM   2433  CA  ILE A 307       0.666  -1.818 -10.344  1.00 97.59           C  
ATOM   2434  C   ILE A 307       1.251  -0.919 -11.430  1.00 97.59           C  
ATOM   2435  CB  ILE A 307      -0.626  -1.194  -9.770  1.00 97.59           C  
ATOM   2436  O   ILE A 307       1.135  -1.218 -12.621  1.00 97.59           O  
ATOM   2437  CG1 ILE A 307      -1.391  -2.225  -8.933  1.00 97.59           C  
ATOM   2438  CG2 ILE A 307      -1.505  -0.641 -10.896  1.00 97.59           C  
ATOM   2439  CD1 ILE A 307      -2.482  -1.624  -8.057  1.00 97.59           C  
ATOM   2440  N   LEU A 308       1.887   0.136 -11.042  1.00 97.62           N  
ATOM   2441  CA  LEU A 308       2.488   1.039 -12.018  1.00 97.62           C  
ATOM   2442  C   LEU A 308       3.595   0.337 -12.797  1.00 97.62           C  
ATOM   2443  CB  LEU A 308       3.046   2.284 -11.324  1.00 97.62           C  
ATOM   2444  O   LEU A 308       3.622   0.389 -14.029  1.00 97.62           O  
ATOM   2445  CG  LEU A 308       3.785   3.283 -12.216  1.00 97.62           C  
ATOM   2446  CD1 LEU A 308       2.866   3.784 -13.325  1.00 97.62           C  
ATOM   2447  CD2 LEU A 308       4.316   4.448 -11.388  1.00 97.62           C  
ATOM   2448  N   ALA A 309       4.496  -0.308 -12.098  1.00 97.46           N  
ATOM   2449  CA  ALA A 309       5.588  -1.022 -12.755  1.00 97.46           C  
ATOM   2450  C   ALA A 309       5.053  -2.075 -13.721  1.00 97.46           C  
ATOM   2451  CB  ALA A 309       6.500  -1.670 -11.717  1.00 97.46           C  
ATOM   2452  O   ALA A 309       5.536  -2.194 -14.850  1.00 97.46           O  
ATOM   2453  N   GLY A 310       4.083  -2.865 -13.246  1.00 97.38           N  
ATOM   2454  CA  GLY A 310       3.445  -3.839 -14.116  1.00 97.38           C  
ATOM   2455  C   GLY A 310       2.765  -3.211 -15.317  1.00 97.38           C  
ATOM   2456  O   GLY A 310       2.860  -3.729 -16.432  1.00 97.38           O  
ATOM   2457  N   GLY A 311       2.124  -2.080 -15.072  1.00 97.36           N  
ATOM   2458  CA  GLY A 311       1.461  -1.365 -16.150  1.00 97.36           C  
ATOM   2459  C   GLY A 311       2.420  -0.869 -17.215  1.00 97.36           C  
ATOM   2460  O   GLY A 311       2.163  -1.025 -18.411  1.00 97.36           O  
ATOM   2461  N   VAL A 312       3.539  -0.280 -16.782  1.00 96.69           N  
ATOM   2462  CA  VAL A 312       4.542   0.227 -17.714  1.00 96.69           C  
ATOM   2463  C   VAL A 312       5.082  -0.918 -18.566  1.00 96.69           C  
ATOM   2464  CB  VAL A 312       5.700   0.932 -16.972  1.00 96.69           C  
ATOM   2465  O   VAL A 312       5.262  -0.768 -19.777  1.00 96.69           O  
ATOM   2466  CG1 VAL A 312       6.870   1.189 -17.920  1.00 96.69           C  
ATOM   2467  CG2 VAL A 312       5.216   2.240 -16.349  1.00 96.69           C  
ATOM   2468  N   LYS A 313       5.251  -2.059 -17.965  1.00 95.35           N  
ATOM   2469  CA  LYS A 313       5.766  -3.234 -18.662  1.00 95.35           C  
ATOM   2470  C   LYS A 313       4.699  -3.853 -19.560  1.00 95.35           C  
ATOM   2471  CB  LYS A 313       6.275  -4.272 -17.661  1.00 95.35           C  
ATOM   2472  O   LYS A 313       4.963  -4.162 -20.723  1.00 95.35           O  
ATOM   2473  CG  LYS A 313       6.947  -5.475 -18.305  1.00 95.35           C  
ATOM   2474  CD  LYS A 313       7.522  -6.421 -17.258  1.00 95.35           C  
ATOM   2475  CE  LYS A 313       8.166  -7.642 -17.900  1.00 95.35           C  
ATOM   2476  NZ  LYS A 313       8.750  -8.562 -16.879  1.00 95.35           N  
ATOM   2477  N   CYS A 314       3.577  -4.050 -19.068  1.00 96.34           N  
ATOM   2478  CA  CYS A 314       2.494  -4.734 -19.765  1.00 96.34           C  
ATOM   2479  C   CYS A 314       2.057  -3.951 -20.997  1.00 96.34           C  
ATOM   2480  CB  CYS A 314       1.302  -4.941 -18.831  1.00 96.34           C  
ATOM   2481  O   CYS A 314       1.762  -4.538 -22.039  1.00 96.34           O  
ATOM   2482  SG  CYS A 314      -0.095  -5.782 -19.609  1.00 96.34           S  
ATOM   2483  N   PHE A 315       2.059  -2.611 -20.917  1.00 96.41           N  
ATOM   2484  CA  PHE A 315       1.488  -1.788 -21.977  1.00 96.41           C  
ATOM   2485  C   PHE A 315       2.587  -1.137 -22.808  1.00 96.41           C  
ATOM   2486  CB  PHE A 315       0.569  -0.713 -21.388  1.00 96.41           C  
ATOM   2487  O   PHE A 315       2.316  -0.246 -23.615  1.00 96.41           O  
ATOM   2488  CG  PHE A 315      -0.661  -1.266 -20.719  1.00 96.41           C  
ATOM   2489  CD1 PHE A 315      -1.743  -1.702 -21.473  1.00 96.41           C  
ATOM   2490  CD2 PHE A 315      -0.734  -1.349 -19.335  1.00 96.41           C  
ATOM   2491  CE1 PHE A 315      -2.882  -2.215 -20.856  1.00 96.41           C  
ATOM   2492  CE2 PHE A 315      -1.869  -1.860 -18.711  1.00 96.41           C  
ATOM   2493  CZ  PHE A 315      -2.942  -2.291 -19.474  1.00 96.41           C  
ATOM   2494  N   ALA A 316       3.851  -1.526 -22.707  1.00 92.41           N  
ATOM   2495  CA  ALA A 316       5.012  -0.919 -23.353  1.00 92.41           C  
ATOM   2496  C   ALA A 316       4.917  -1.034 -24.871  1.00 92.41           C  
ATOM   2497  CB  ALA A 316       6.299  -1.570 -22.852  1.00 92.41           C  
ATOM   2498  O   ALA A 316       5.137  -0.056 -25.589  1.00 92.41           O  
ATOM   2499  N   SER A 317       4.563  -2.264 -25.380  1.00 89.13           N  
ATOM   2500  CA  SER A 317       4.593  -2.498 -26.820  1.00 89.13           C  
ATOM   2501  C   SER A 317       3.264  -2.123 -27.468  1.00 89.13           C  
ATOM   2502  CB  SER A 317       4.920  -3.962 -27.119  1.00 89.13           C  
ATOM   2503  O   SER A 317       3.239  -1.569 -28.569  1.00 89.13           O  
ATOM   2504  OG  SER A 317       4.002  -4.825 -26.470  1.00 89.13           O  
ATOM   2505  N   ASN A 318       2.191  -2.470 -26.765  1.00 89.27           N  
ATOM   2506  CA  ASN A 318       0.828  -2.248 -27.235  1.00 89.27           C  
ATOM   2507  C   ASN A 318      -0.086  -1.779 -26.107  1.00 89.27           C  
ATOM   2508  CB  ASN A 318       0.268  -3.519 -27.878  1.00 89.27           C  
ATOM   2509  O   ASN A 318      -0.446  -2.564 -25.227  1.00 89.27           O  
ATOM   2510  CG  ASN A 318      -1.035  -3.276 -28.614  1.00 89.27           C  
ATOM   2511  ND2 ASN A 318      -1.579  -4.326 -29.219  1.00 89.27           N  
ATOM   2512  OD1 ASN A 318      -1.548  -2.154 -28.640  1.00 89.27           O  
ATOM   2513  N   ASN A 319      -0.457  -0.441 -26.171  1.00 94.22           N  
ATOM   2514  CA  ASN A 319      -1.277   0.165 -25.128  1.00 94.22           C  
ATOM   2515  C   ASN A 319      -2.761  -0.111 -25.349  1.00 94.22           C  
ATOM   2516  CB  ASN A 319      -1.023   1.672 -25.054  1.00 94.22           C  
ATOM   2517  O   ASN A 319      -3.589   0.796 -25.244  1.00 94.22           O  
ATOM   2518  CG  ASN A 319      -1.456   2.273 -23.731  1.00 94.22           C  
ATOM   2519  ND2 ASN A 319      -1.776   3.562 -23.742  1.00 94.22           N  
ATOM   2520  OD1 ASN A 319      -1.502   1.585 -22.708  1.00 94.22           O  
ATOM   2521  N   ARG A 320      -3.112  -1.365 -25.622  1.00 94.38           N  
ATOM   2522  CA  ARG A 320      -4.498  -1.785 -25.802  1.00 94.38           C  
ATOM   2523  C   ARG A 320      -5.173  -2.037 -24.458  1.00 94.38           C  
ATOM   2524  CB  ARG A 320      -4.570  -3.043 -26.669  1.00 94.38           C  
ATOM   2525  O   ARG A 320      -4.511  -2.404 -23.484  1.00 94.38           O  
ATOM   2526  CG  ARG A 320      -4.206  -2.809 -28.126  1.00 94.38           C  
ATOM   2527  CD  ARG A 320      -4.426  -4.057 -28.970  1.00 94.38           C  
ATOM   2528  NE  ARG A 320      -4.053  -3.838 -30.365  1.00 94.38           N  
ATOM   2529  NH1 ARG A 320      -4.636  -5.959 -31.070  1.00 94.38           N  
ATOM   2530  NH2 ARG A 320      -3.793  -4.440 -32.566  1.00 94.38           N  
ATOM   2531  CZ  ARG A 320      -4.162  -4.746 -31.330  1.00 94.38           C  
ATOM   2532  N   GLU A 321      -6.498  -1.775 -24.488  1.00 95.74           N  
ATOM   2533  CA  GLU A 321      -7.257  -1.948 -23.253  1.00 95.74           C  
ATOM   2534  C   GLU A 321      -7.231  -3.402 -22.789  1.00 95.74           C  
ATOM   2535  CB  GLU A 321      -8.702  -1.482 -23.441  1.00 95.74           C  
ATOM   2536  O   GLU A 321      -7.228  -4.321 -23.610  1.00 95.74           O  
ATOM   2537  CG  GLU A 321      -9.493  -2.315 -24.439  1.00 95.74           C  
ATOM   2538  CD  GLU A 321     -10.894  -1.779 -24.691  1.00 95.74           C  
ATOM   2539  OE1 GLU A 321     -11.727  -2.510 -25.274  1.00 95.74           O  
ATOM   2540  OE2 GLU A 321     -11.159  -0.619 -24.304  1.00 95.74           O  
ATOM   2541  N   ARG A 322      -7.129  -3.566 -21.487  1.00 97.09           N  
ATOM   2542  CA  ARG A 322      -7.148  -4.876 -20.843  1.00 97.09           C  
ATOM   2543  C   ARG A 322      -8.124  -4.897 -19.672  1.00 97.09           C  
ATOM   2544  CB  ARG A 322      -5.746  -5.259 -20.364  1.00 97.09           C  
ATOM   2545  O   ARG A 322      -8.221  -3.924 -18.921  1.00 97.09           O  
ATOM   2546  CG  ARG A 322      -4.788  -5.620 -21.488  1.00 97.09           C  
ATOM   2547  CD  ARG A 322      -3.503  -6.241 -20.956  1.00 97.09           C  
ATOM   2548  NE  ARG A 322      -2.588  -6.594 -22.038  1.00 97.09           N  
ATOM   2549  NH1 ARG A 322      -1.684  -8.423 -20.953  1.00 97.09           N  
ATOM   2550  NH2 ARG A 322      -0.956  -7.853 -23.051  1.00 97.09           N  
ATOM   2551  CZ  ARG A 322      -1.745  -7.623 -22.011  1.00 97.09           C  
ATOM   2552  N   LYS A 323      -8.784  -5.999 -19.594  1.00 97.94           N  
ATOM   2553  CA  LYS A 323      -9.672  -6.143 -18.445  1.00 97.94           C  
ATOM   2554  C   LYS A 323      -8.890  -6.089 -17.135  1.00 97.94           C  
ATOM   2555  CB  LYS A 323     -10.458  -7.452 -18.533  1.00 97.94           C  
ATOM   2556  O   LYS A 323      -7.761  -6.578 -17.060  1.00 97.94           O  
ATOM   2557  CG  LYS A 323     -11.486  -7.483 -19.654  1.00 97.94           C  
ATOM   2558  CD  LYS A 323     -12.281  -8.782 -19.647  1.00 97.94           C  
ATOM   2559  CE  LYS A 323     -13.331  -8.802 -20.751  1.00 97.94           C  
ATOM   2560  NZ  LYS A 323     -14.061 -10.103 -20.797  1.00 97.94           N  
ATOM   2561  N   VAL A 324      -9.516  -5.543 -16.132  1.00 97.96           N  
ATOM   2562  CA  VAL A 324      -8.857  -5.303 -14.853  1.00 97.96           C  
ATOM   2563  C   VAL A 324      -8.387  -6.628 -14.257  1.00 97.96           C  
ATOM   2564  CB  VAL A 324      -9.791  -4.574 -13.861  1.00 97.96           C  
ATOM   2565  O   VAL A 324      -7.259  -6.732 -13.771  1.00 97.96           O  
ATOM   2566  CG1 VAL A 324      -9.198  -4.587 -12.453  1.00 97.96           C  
ATOM   2567  CG2 VAL A 324     -10.046  -3.141 -14.324  1.00 97.96           C  
ATOM   2568  N   PHE A 325      -9.206  -7.678 -14.330  1.00 97.06           N  
ATOM   2569  CA  PHE A 325      -8.814  -8.949 -13.731  1.00 97.06           C  
ATOM   2570  C   PHE A 325      -7.609  -9.540 -14.454  1.00 97.06           C  
ATOM   2571  CB  PHE A 325      -9.981  -9.941 -13.760  1.00 97.06           C  
ATOM   2572  O   PHE A 325      -6.751 -10.168 -13.830  1.00 97.06           O  
ATOM   2573  CG  PHE A 325     -10.107 -10.693 -15.057  1.00 97.06           C  
ATOM   2574  CD1 PHE A 325     -10.874 -10.186 -16.099  1.00 97.06           C  
ATOM   2575  CD2 PHE A 325      -9.458 -11.908 -15.235  1.00 97.06           C  
ATOM   2576  CE1 PHE A 325     -10.993 -10.880 -17.301  1.00 97.06           C  
ATOM   2577  CE2 PHE A 325      -9.572 -12.607 -16.433  1.00 97.06           C  
ATOM   2578  CZ  PHE A 325     -10.341 -12.092 -17.464  1.00 97.06           C  
ATOM   2579  N   GLN A 326      -7.540  -9.407 -15.844  1.00 97.28           N  
ATOM   2580  CA  GLN A 326      -6.397  -9.891 -16.611  1.00 97.28           C  
ATOM   2581  C   GLN A 326      -5.132  -9.109 -16.266  1.00 97.28           C  
ATOM   2582  CB  GLN A 326      -6.678  -9.798 -18.112  1.00 97.28           C  
ATOM   2583  O   GLN A 326      -4.066  -9.697 -16.075  1.00 97.28           O  
ATOM   2584  CG  GLN A 326      -7.754 -10.760 -18.596  1.00 97.28           C  
ATOM   2585  CD  GLN A 326      -8.102 -10.563 -20.060  1.00 97.28           C  
ATOM   2586  NE2 GLN A 326      -8.420 -11.656 -20.746  1.00 97.28           N  
ATOM   2587  OE1 GLN A 326      -8.085  -9.438 -20.570  1.00 97.28           O  
ATOM   2588  N   PHE A 327      -5.358  -7.831 -16.218  1.00 97.84           N  
ATOM   2589  CA  PHE A 327      -4.215  -7.007 -15.841  1.00 97.84           C  
ATOM   2590  C   PHE A 327      -3.752  -7.337 -14.428  1.00 97.84           C  
ATOM   2591  CB  PHE A 327      -4.566  -5.519 -15.944  1.00 97.84           C  
ATOM   2592  O   PHE A 327      -2.551  -7.458 -14.174  1.00 97.84           O  
ATOM   2593  CG  PHE A 327      -3.452  -4.602 -15.518  1.00 97.84           C  
ATOM   2594  CD1 PHE A 327      -3.682  -3.588 -14.595  1.00 97.84           C  
ATOM   2595  CD2 PHE A 327      -2.174  -4.753 -16.040  1.00 97.84           C  
ATOM   2596  CE1 PHE A 327      -2.652  -2.738 -14.199  1.00 97.84           C  
ATOM   2597  CE2 PHE A 327      -1.140  -3.907 -15.648  1.00 97.84           C  
ATOM   2598  CZ  PHE A 327      -1.382  -2.899 -14.728  1.00 97.84           C  
ATOM   2599  N   GLY A 328      -4.693  -7.461 -13.513  1.00 97.55           N  
ATOM   2600  CA  GLY A 328      -4.344  -7.873 -12.162  1.00 97.55           C  
ATOM   2601  C   GLY A 328      -3.556  -9.168 -12.119  1.00 97.55           C  
ATOM   2602  O   GLY A 328      -2.582  -9.284 -11.372  1.00 97.55           O  
ATOM   2603  N   GLY A 329      -3.975 -10.167 -12.939  1.00 97.22           N  
ATOM   2604  CA  GLY A 329      -3.233 -11.411 -13.061  1.00 97.22           C  
ATOM   2605  C   GLY A 329      -1.809 -11.212 -13.544  1.00 97.22           C  
ATOM   2606  O   GLY A 329      -0.881 -11.844 -13.036  1.00 97.22           O  
ATOM   2607  N   TYR A 330      -1.665 -10.314 -14.482  1.00 97.15           N  
ATOM   2608  CA  TYR A 330      -0.344  -9.985 -15.005  1.00 97.15           C  
ATOM   2609  C   TYR A 330       0.545  -9.403 -13.913  1.00 97.15           C  
ATOM   2610  CB  TYR A 330      -0.457  -8.996 -16.168  1.00 97.15           C  
ATOM   2611  O   TYR A 330       1.695  -9.819 -13.752  1.00 97.15           O  
ATOM   2612  CG  TYR A 330       0.865  -8.675 -16.823  1.00 97.15           C  
ATOM   2613  CD1 TYR A 330       1.680  -7.659 -16.330  1.00 97.15           C  
ATOM   2614  CD2 TYR A 330       1.301  -9.386 -17.936  1.00 97.15           C  
ATOM   2615  CE1 TYR A 330       2.898  -7.358 -16.931  1.00 97.15           C  
ATOM   2616  CE2 TYR A 330       2.517  -9.094 -18.545  1.00 97.15           C  
ATOM   2617  OH  TYR A 330       4.512  -7.787 -18.634  1.00 97.15           O  
ATOM   2618  CZ  TYR A 330       3.307  -8.081 -18.036  1.00 97.15           C  
ATOM   2619  N   VAL A 331       0.059  -8.484 -13.159  1.00 97.14           N  
ATOM   2620  CA  VAL A 331       0.813  -7.843 -12.087  1.00 97.14           C  
ATOM   2621  C   VAL A 331       1.172  -8.875 -11.020  1.00 97.14           C  
ATOM   2622  CB  VAL A 331       0.022  -6.676 -11.456  1.00 97.14           C  
ATOM   2623  O   VAL A 331       2.315  -8.929 -10.560  1.00 97.14           O  
ATOM   2624  CG1 VAL A 331       0.754  -6.126 -10.233  1.00 97.14           C  
ATOM   2625  CG2 VAL A 331      -0.210  -5.571 -12.485  1.00 97.14           C  
ATOM   2626  N   ALA A 332       0.217  -9.692 -10.639  1.00 95.96           N  
ATOM   2627  CA  ALA A 332       0.446 -10.718  -9.625  1.00 95.96           C  
ATOM   2628  C   ALA A 332       1.581 -11.652 -10.035  1.00 95.96           C  
ATOM   2629  CB  ALA A 332      -0.832 -11.516  -9.378  1.00 95.96           C  
ATOM   2630  O   ALA A 332       2.430 -12.005  -9.214  1.00 95.96           O  
ATOM   2631  N   ASP A 333       1.680 -11.928 -11.284  1.00 94.93           N  
ATOM   2632  CA  ASP A 333       2.657 -12.872 -11.816  1.00 94.93           C  
ATOM   2633  C   ASP A 333       4.028 -12.216 -11.970  1.00 94.93           C  
ATOM   2634  CB  ASP A 333       2.188 -13.431 -13.161  1.00 94.93           C  
ATOM   2635  O   ASP A 333       5.042 -12.781 -11.555  1.00 94.93           O  
ATOM   2636  CG  ASP A 333       3.128 -14.481 -13.727  1.00 94.93           C  
ATOM   2637  OD1 ASP A 333       3.726 -15.250 -12.945  1.00 94.93           O  
ATOM   2638  OD2 ASP A 333       3.273 -14.538 -14.968  1.00 94.93           O  
ATOM   2639  N   HIS A 334       4.078 -10.996 -12.487  1.00 94.60           N  
ATOM   2640  CA  HIS A 334       5.341 -10.409 -12.920  1.00 94.60           C  
ATOM   2641  C   HIS A 334       5.929  -9.509 -11.838  1.00 94.60           C  
ATOM   2642  CB  HIS A 334       5.147  -9.617 -14.214  1.00 94.60           C  
ATOM   2643  O   HIS A 334       7.122  -9.198 -11.866  1.00 94.60           O  
ATOM   2644  CG  HIS A 334       4.866 -10.475 -15.406  1.00 94.60           C  
ATOM   2645  CD2 HIS A 334       5.651 -10.831 -16.450  1.00 94.60           C  
ATOM   2646  ND1 HIS A 334       3.643 -11.073 -15.620  1.00 94.60           N  
ATOM   2647  CE1 HIS A 334       3.689 -11.763 -16.748  1.00 94.60           C  
ATOM   2648  NE2 HIS A 334       4.896 -11.633 -17.271  1.00 94.60           N  
ATOM   2649  N   MET A 335       5.021  -9.078 -10.905  1.00 96.13           N  
ATOM   2650  CA  MET A 335       5.505  -8.212  -9.834  1.00 96.13           C  
ATOM   2651  C   MET A 335       5.475  -8.935  -8.492  1.00 96.13           C  
ATOM   2652  CB  MET A 335       4.671  -6.932  -9.758  1.00 96.13           C  
ATOM   2653  O   MET A 335       5.679  -8.319  -7.445  1.00 96.13           O  
ATOM   2654  CG  MET A 335       4.719  -6.092 -11.023  1.00 96.13           C  
ATOM   2655  SD  MET A 335       6.424  -5.570 -11.456  1.00 96.13           S  
ATOM   2656  CE  MET A 335       6.680  -6.537 -12.970  1.00 96.13           C  
ATOM   2657  N   PHE A 336       5.194 -10.281  -8.461  1.00 93.21           N  
ATOM   2658  CA  PHE A 336       5.240 -11.159  -7.298  1.00 93.21           C  
ATOM   2659  C   PHE A 336       4.319 -10.649  -6.197  1.00 93.21           C  
ATOM   2660  CB  PHE A 336       6.673 -11.280  -6.770  1.00 93.21           C  
ATOM   2661  O   PHE A 336       4.716 -10.575  -5.033  1.00 93.21           O  
ATOM   2662  CG  PHE A 336       7.657 -11.780  -7.793  1.00 93.21           C  
ATOM   2663  CD1 PHE A 336       7.804 -13.141  -8.029  1.00 93.21           C  
ATOM   2664  CD2 PHE A 336       8.436 -10.888  -8.518  1.00 93.21           C  
ATOM   2665  CE1 PHE A 336       8.714 -13.607  -8.975  1.00 93.21           C  
ATOM   2666  CE2 PHE A 336       9.348 -11.346  -9.465  1.00 93.21           C  
ATOM   2667  CZ  PHE A 336       9.486 -12.706  -9.691  1.00 93.21           C  
ATOM   2668  N   TYR A 337       3.167 -10.266  -6.597  1.00 91.37           N  
ATOM   2669  CA  TYR A 337       2.163  -9.862  -5.619  1.00 91.37           C  
ATOM   2670  C   TYR A 337       1.634 -11.068  -4.851  1.00 91.37           C  
ATOM   2671  CB  TYR A 337       1.005  -9.133  -6.307  1.00 91.37           C  
ATOM   2672  O   TYR A 337       1.111 -12.011  -5.448  1.00 91.37           O  
ATOM   2673  CG  TYR A 337       0.028  -8.502  -5.345  1.00 91.37           C  
ATOM   2674  CD1 TYR A 337      -1.178  -9.127  -5.036  1.00 91.37           C  
ATOM   2675  CD2 TYR A 337       0.308  -7.279  -4.744  1.00 91.37           C  
ATOM   2676  CE1 TYR A 337      -2.082  -8.548  -4.151  1.00 91.37           C  
ATOM   2677  CE2 TYR A 337      -0.588  -6.691  -3.858  1.00 91.37           C  
ATOM   2678  OH  TYR A 337      -2.670  -6.754  -2.692  1.00 91.37           O  
ATOM   2679  CZ  TYR A 337      -1.779  -7.332  -3.568  1.00 91.37           C  
ATOM   2680  N   HIS A 338       1.776 -11.161  -3.521  1.00 82.93           N  
ATOM   2681  CA  HIS A 338       1.542 -12.352  -2.712  1.00 82.93           C  
ATOM   2682  C   HIS A 338       0.225 -12.251  -1.950  1.00 82.93           C  
ATOM   2683  CB  HIS A 338       2.698 -12.570  -1.734  1.00 82.93           C  
ATOM   2684  O   HIS A 338      -0.113 -13.140  -1.166  1.00 82.93           O  
ATOM   2685  CG  HIS A 338       4.026 -12.735  -2.402  1.00 82.93           C  
ATOM   2686  CD2 HIS A 338       5.151 -11.984  -2.343  1.00 82.93           C  
ATOM   2687  ND1 HIS A 338       4.305 -13.781  -3.255  1.00 82.93           N  
ATOM   2688  CE1 HIS A 338       5.548 -13.666  -3.692  1.00 82.93           C  
ATOM   2689  NE2 HIS A 338       6.083 -12.583  -3.154  1.00 82.93           N  
ATOM   2690  N   HIS A 339      -0.514 -11.190  -2.238  1.00 82.60           N  
ATOM   2691  CA  HIS A 339      -1.751 -11.013  -1.485  1.00 82.60           C  
ATOM   2692  C   HIS A 339      -2.969 -11.329  -2.346  1.00 82.60           C  
ATOM   2693  CB  HIS A 339      -1.847  -9.587  -0.941  1.00 82.60           C  
ATOM   2694  O   HIS A 339      -2.830 -11.790  -3.481  1.00 82.60           O  
ATOM   2695  CG  HIS A 339      -0.642  -9.157  -0.167  1.00 82.60           C  
ATOM   2696  CD2 HIS A 339       0.293  -8.214  -0.429  1.00 82.60           C  
ATOM   2697  ND1 HIS A 339      -0.290  -9.726   1.038  1.00 82.60           N  
ATOM   2698  CE1 HIS A 339       0.813  -9.149   1.485  1.00 82.60           C  
ATOM   2699  NE2 HIS A 339       1.188  -8.228   0.613  1.00 82.60           N  
ATOM   2700  N   GLY A 340      -4.132 -11.078  -1.793  1.00 82.63           N  
ATOM   2701  CA  GLY A 340      -5.358 -11.491  -2.457  1.00 82.63           C  
ATOM   2702  C   GLY A 340      -5.631 -10.724  -3.737  1.00 82.63           C  
ATOM   2703  O   GLY A 340      -5.347  -9.527  -3.823  1.00 82.63           O  
ATOM   2704  N   ASP A 341      -6.132 -11.364  -4.777  1.00 88.87           N  
ATOM   2705  CA  ASP A 341      -6.431 -10.759  -6.071  1.00 88.87           C  
ATOM   2706  C   ASP A 341      -7.461  -9.641  -5.930  1.00 88.87           C  
ATOM   2707  CB  ASP A 341      -6.934 -11.817  -7.055  1.00 88.87           C  
ATOM   2708  O   ASP A 341      -7.412  -8.649  -6.660  1.00 88.87           O  
ATOM   2709  CG  ASP A 341      -8.194 -12.519  -6.578  1.00 88.87           C  
ATOM   2710  OD1 ASP A 341      -8.173 -13.138  -5.492  1.00 88.87           O  
ATOM   2711  OD2 ASP A 341      -9.215 -12.455  -7.295  1.00 88.87           O  
ATOM   2712  N   MET A 342      -8.370  -9.781  -5.009  1.00 91.27           N  
ATOM   2713  CA  MET A 342      -9.410  -8.772  -4.830  1.00 91.27           C  
ATOM   2714  C   MET A 342      -8.802  -7.427  -4.446  1.00 91.27           C  
ATOM   2715  CB  MET A 342     -10.413  -9.216  -3.764  1.00 91.27           C  
ATOM   2716  O   MET A 342      -9.208  -6.387  -4.968  1.00 91.27           O  
ATOM   2717  CG  MET A 342     -11.629  -8.311  -3.652  1.00 91.27           C  
ATOM   2718  SD  MET A 342     -12.970  -9.058  -2.646  1.00 91.27           S  
ATOM   2719  CE  MET A 342     -12.107  -9.262  -1.063  1.00 91.27           C  
ATOM   2720  N   SER A 343      -7.907  -7.530  -3.489  1.00 91.53           N  
ATOM   2721  CA  SER A 343      -7.223  -6.316  -3.056  1.00 91.53           C  
ATOM   2722  C   SER A 343      -6.501  -5.644  -4.218  1.00 91.53           C  
ATOM   2723  CB  SER A 343      -6.226  -6.632  -1.940  1.00 91.53           C  
ATOM   2724  O   SER A 343      -6.547  -4.420  -4.360  1.00 91.53           O  
ATOM   2725  OG  SER A 343      -5.557  -5.456  -1.516  1.00 91.53           O  
ATOM   2726  N   LEU A 344      -5.857  -6.417  -5.026  1.00 95.61           N  
ATOM   2727  CA  LEU A 344      -5.123  -5.905  -6.178  1.00 95.61           C  
ATOM   2728  C   LEU A 344      -6.072  -5.267  -7.187  1.00 95.61           C  
ATOM   2729  CB  LEU A 344      -4.327  -7.028  -6.848  1.00 95.61           C  
ATOM   2730  O   LEU A 344      -5.834  -4.148  -7.649  1.00 95.61           O  
ATOM   2731  CG  LEU A 344      -3.441  -6.620  -8.027  1.00 95.61           C  
ATOM   2732  CD1 LEU A 344      -2.445  -5.549  -7.596  1.00 95.61           C  
ATOM   2733  CD2 LEU A 344      -2.715  -7.835  -8.595  1.00 95.61           C  
ATOM   2734  N   ASN A 345      -7.131  -5.899  -7.527  1.00 96.58           N  
ATOM   2735  CA  ASN A 345      -8.109  -5.382  -8.479  1.00 96.58           C  
ATOM   2736  C   ASN A 345      -8.751  -4.092  -7.977  1.00 96.58           C  
ATOM   2737  CB  ASN A 345      -9.183  -6.433  -8.768  1.00 96.58           C  
ATOM   2738  O   ASN A 345      -8.950  -3.152  -8.748  1.00 96.58           O  
ATOM   2739  CG  ASN A 345      -8.660  -7.591  -9.595  1.00 96.58           C  
ATOM   2740  ND2 ASN A 345      -9.268  -8.759  -9.431  1.00 96.58           N  
ATOM   2741  OD1 ASN A 345      -7.715  -7.437 -10.374  1.00 96.58           O  
ATOM   2742  N   THR A 346      -9.036  -4.047  -6.738  1.00 95.03           N  
ATOM   2743  CA  THR A 346      -9.614  -2.842  -6.153  1.00 95.03           C  
ATOM   2744  C   THR A 346      -8.641  -1.671  -6.257  1.00 95.03           C  
ATOM   2745  CB  THR A 346      -9.996  -3.066  -4.678  1.00 95.03           C  
ATOM   2746  O   THR A 346      -9.047  -0.545  -6.552  1.00 95.03           O  
ATOM   2747  CG2 THR A 346     -10.558  -1.792  -4.057  1.00 95.03           C  
ATOM   2748  OG1 THR A 346     -10.986  -4.099  -4.599  1.00 95.03           O  
ATOM   2749  N   SER A 347      -7.378  -1.957  -6.022  1.00 95.04           N  
ATOM   2750  CA  SER A 347      -6.358  -0.919  -6.120  1.00 95.04           C  
ATOM   2751  C   SER A 347      -6.221  -0.412  -7.552  1.00 95.04           C  
ATOM   2752  CB  SER A 347      -5.009  -1.444  -5.625  1.00 95.04           C  
ATOM   2753  O   SER A 347      -6.020   0.783  -7.776  1.00 95.04           O  
ATOM   2754  OG  SER A 347      -5.055  -1.717  -4.235  1.00 95.04           O  
ATOM   2755  N   ILE A 348      -6.322  -1.313  -8.525  1.00 97.08           N  
ATOM   2756  CA  ILE A 348      -6.261  -0.936  -9.932  1.00 97.08           C  
ATOM   2757  C   ILE A 348      -7.451  -0.044 -10.280  1.00 97.08           C  
ATOM   2758  CB  ILE A 348      -6.236  -2.179 -10.850  1.00 97.08           C  
ATOM   2759  O   ILE A 348      -7.291   0.983 -10.943  1.00 97.08           O  
ATOM   2760  CG1 ILE A 348      -4.907  -2.928 -10.698  1.00 97.08           C  
ATOM   2761  CG2 ILE A 348      -6.475  -1.777 -12.309  1.00 97.08           C  
ATOM   2762  CD1 ILE A 348      -4.898  -4.308 -11.342  1.00 97.08           C  
ATOM   2763  N   ILE A 349      -8.597  -0.389  -9.817  1.00 96.66           N  
ATOM   2764  CA  ILE A 349      -9.812   0.381 -10.060  1.00 96.66           C  
ATOM   2765  C   ILE A 349      -9.651   1.791  -9.495  1.00 96.66           C  
ATOM   2766  CB  ILE A 349     -11.050  -0.306  -9.440  1.00 96.66           C  
ATOM   2767  O   ILE A 349      -9.950   2.776 -10.174  1.00 96.66           O  
ATOM   2768  CG1 ILE A 349     -11.422  -1.558 -10.242  1.00 96.66           C  
ATOM   2769  CG2 ILE A 349     -12.229   0.669  -9.369  1.00 96.66           C  
ATOM   2770  CD1 ILE A 349     -12.443  -2.453  -9.553  1.00 96.66           C  
ATOM   2771  N   LYS A 350      -9.109   1.911  -8.296  1.00 94.72           N  
ATOM   2772  CA  LYS A 350      -8.903   3.207  -7.655  1.00 94.72           C  
ATOM   2773  C   LYS A 350      -7.916   4.061  -8.446  1.00 94.72           C  
ATOM   2774  CB  LYS A 350      -8.405   3.024  -6.221  1.00 94.72           C  
ATOM   2775  O   LYS A 350      -8.062   5.283  -8.517  1.00 94.72           O  
ATOM   2776  CG  LYS A 350      -9.479   2.558  -5.248  1.00 94.72           C  
ATOM   2777  CD  LYS A 350      -8.935   2.439  -3.830  1.00 94.72           C  
ATOM   2778  CE  LYS A 350     -10.015   2.002  -2.850  1.00 94.72           C  
ATOM   2779  NZ  LYS A 350      -9.477   1.843  -1.466  1.00 94.72           N  
ATOM   2780  N   ALA A 351      -6.951   3.363  -9.075  1.00 95.29           N  
ATOM   2781  CA  ALA A 351      -5.913   4.061  -9.830  1.00 95.29           C  
ATOM   2782  C   ALA A 351      -6.480   4.670 -11.108  1.00 95.29           C  
ATOM   2783  CB  ALA A 351      -4.765   3.110 -10.161  1.00 95.29           C  
ATOM   2784  O   ALA A 351      -5.850   5.533 -11.725  1.00 95.29           O  
ATOM   2785  N   ALA A 352      -7.700   4.253 -11.507  1.00 95.67           N  
ATOM   2786  CA  ALA A 352      -8.315   4.732 -12.743  1.00 95.67           C  
ATOM   2787  C   ALA A 352      -9.501   5.645 -12.447  1.00 95.67           C  
ATOM   2788  CB  ALA A 352      -8.755   3.555 -13.609  1.00 95.67           C  
ATOM   2789  O   ALA A 352     -10.088   6.227 -13.362  1.00 95.67           O  
ATOM   2790  N   GLN A 353      -9.896   5.747 -11.164  1.00 93.03           N  
ATOM   2791  CA  GLN A 353     -11.054   6.549 -10.786  1.00 93.03           C  
ATOM   2792  C   GLN A 353     -10.790   8.036 -11.006  1.00 93.03           C  
ATOM   2793  CB  GLN A 353     -11.431   6.294  -9.325  1.00 93.03           C  
ATOM   2794  O   GLN A 353      -9.681   8.517 -10.768  1.00 93.03           O  
ATOM   2795  CG  GLN A 353     -12.138   4.965  -9.096  1.00 93.03           C  
ATOM   2796  CD  GLN A 353     -12.478   4.725  -7.637  1.00 93.03           C  
ATOM   2797  NE2 GLN A 353     -13.498   3.911  -7.392  1.00 93.03           N  
ATOM   2798  OE1 GLN A 353     -11.827   5.266  -6.737  1.00 93.03           O  
ATOM   2799  N   TYR A 354     -11.949   8.628 -11.451  1.00 91.25           N  
ATOM   2800  CA  TYR A 354     -11.857  10.061 -11.709  1.00 91.25           C  
ATOM   2801  C   TYR A 354     -13.151  10.769 -11.325  1.00 91.25           C  
ATOM   2802  CB  TYR A 354     -11.537  10.322 -13.184  1.00 91.25           C  
ATOM   2803  O   TYR A 354     -14.142  10.703 -12.055  1.00 91.25           O  
ATOM   2804  CG  TYR A 354     -11.440  11.787 -13.533  1.00 91.25           C  
ATOM   2805  CD1 TYR A 354     -12.373  12.385 -14.377  1.00 91.25           C  
ATOM   2806  CD2 TYR A 354     -10.416  12.577 -13.022  1.00 91.25           C  
ATOM   2807  CE1 TYR A 354     -12.288  13.734 -14.704  1.00 91.25           C  
ATOM   2808  CE2 TYR A 354     -10.320  13.927 -13.342  1.00 91.25           C  
ATOM   2809  OH  TYR A 354     -11.169  15.832 -14.502  1.00 91.25           O  
ATOM   2810  CZ  TYR A 354     -11.259  14.496 -14.182  1.00 91.25           C  
ATOM   2811  N   TYR A 355     -13.268  11.354 -10.124  1.00 90.32           N  
ATOM   2812  CA  TYR A 355     -14.345  12.197  -9.619  1.00 90.32           C  
ATOM   2813  C   TYR A 355     -13.853  13.089  -8.485  1.00 90.32           C  
ATOM   2814  CB  TYR A 355     -15.519  11.339  -9.137  1.00 90.32           C  
ATOM   2815  O   TYR A 355     -12.768  12.869  -7.940  1.00 90.32           O  
ATOM   2816  CG  TYR A 355     -15.142  10.340  -8.070  1.00 90.32           C  
ATOM   2817  CD1 TYR A 355     -14.865   9.015  -8.396  1.00 90.32           C  
ATOM   2818  CD2 TYR A 355     -15.065  10.719  -6.734  1.00 90.32           C  
ATOM   2819  CE1 TYR A 355     -14.520   8.090  -7.416  1.00 90.32           C  
ATOM   2820  CE2 TYR A 355     -14.720   9.802  -5.746  1.00 90.32           C  
ATOM   2821  OH  TYR A 355     -14.108   7.581  -5.122  1.00 90.32           O  
ATOM   2822  CZ  TYR A 355     -14.450   8.492  -6.096  1.00 90.32           C  
ATOM   2823  N   PRO A 356     -14.562  14.172  -8.186  1.00 88.46           N  
ATOM   2824  CA  PRO A 356     -14.104  15.068  -7.121  1.00 88.46           C  
ATOM   2825  C   PRO A 356     -13.873  14.342  -5.798  1.00 88.46           C  
ATOM   2826  CB  PRO A 356     -15.246  16.079  -6.996  1.00 88.46           C  
ATOM   2827  O   PRO A 356     -14.790  13.710  -5.267  1.00 88.46           O  
ATOM   2828  CG  PRO A 356     -15.862  16.131  -8.357  1.00 88.46           C  
ATOM   2829  CD  PRO A 356     -15.829  14.750  -8.948  1.00 88.46           C  
ATOM   2830  N   GLY A 357     -12.626  14.360  -5.332  1.00 82.83           N  
ATOM   2831  CA  GLY A 357     -12.297  13.762  -4.048  1.00 82.83           C  
ATOM   2832  C   GLY A 357     -11.747  12.353  -4.169  1.00 82.83           C  
ATOM   2833  O   GLY A 357     -11.481  11.696  -3.161  1.00 82.83           O  
ATOM   2834  N   SER A 358     -11.751  11.818  -5.404  1.00 88.90           N  
ATOM   2835  CA  SER A 358     -11.115  10.515  -5.568  1.00 88.90           C  
ATOM   2836  C   SER A 358      -9.640  10.568  -5.182  1.00 88.90           C  
ATOM   2837  CB  SER A 358     -11.256  10.027  -7.010  1.00 88.90           C  
ATOM   2838  O   SER A 358      -9.034  11.642  -5.172  1.00 88.90           O  
ATOM   2839  OG  SER A 358     -10.579  10.894  -7.903  1.00 88.90           O  
ATOM   2840  N   SER A 359      -9.084   9.423  -4.701  1.00 81.19           N  
ATOM   2841  CA  SER A 359      -7.732   9.344  -4.159  1.00 81.19           C  
ATOM   2842  C   SER A 359      -6.695   9.769  -5.193  1.00 81.19           C  
ATOM   2843  CB  SER A 359      -7.430   7.925  -3.675  1.00 81.19           C  
ATOM   2844  O   SER A 359      -5.650  10.320  -4.842  1.00 81.19           O  
ATOM   2845  OG  SER A 359      -8.282   7.568  -2.601  1.00 81.19           O  
ATOM   2846  N   HIS A 360      -7.060   9.640  -6.511  1.00 82.05           N  
ATOM   2847  CA  HIS A 360      -6.097   9.969  -7.555  1.00 82.05           C  
ATOM   2848  C   HIS A 360      -6.582  11.140  -8.403  1.00 82.05           C  
ATOM   2849  CB  HIS A 360      -5.833   8.752  -8.444  1.00 82.05           C  
ATOM   2850  O   HIS A 360      -7.477  10.980  -9.236  1.00 82.05           O  
ATOM   2851  CG  HIS A 360      -5.260   7.584  -7.706  1.00 82.05           C  
ATOM   2852  CD2 HIS A 360      -3.977   7.228  -7.463  1.00 82.05           C  
ATOM   2853  ND1 HIS A 360      -6.047   6.616  -7.120  1.00 82.05           N  
ATOM   2854  CE1 HIS A 360      -5.269   5.713  -6.545  1.00 82.05           C  
ATOM   2855  NE2 HIS A 360      -4.009   6.061  -6.739  1.00 82.05           N  
ATOM   2856  N   LEU A 361      -5.971  12.255  -8.079  1.00 87.17           N  
ATOM   2857  CA  LEU A 361      -6.295  13.435  -8.874  1.00 87.17           C  
ATOM   2858  C   LEU A 361      -5.764  13.294 -10.296  1.00 87.17           C  
ATOM   2859  CB  LEU A 361      -5.718  14.695  -8.223  1.00 87.17           C  
ATOM   2860  O   LEU A 361      -6.391  13.766 -11.247  1.00 87.17           O  
ATOM   2861  CG  LEU A 361      -6.253  16.031  -8.741  1.00 87.17           C  
ATOM   2862  CD1 LEU A 361      -7.751  16.140  -8.476  1.00 87.17           C  
ATOM   2863  CD2 LEU A 361      -5.505  17.193  -8.096  1.00 87.17           C  
ATOM   2864  N   TYR A 362      -4.669  12.605 -10.439  1.00 91.33           N  
ATOM   2865  CA  TYR A 362      -4.031  12.322 -11.719  1.00 91.33           C  
ATOM   2866  C   TYR A 362      -3.969  10.821 -11.977  1.00 91.33           C  
ATOM   2867  CB  TYR A 362      -2.620  12.917 -11.760  1.00 91.33           C  
ATOM   2868  O   TYR A 362      -2.982  10.166 -11.633  1.00 91.33           O  
ATOM   2869  CG  TYR A 362      -2.573  14.390 -11.433  1.00 91.33           C  
ATOM   2870  CD1 TYR A 362      -2.828  15.349 -12.410  1.00 91.33           C  
ATOM   2871  CD2 TYR A 362      -2.273  14.824 -10.146  1.00 91.33           C  
ATOM   2872  CE1 TYR A 362      -2.783  16.707 -12.113  1.00 91.33           C  
ATOM   2873  CE2 TYR A 362      -2.226  16.180  -9.838  1.00 91.33           C  
ATOM   2874  OH  TYR A 362      -2.438  18.456 -10.527  1.00 91.33           O  
ATOM   2875  CZ  TYR A 362      -2.483  17.112 -10.826  1.00 91.33           C  
ATOM   2876  N   PRO A 363      -5.052  10.268 -12.583  1.00 92.82           N  
ATOM   2877  CA  PRO A 363      -5.111   8.818 -12.781  1.00 92.82           C  
ATOM   2878  C   PRO A 363      -3.970   8.294 -13.652  1.00 92.82           C  
ATOM   2879  CB  PRO A 363      -6.462   8.610 -13.470  1.00 92.82           C  
ATOM   2880  O   PRO A 363      -3.660   8.885 -14.690  1.00 92.82           O  
ATOM   2881  CG  PRO A 363      -7.243   9.846 -13.160  1.00 92.82           C  
ATOM   2882  CD  PRO A 363      -6.280  10.983 -12.969  1.00 92.82           C  
ATOM   2883  N   VAL A 364      -3.349   7.148 -13.213  1.00 94.77           N  
ATOM   2884  CA  VAL A 364      -2.227   6.564 -13.940  1.00 94.77           C  
ATOM   2885  C   VAL A 364      -2.747   5.626 -15.027  1.00 94.77           C  
ATOM   2886  CB  VAL A 364      -1.270   5.805 -12.994  1.00 94.77           C  
ATOM   2887  O   VAL A 364      -2.015   5.276 -15.956  1.00 94.77           O  
ATOM   2888  CG1 VAL A 364      -0.593   6.769 -12.022  1.00 94.77           C  
ATOM   2889  CG2 VAL A 364      -2.026   4.717 -12.233  1.00 94.77           C  
ATOM   2890  N   PHE A 365      -4.040   5.337 -14.928  1.00 96.89           N  
ATOM   2891  CA  PHE A 365      -4.698   4.506 -15.929  1.00 96.89           C  
ATOM   2892  C   PHE A 365      -5.952   5.189 -16.461  1.00 96.89           C  
ATOM   2893  CB  PHE A 365      -5.055   3.136 -15.343  1.00 96.89           C  
ATOM   2894  O   PHE A 365      -6.606   5.945 -15.740  1.00 96.89           O  
ATOM   2895  CG  PHE A 365      -3.857   2.307 -14.965  1.00 96.89           C  
ATOM   2896  CD1 PHE A 365      -3.115   1.649 -15.938  1.00 96.89           C  
ATOM   2897  CD2 PHE A 365      -3.474   2.185 -13.636  1.00 96.89           C  
ATOM   2898  CE1 PHE A 365      -2.007   0.880 -15.592  1.00 96.89           C  
ATOM   2899  CE2 PHE A 365      -2.367   1.419 -13.282  1.00 96.89           C  
ATOM   2900  CZ  PHE A 365      -1.635   0.767 -14.261  1.00 96.89           C  
ATOM   2901  N   ILE A 366      -6.210   4.905 -17.734  1.00 96.52           N  
ATOM   2902  CA  ILE A 366      -7.486   5.261 -18.345  1.00 96.52           C  
ATOM   2903  C   ILE A 366      -8.495   4.135 -18.128  1.00 96.52           C  
ATOM   2904  CB  ILE A 366      -7.329   5.555 -19.854  1.00 96.52           C  
ATOM   2905  O   ILE A 366      -8.275   3.003 -18.566  1.00 96.52           O  
ATOM   2906  CG1 ILE A 366      -6.288   6.658 -20.077  1.00 96.52           C  
ATOM   2907  CG2 ILE A 366      -8.676   5.940 -20.472  1.00 96.52           C  
ATOM   2908  CD1 ILE A 366      -5.870   6.831 -21.530  1.00 96.52           C  
ATOM   2909  N   GLY A 367      -9.573   4.466 -17.380  1.00 95.43           N  
ATOM   2910  CA  GLY A 367     -10.611   3.475 -17.148  1.00 95.43           C  
ATOM   2911  C   GLY A 367     -11.601   3.369 -18.293  1.00 95.43           C  
ATOM   2912  O   GLY A 367     -12.054   4.384 -18.825  1.00 95.43           O  
ATOM   2913  N   ILE A 368     -11.848   2.150 -18.803  1.00 95.47           N  
ATOM   2914  CA  ILE A 368     -12.856   1.851 -19.814  1.00 95.47           C  
ATOM   2915  C   ILE A 368     -13.994   1.049 -19.187  1.00 95.47           C  
ATOM   2916  CB  ILE A 368     -12.249   1.079 -21.007  1.00 95.47           C  
ATOM   2917  O   ILE A 368     -13.817  -0.120 -18.835  1.00 95.47           O  
ATOM   2918  CG1 ILE A 368     -11.046   1.838 -21.579  1.00 95.47           C  
ATOM   2919  CG2 ILE A 368     -13.306   0.834 -22.087  1.00 95.47           C  
ATOM   2920  CD1 ILE A 368     -10.151   0.995 -22.476  1.00 95.47           C  
ATOM   2921  N   GLY A 369     -15.070   1.684 -19.064  1.00 94.21           N  
ATOM   2922  CA  GLY A 369     -16.208   1.162 -18.323  1.00 94.21           C  
ATOM   2923  C   GLY A 369     -16.520   1.959 -17.070  1.00 94.21           C  
ATOM   2924  O   GLY A 369     -16.076   3.100 -16.927  1.00 94.21           O  
ATOM   2925  N   SER A 370     -17.258   1.364 -16.091  1.00 94.18           N  
ATOM   2926  CA  SER A 370     -17.701   2.057 -14.886  1.00 94.18           C  
ATOM   2927  C   SER A 370     -16.731   1.834 -13.731  1.00 94.18           C  
ATOM   2928  CB  SER A 370     -19.101   1.592 -14.484  1.00 94.18           C  
ATOM   2929  O   SER A 370     -16.712   0.758 -13.129  1.00 94.18           O  
ATOM   2930  OG  SER A 370     -19.582   2.338 -13.380  1.00 94.18           O  
ATOM   2931  N   PHE A 371     -15.969   2.821 -13.257  1.00 94.44           N  
ATOM   2932  CA  PHE A 371     -14.916   2.684 -12.258  1.00 94.44           C  
ATOM   2933  C   PHE A 371     -15.319   3.356 -10.951  1.00 94.44           C  
ATOM   2934  CB  PHE A 371     -13.604   3.284 -12.773  1.00 94.44           C  
ATOM   2935  O   PHE A 371     -14.473   3.614 -10.092  1.00 94.44           O  
ATOM   2936  CG  PHE A 371     -12.822   2.358 -13.665  1.00 94.44           C  
ATOM   2937  CD1 PHE A 371     -11.677   1.724 -13.199  1.00 94.44           C  
ATOM   2938  CD2 PHE A 371     -13.232   2.122 -14.971  1.00 94.44           C  
ATOM   2939  CE1 PHE A 371     -10.952   0.866 -14.022  1.00 94.44           C  
ATOM   2940  CE2 PHE A 371     -12.512   1.267 -15.800  1.00 94.44           C  
ATOM   2941  CZ  PHE A 371     -11.372   0.640 -15.324  1.00 94.44           C  
ATOM   2942  N   GLY A 372     -16.574   3.529 -10.885  1.00 92.94           N  
ATOM   2943  CA  GLY A 372     -17.097   4.114  -9.661  1.00 92.94           C  
ATOM   2944  C   GLY A 372     -17.371   5.601  -9.780  1.00 92.94           C  
ATOM   2945  O   GLY A 372     -16.883   6.256 -10.703  1.00 92.94           O  
ATOM   2946  N   SER A 373     -18.283   6.035  -8.928  1.00 92.66           N  
ATOM   2947  CA  SER A 373     -18.710   7.431  -8.919  1.00 92.66           C  
ATOM   2948  C   SER A 373     -18.688   8.007  -7.507  1.00 92.66           C  
ATOM   2949  CB  SER A 373     -20.113   7.566  -9.513  1.00 92.66           C  
ATOM   2950  O   SER A 373     -18.471   7.278  -6.537  1.00 92.66           O  
ATOM   2951  OG  SER A 373     -21.078   6.973  -8.662  1.00 92.66           O  
ATOM   2952  N   ARG A 374     -18.781   9.333  -7.492  1.00 92.89           N  
ATOM   2953  CA  ARG A 374     -18.860  10.030  -6.212  1.00 92.89           C  
ATOM   2954  C   ARG A 374     -20.089   9.589  -5.424  1.00 92.89           C  
ATOM   2955  CB  ARG A 374     -18.889  11.545  -6.425  1.00 92.89           C  
ATOM   2956  O   ARG A 374     -20.102   9.659  -4.193  1.00 92.89           O  
ATOM   2957  CG  ARG A 374     -18.861  12.349  -5.134  1.00 92.89           C  
ATOM   2958  CD  ARG A 374     -18.769  13.844  -5.404  1.00 92.89           C  
ATOM   2959  NE  ARG A 374     -18.623  14.607  -4.167  1.00 92.89           N  
ATOM   2960  NH1 ARG A 374     -18.587  16.672  -5.202  1.00 92.89           N  
ATOM   2961  NH2 ARG A 374     -18.409  16.524  -2.921  1.00 92.89           N  
ATOM   2962  CZ  ARG A 374     -18.540  15.933  -4.099  1.00 92.89           C  
ATOM   2963  N   HIS A 375     -21.111   9.123  -6.100  1.00 93.78           N  
ATOM   2964  CA  HIS A 375     -22.379   8.723  -5.501  1.00 93.78           C  
ATOM   2965  C   HIS A 375     -22.160   7.757  -4.341  1.00 93.78           C  
ATOM   2966  CB  HIS A 375     -23.289   8.084  -6.551  1.00 93.78           C  
ATOM   2967  O   HIS A 375     -22.742   7.927  -3.268  1.00 93.78           O  
ATOM   2968  CG  HIS A 375     -24.651   7.743  -6.037  1.00 93.78           C  
ATOM   2969  CD2 HIS A 375     -25.280   6.551  -5.907  1.00 93.78           C  
ATOM   2970  ND1 HIS A 375     -25.536   8.697  -5.583  1.00 93.78           N  
ATOM   2971  CE1 HIS A 375     -26.653   8.105  -5.195  1.00 93.78           C  
ATOM   2972  NE2 HIS A 375     -26.524   6.802  -5.382  1.00 93.78           N  
ATOM   2973  N   LEU A 376     -21.254   6.737  -4.504  1.00 93.30           N  
ATOM   2974  CA  LEU A 376     -20.978   5.764  -3.453  1.00 93.30           C  
ATOM   2975  C   LEU A 376     -19.501   5.779  -3.072  1.00 93.30           C  
ATOM   2976  CB  LEU A 376     -21.388   4.359  -3.901  1.00 93.30           C  
ATOM   2977  O   LEU A 376     -18.972   4.779  -2.583  1.00 93.30           O  
ATOM   2978  CG  LEU A 376     -22.889   4.102  -4.037  1.00 93.30           C  
ATOM   2979  CD1 LEU A 376     -23.140   2.690  -4.556  1.00 93.30           C  
ATOM   2980  CD2 LEU A 376     -23.592   4.320  -2.702  1.00 93.30           C  
ATOM   2981  N   GLY A 377     -18.851   6.918  -3.456  1.00 92.00           N  
ATOM   2982  CA  GLY A 377     -17.445   7.048  -3.109  1.00 92.00           C  
ATOM   2983  C   GLY A 377     -16.558   6.049  -3.828  1.00 92.00           C  
ATOM   2984  O   GLY A 377     -15.583   5.554  -3.258  1.00 92.00           O  
ATOM   2985  N   GLY A 378     -16.977   5.611  -4.989  1.00 93.21           N  
ATOM   2986  CA  GLY A 378     -16.180   4.705  -5.801  1.00 93.21           C  
ATOM   2987  C   GLY A 378     -16.571   3.249  -5.629  1.00 93.21           C  
ATOM   2988  O   GLY A 378     -16.088   2.381  -6.360  1.00 93.21           O  
ATOM   2989  N   LYS A 379     -17.455   2.958  -4.657  1.00 93.15           N  
ATOM   2990  CA  LYS A 379     -17.817   1.588  -4.303  1.00 93.15           C  
ATOM   2991  C   LYS A 379     -18.748   0.979  -5.347  1.00 93.15           C  
ATOM   2992  CB  LYS A 379     -18.476   1.546  -2.924  1.00 93.15           C  
ATOM   2993  O   LYS A 379     -18.954  -0.237  -5.369  1.00 93.15           O  
ATOM   2994  CG  LYS A 379     -17.534   1.884  -1.777  1.00 93.15           C  
ATOM   2995  CD  LYS A 379     -18.249   1.829  -0.433  1.00 93.15           C  
ATOM   2996  CE  LYS A 379     -17.321   2.220   0.710  1.00 93.15           C  
ATOM   2997  NZ  LYS A 379     -18.036   2.238   2.021  1.00 93.15           N  
ATOM   2998  N   ASP A 380     -19.230   1.725  -6.216  1.00 93.76           N  
ATOM   2999  CA  ASP A 380     -20.153   1.239  -7.238  1.00 93.76           C  
ATOM   3000  C   ASP A 380     -19.413   0.905  -8.532  1.00 93.76           C  
ATOM   3001  CB  ASP A 380     -21.246   2.274  -7.510  1.00 93.76           C  
ATOM   3002  O   ASP A 380     -20.013   0.885  -9.608  1.00 93.76           O  
ATOM   3003  CG  ASP A 380     -20.693   3.631  -7.909  1.00 93.76           C  
ATOM   3004  OD1 ASP A 380     -19.553   3.963  -7.519  1.00 93.76           O  
ATOM   3005  OD2 ASP A 380     -21.405   4.375  -8.618  1.00 93.76           O  
ATOM   3006  N   ALA A 381     -18.089   0.712  -8.422  1.00 95.21           N  
ATOM   3007  CA  ALA A 381     -17.302   0.297  -9.579  1.00 95.21           C  
ATOM   3008  C   ALA A 381     -17.754  -1.068 -10.089  1.00 95.21           C  
ATOM   3009  CB  ALA A 381     -15.816   0.266  -9.229  1.00 95.21           C  
ATOM   3010  O   ALA A 381     -18.208  -1.909  -9.310  1.00 95.21           O  
ATOM   3011  N   GLY A 382     -17.699  -1.255 -11.386  1.00 95.36           N  
ATOM   3012  CA  GLY A 382     -18.039  -2.546 -11.962  1.00 95.36           C  
ATOM   3013  C   GLY A 382     -17.064  -3.645 -11.584  1.00 95.36           C  
ATOM   3014  O   GLY A 382     -15.923  -3.367 -11.209  1.00 95.36           O  
ATOM   3015  N   SER A 383     -17.512  -4.820 -11.719  1.00 96.07           N  
ATOM   3016  CA  SER A 383     -16.664  -5.977 -11.454  1.00 96.07           C  
ATOM   3017  C   SER A 383     -15.438  -5.983 -12.361  1.00 96.07           C  
ATOM   3018  CB  SER A 383     -17.452  -7.274 -11.641  1.00 96.07           C  
ATOM   3019  O   SER A 383     -15.523  -5.605 -13.532  1.00 96.07           O  
ATOM   3020  OG  SER A 383     -16.594  -8.399 -11.571  1.00 96.07           O  
ATOM   3021  N   PRO A 384     -14.323  -6.407 -11.828  1.00 96.78           N  
ATOM   3022  CA  PRO A 384     -13.056  -6.408 -12.563  1.00 96.78           C  
ATOM   3023  C   PRO A 384     -13.137  -7.184 -13.876  1.00 96.78           C  
ATOM   3024  CB  PRO A 384     -12.085  -7.081 -11.590  1.00 96.78           C  
ATOM   3025  O   PRO A 384     -12.406  -6.881 -14.822  1.00 96.78           O  
ATOM   3026  CG  PRO A 384     -12.627  -6.770 -10.233  1.00 96.78           C  
ATOM   3027  CD  PRO A 384     -14.127  -6.781 -10.304  1.00 96.78           C  
ATOM   3028  N   ARG A 385     -14.008  -8.093 -14.002  1.00 96.24           N  
ATOM   3029  CA  ARG A 385     -14.121  -8.926 -15.196  1.00 96.24           C  
ATOM   3030  C   ARG A 385     -14.780  -8.158 -16.338  1.00 96.24           C  
ATOM   3031  CB  ARG A 385     -14.917 -10.197 -14.892  1.00 96.24           C  
ATOM   3032  O   ARG A 385     -14.670  -8.551 -17.501  1.00 96.24           O  
ATOM   3033  CG  ARG A 385     -16.361  -9.940 -14.492  1.00 96.24           C  
ATOM   3034  CD  ARG A 385     -17.099 -11.234 -14.180  1.00 96.24           C  
ATOM   3035  NE  ARG A 385     -18.509 -10.993 -13.888  1.00 96.24           N  
ATOM   3036  NH1 ARG A 385     -18.313 -11.351 -11.614  1.00 96.24           N  
ATOM   3037  NH2 ARG A 385     -20.348 -10.817 -12.524  1.00 96.24           N  
ATOM   3038  CZ  ARG A 385     -19.054 -11.054 -12.676  1.00 96.24           C  
ATOM   3039  N   TYR A 386     -15.418  -6.973 -15.999  1.00 96.84           N  
ATOM   3040  CA  TYR A 386     -16.227  -6.286 -17.000  1.00 96.84           C  
ATOM   3041  C   TYR A 386     -15.617  -4.936 -17.361  1.00 96.84           C  
ATOM   3042  CB  TYR A 386     -17.659  -6.092 -16.495  1.00 96.84           C  
ATOM   3043  O   TYR A 386     -16.047  -4.290 -18.320  1.00 96.84           O  
ATOM   3044  CG  TYR A 386     -18.395  -7.387 -16.246  1.00 96.84           C  
ATOM   3045  CD1 TYR A 386     -18.628  -8.288 -17.283  1.00 96.84           C  
ATOM   3046  CD2 TYR A 386     -18.860  -7.710 -14.976  1.00 96.84           C  
ATOM   3047  CE1 TYR A 386     -19.307  -9.481 -17.059  1.00 96.84           C  
ATOM   3048  CE2 TYR A 386     -19.541  -8.900 -14.741  1.00 96.84           C  
ATOM   3049  OH  TYR A 386     -20.432 -10.958 -15.560  1.00 96.84           O  
ATOM   3050  CZ  TYR A 386     -19.759  -9.778 -15.787  1.00 96.84           C  
ATOM   3051  N   ILE A 387     -14.738  -4.505 -16.576  1.00 97.88           N  
ATOM   3052  CA  ILE A 387     -14.171  -3.190 -16.858  1.00 97.88           C  
ATOM   3053  C   ILE A 387     -12.694  -3.332 -17.218  1.00 97.88           C  
ATOM   3054  CB  ILE A 387     -14.341  -2.232 -15.658  1.00 97.88           C  
ATOM   3055  O   ILE A 387     -12.046  -4.309 -16.835  1.00 97.88           O  
ATOM   3056  CG1 ILE A 387     -13.703  -2.832 -14.401  1.00 97.88           C  
ATOM   3057  CG2 ILE A 387     -15.822  -1.917 -15.424  1.00 97.88           C  
ATOM   3058  CD1 ILE A 387     -13.755  -1.918 -13.184  1.00 97.88           C  
ATOM   3059  N   SER A 388     -12.184  -2.355 -18.045  1.00 98.09           N  
ATOM   3060  CA  SER A 388     -10.835  -2.452 -18.593  1.00 98.09           C  
ATOM   3061  C   SER A 388     -10.030  -1.188 -18.309  1.00 98.09           C  
ATOM   3062  CB  SER A 388     -10.885  -2.706 -20.100  1.00 98.09           C  
ATOM   3063  O   SER A 388     -10.602  -0.134 -18.023  1.00 98.09           O  
ATOM   3064  OG  SER A 388     -11.559  -3.921 -20.383  1.00 98.09           O  
ATOM   3065  N   VAL A 389      -8.715  -1.366 -18.315  1.00 97.73           N  
ATOM   3066  CA  VAL A 389      -7.825  -0.224 -18.133  1.00 97.73           C  
ATOM   3067  C   VAL A 389      -6.819  -0.165 -19.280  1.00 97.73           C  
ATOM   3068  CB  VAL A 389      -7.085  -0.292 -16.778  1.00 97.73           C  
ATOM   3069  O   VAL A 389      -6.547  -1.178 -19.929  1.00 97.73           O  
ATOM   3070  CG1 VAL A 389      -8.058  -0.075 -15.620  1.00 97.73           C  
ATOM   3071  CG2 VAL A 389      -6.363  -1.630 -16.631  1.00 97.73           C  
ATOM   3072  N   GLN A 390      -6.349   1.053 -19.515  1.00 96.70           N  
ATOM   3073  CA  GLN A 390      -5.200   1.417 -20.338  1.00 96.70           C  
ATOM   3074  C   GLN A 390      -4.258   2.352 -19.585  1.00 96.70           C  
ATOM   3075  CB  GLN A 390      -5.658   2.072 -21.642  1.00 96.70           C  
ATOM   3076  O   GLN A 390      -4.689   3.095 -18.701  1.00 96.70           O  
ATOM   3077  CG  GLN A 390      -6.405   1.128 -22.574  1.00 96.70           C  
ATOM   3078  CD  GLN A 390      -6.873   1.809 -23.847  1.00 96.70           C  
ATOM   3079  NE2 GLN A 390      -7.040   1.029 -24.910  1.00 96.70           N  
ATOM   3080  OE1 GLN A 390      -7.083   3.026 -23.874  1.00 96.70           O  
ATOM   3081  N   LEU A 391      -2.962   2.209 -19.997  1.00 97.23           N  
ATOM   3082  CA  LEU A 391      -2.011   3.109 -19.354  1.00 97.23           C  
ATOM   3083  C   LEU A 391      -2.185   4.537 -19.861  1.00 97.23           C  
ATOM   3084  CB  LEU A 391      -0.575   2.638 -19.602  1.00 97.23           C  
ATOM   3085  O   LEU A 391      -2.312   4.760 -21.067  1.00 97.23           O  
ATOM   3086  CG  LEU A 391       0.521   3.364 -18.820  1.00 97.23           C  
ATOM   3087  CD1 LEU A 391       0.417   3.036 -17.334  1.00 97.23           C  
ATOM   3088  CD2 LEU A 391       1.898   2.992 -19.360  1.00 97.23           C  
ATOM   3089  N   ALA A 392      -2.319   5.485 -18.924  1.00 96.64           N  
ATOM   3090  CA  ALA A 392      -2.257   6.882 -19.344  1.00 96.64           C  
ATOM   3091  C   ALA A 392      -0.848   7.257 -19.796  1.00 96.64           C  
ATOM   3092  CB  ALA A 392      -2.711   7.800 -18.212  1.00 96.64           C  
ATOM   3093  O   ALA A 392      -0.152   8.014 -19.115  1.00 96.64           O  
ATOM   3094  N   SER A 393      -0.424   6.770 -20.976  1.00 94.90           N  
ATOM   3095  CA  SER A 393       0.955   6.723 -21.451  1.00 94.90           C  
ATOM   3096  C   SER A 393       1.548   8.123 -21.566  1.00 94.90           C  
ATOM   3097  CB  SER A 393       1.033   6.014 -22.804  1.00 94.90           C  
ATOM   3098  O   SER A 393       2.701   8.348 -21.192  1.00 94.90           O  
ATOM   3099  OG  SER A 393       0.672   4.650 -22.678  1.00 94.90           O  
ATOM   3100  N   GLU A 394       0.718   9.077 -22.041  1.00 94.63           N  
ATOM   3101  CA  GLU A 394       1.230  10.432 -22.218  1.00 94.63           C  
ATOM   3102  C   GLU A 394       1.669  11.035 -20.887  1.00 94.63           C  
ATOM   3103  CB  GLU A 394       0.174  11.324 -22.876  1.00 94.63           C  
ATOM   3104  O   GLU A 394       2.730  11.657 -20.800  1.00 94.63           O  
ATOM   3105  CG  GLU A 394      -0.046  11.030 -24.353  1.00 94.63           C  
ATOM   3106  CD  GLU A 394      -0.926  12.058 -25.045  1.00 94.63           C  
ATOM   3107  OE1 GLU A 394      -1.482  11.753 -26.125  1.00 94.63           O  
ATOM   3108  OE2 GLU A 394      -1.060  13.179 -24.504  1.00 94.63           O  
ATOM   3109  N   PHE A 395       0.910  10.839 -19.897  1.00 96.84           N  
ATOM   3110  CA  PHE A 395       1.223  11.352 -18.569  1.00 96.84           C  
ATOM   3111  C   PHE A 395       2.331  10.532 -17.918  1.00 96.84           C  
ATOM   3112  CB  PHE A 395      -0.025  11.345 -17.681  1.00 96.84           C  
ATOM   3113  O   PHE A 395       3.312  11.089 -17.420  1.00 96.84           O  
ATOM   3114  CG  PHE A 395       0.251  11.690 -16.242  1.00 96.84           C  
ATOM   3115  CD1 PHE A 395       0.074  10.745 -15.240  1.00 96.84           C  
ATOM   3116  CD2 PHE A 395       0.688  12.961 -15.892  1.00 96.84           C  
ATOM   3117  CE1 PHE A 395       0.329  11.061 -13.907  1.00 96.84           C  
ATOM   3118  CE2 PHE A 395       0.945  13.285 -14.563  1.00 96.84           C  
ATOM   3119  CZ  PHE A 395       0.764  12.334 -13.572  1.00 96.84           C  
ATOM   3120  N   ILE A 396       2.270   9.224 -18.037  1.00 96.96           N  
ATOM   3121  CA  ILE A 396       3.170   8.323 -17.327  1.00 96.96           C  
ATOM   3122  C   ILE A 396       4.580   8.444 -17.901  1.00 96.96           C  
ATOM   3123  CB  ILE A 396       2.683   6.859 -17.407  1.00 96.96           C  
ATOM   3124  O   ILE A 396       5.557   8.530 -17.152  1.00 96.96           O  
ATOM   3125  CG1 ILE A 396       1.378   6.686 -16.622  1.00 96.96           C  
ATOM   3126  CG2 ILE A 396       3.763   5.902 -16.892  1.00 96.96           C  
ATOM   3127  CD1 ILE A 396       1.479   7.087 -15.156  1.00 96.96           C  
ATOM   3128  N   LYS A 397       4.707   8.536 -19.131  1.00 95.84           N  
ATOM   3129  CA  LYS A 397       6.012   8.601 -19.782  1.00 95.84           C  
ATOM   3130  C   LYS A 397       6.718   9.917 -19.466  1.00 95.84           C  
ATOM   3131  CB  LYS A 397       5.868   8.434 -21.295  1.00 95.84           C  
ATOM   3132  O   LYS A 397       7.949   9.981 -19.461  1.00 95.84           O  
ATOM   3133  CG  LYS A 397       5.518   7.019 -21.731  1.00 95.84           C  
ATOM   3134  CD  LYS A 397       5.404   6.913 -23.246  1.00 95.84           C  
ATOM   3135  CE  LYS A 397       5.058   5.496 -23.684  1.00 95.84           C  
ATOM   3136  NZ  LYS A 397       4.888   5.399 -25.164  1.00 95.84           N  
ATOM   3137  N   THR A 398       5.903  10.985 -19.259  1.00 97.65           N  
ATOM   3138  CA  THR A 398       6.506  12.273 -18.935  1.00 97.65           C  
ATOM   3139  C   THR A 398       6.798  12.373 -17.441  1.00 97.65           C  
ATOM   3140  CB  THR A 398       5.596  13.440 -19.362  1.00 97.65           C  
ATOM   3141  O   THR A 398       7.782  12.995 -17.035  1.00 97.65           O  
ATOM   3142  CG2 THR A 398       5.423  13.476 -20.877  1.00 97.65           C  
ATOM   3143  OG1 THR A 398       4.311  13.285 -18.749  1.00 97.65           O  
ATOM   3144  N   MET A 399       5.980  11.820 -16.610  1.00 97.84           N  
ATOM   3145  CA  MET A 399       6.122  11.875 -15.158  1.00 97.84           C  
ATOM   3146  C   MET A 399       7.233  10.944 -14.684  1.00 97.84           C  
ATOM   3147  CB  MET A 399       4.804  11.507 -14.474  1.00 97.84           C  
ATOM   3148  O   MET A 399       7.953  11.263 -13.736  1.00 97.84           O  
ATOM   3149  CG  MET A 399       4.812  11.721 -12.970  1.00 97.84           C  
ATOM   3150  SD  MET A 399       5.057  13.481 -12.512  1.00 97.84           S  
ATOM   3151  CE  MET A 399       5.071  13.342 -10.702  1.00 97.84           C  
ATOM   3152  N   PHE A 400       7.426   9.773 -15.357  1.00 97.69           N  
ATOM   3153  CA  PHE A 400       8.421   8.758 -15.034  1.00 97.69           C  
ATOM   3154  C   PHE A 400       9.281   8.436 -16.250  1.00 97.69           C  
ATOM   3155  CB  PHE A 400       7.744   7.484 -14.518  1.00 97.69           C  
ATOM   3156  O   PHE A 400       9.066   7.422 -16.918  1.00 97.69           O  
ATOM   3157  CG  PHE A 400       6.805   7.720 -13.366  1.00 97.69           C  
ATOM   3158  CD1 PHE A 400       7.286   7.805 -12.065  1.00 97.69           C  
ATOM   3159  CD2 PHE A 400       5.440   7.857 -13.584  1.00 97.69           C  
ATOM   3160  CE1 PHE A 400       6.419   8.023 -10.997  1.00 97.69           C  
ATOM   3161  CE2 PHE A 400       4.568   8.076 -12.522  1.00 97.69           C  
ATOM   3162  CZ  PHE A 400       5.059   8.157 -11.229  1.00 97.69           C  
ATOM   3163  N   PRO A 401      10.222   9.269 -16.511  1.00 96.58           N  
ATOM   3164  CA  PRO A 401      11.061   9.034 -17.688  1.00 96.58           C  
ATOM   3165  C   PRO A 401      11.728   7.660 -17.673  1.00 96.58           C  
ATOM   3166  CB  PRO A 401      12.106  10.149 -17.605  1.00 96.58           C  
ATOM   3167  O   PRO A 401      12.197   7.210 -16.625  1.00 96.58           O  
ATOM   3168  CG  PRO A 401      11.470  11.207 -16.763  1.00 96.58           C  
ATOM   3169  CD  PRO A 401      10.609  10.540 -15.728  1.00 96.58           C  
ATOM   3170  N   ALA A 402      11.862   7.002 -18.830  1.00 94.04           N  
ATOM   3171  CA  ALA A 402      12.387   5.647 -18.974  1.00 94.04           C  
ATOM   3172  C   ALA A 402      13.850   5.577 -18.545  1.00 94.04           C  
ATOM   3173  CB  ALA A 402      12.235   5.166 -20.415  1.00 94.04           C  
ATOM   3174  O   ALA A 402      14.307   4.551 -18.036  1.00 94.04           O  
ATOM   3175  N   GLU A 403      14.538   6.690 -18.699  1.00 93.64           N  
ATOM   3176  CA  GLU A 403      15.956   6.748 -18.360  1.00 93.64           C  
ATOM   3177  C   GLU A 403      16.173   6.561 -16.861  1.00 93.64           C  
ATOM   3178  CB  GLU A 403      16.565   8.076 -18.817  1.00 93.64           C  
ATOM   3179  O   GLU A 403      17.245   6.129 -16.433  1.00 93.64           O  
ATOM   3180  CG  GLU A 403      16.532   8.281 -20.325  1.00 93.64           C  
ATOM   3181  CD  GLU A 403      15.195   8.799 -20.831  1.00 93.64           C  
ATOM   3182  OE1 GLU A 403      15.028   8.947 -22.063  1.00 93.64           O  
ATOM   3183  OE2 GLU A 403      14.308   9.061 -19.988  1.00 93.64           O  
ATOM   3184  N   ASP A 404      15.179   6.878 -16.102  1.00 95.73           N  
ATOM   3185  CA  ASP A 404      15.296   6.768 -14.651  1.00 95.73           C  
ATOM   3186  C   ASP A 404      15.209   5.312 -14.202  1.00 95.73           C  
ATOM   3187  CB  ASP A 404      14.210   7.597 -13.961  1.00 95.73           C  
ATOM   3188  O   ASP A 404      15.768   4.941 -13.168  1.00 95.73           O  
ATOM   3189  CG  ASP A 404      14.404   9.093 -14.139  1.00 95.73           C  
ATOM   3190  OD1 ASP A 404      15.483   9.517 -14.604  1.00 95.73           O  
ATOM   3191  OD2 ASP A 404      13.469   9.854 -13.808  1.00 95.73           O  
ATOM   3192  N   SER A 405      14.596   4.496 -14.991  1.00 94.74           N  
ATOM   3193  CA  SER A 405      14.272   3.124 -14.613  1.00 94.74           C  
ATOM   3194  C   SER A 405      15.535   2.314 -14.337  1.00 94.74           C  
ATOM   3195  CB  SER A 405      13.450   2.445 -15.709  1.00 94.74           C  
ATOM   3196  O   SER A 405      15.533   1.423 -13.485  1.00 94.74           O  
ATOM   3197  OG  SER A 405      12.191   3.077 -15.858  1.00 94.74           O  
ATOM   3198  N   TRP A 406      16.632   2.743 -14.897  1.00 93.94           N  
ATOM   3199  CA  TRP A 406      17.869   1.977 -14.785  1.00 93.94           C  
ATOM   3200  C   TRP A 406      18.646   2.377 -13.536  1.00 93.94           C  
ATOM   3201  CB  TRP A 406      18.740   2.176 -16.029  1.00 93.94           C  
ATOM   3202  O   TRP A 406      19.630   1.727 -13.174  1.00 93.94           O  
ATOM   3203  CG  TRP A 406      17.989   2.063 -17.322  1.00 93.94           C  
ATOM   3204  CD1 TRP A 406      17.763   3.058 -18.233  1.00 93.94           C  
ATOM   3205  CD2 TRP A 406      17.361   0.889 -17.846  1.00 93.94           C  
ATOM   3206  CE2 TRP A 406      16.773   1.245 -19.080  1.00 93.94           C  
ATOM   3207  CE3 TRP A 406      17.239  -0.431 -17.391  1.00 93.94           C  
ATOM   3208  NE1 TRP A 406      17.033   2.572 -19.292  1.00 93.94           N  
ATOM   3209  CH2 TRP A 406      15.969  -0.958 -19.397  1.00 93.94           C  
ATOM   3210  CZ2 TRP A 406      16.073   0.326 -19.865  1.00 93.94           C  
ATOM   3211  CZ3 TRP A 406      16.542  -1.343 -18.174  1.00 93.94           C  
ATOM   3212  N   LEU A 407      18.162   3.420 -12.897  1.00 95.62           N  
ATOM   3213  CA  LEU A 407      18.958   4.011 -11.827  1.00 95.62           C  
ATOM   3214  C   LEU A 407      18.281   3.816 -10.475  1.00 95.62           C  
ATOM   3215  CB  LEU A 407      19.185   5.502 -12.088  1.00 95.62           C  
ATOM   3216  O   LEU A 407      18.860   4.136  -9.434  1.00 95.62           O  
ATOM   3217  CG  LEU A 407      19.901   5.862 -13.391  1.00 95.62           C  
ATOM   3218  CD1 LEU A 407      19.844   7.367 -13.629  1.00 95.62           C  
ATOM   3219  CD2 LEU A 407      21.345   5.374 -13.360  1.00 95.62           C  
ATOM   3220  N   LEU A 408      17.107   3.259 -10.514  1.00 95.60           N  
ATOM   3221  CA  LEU A 408      16.342   3.123  -9.279  1.00 95.60           C  
ATOM   3222  C   LEU A 408      16.693   1.823  -8.563  1.00 95.60           C  
ATOM   3223  CB  LEU A 408      14.840   3.168  -9.572  1.00 95.60           C  
ATOM   3224  O   LEU A 408      17.121   0.856  -9.196  1.00 95.60           O  
ATOM   3225  CG  LEU A 408      14.321   4.429 -10.265  1.00 95.60           C  
ATOM   3226  CD1 LEU A 408      12.855   4.259 -10.649  1.00 95.60           C  
ATOM   3227  CD2 LEU A 408      14.506   5.647  -9.366  1.00 95.60           C  
ATOM   3228  N   PRO A 409      16.511   1.907  -7.255  1.00 95.02           N  
ATOM   3229  CA  PRO A 409      16.619   0.639  -6.530  1.00 95.02           C  
ATOM   3230  C   PRO A 409      15.378  -0.237  -6.686  1.00 95.02           C  
ATOM   3231  CB  PRO A 409      16.797   1.079  -5.075  1.00 95.02           C  
ATOM   3232  O   PRO A 409      14.260   0.278  -6.765  1.00 95.02           O  
ATOM   3233  CG  PRO A 409      16.100   2.398  -4.986  1.00 95.02           C  
ATOM   3234  CD  PRO A 409      16.261   3.112  -6.298  1.00 95.02           C  
ATOM   3235  N   TYR A 410      15.658  -1.622  -6.725  1.00 94.89           N  
ATOM   3236  CA  TYR A 410      14.543  -2.524  -6.992  1.00 94.89           C  
ATOM   3237  C   TYR A 410      14.395  -3.552  -5.877  1.00 94.89           C  
ATOM   3238  CB  TYR A 410      14.736  -3.234  -8.335  1.00 94.89           C  
ATOM   3239  O   TYR A 410      15.374  -3.908  -5.217  1.00 94.89           O  
ATOM   3240  CG  TYR A 410      14.355  -2.392  -9.528  1.00 94.89           C  
ATOM   3241  CD1 TYR A 410      13.123  -2.555 -10.156  1.00 94.89           C  
ATOM   3242  CD2 TYR A 410      15.227  -1.431 -10.029  1.00 94.89           C  
ATOM   3243  CE1 TYR A 410      12.768  -1.782 -11.257  1.00 94.89           C  
ATOM   3244  CE2 TYR A 410      14.883  -0.653 -11.130  1.00 94.89           C  
ATOM   3245  OH  TYR A 410      13.308  -0.067 -12.825  1.00 94.89           O  
ATOM   3246  CZ  TYR A 410      13.654  -0.835 -11.735  1.00 94.89           C  
ATOM   3247  N   VAL A 411      13.202  -3.942  -5.780  1.00 93.31           N  
ATOM   3248  CA  VAL A 411      12.890  -5.074  -4.913  1.00 93.31           C  
ATOM   3249  C   VAL A 411      13.142  -6.382  -5.660  1.00 93.31           C  
ATOM   3250  CB  VAL A 411      11.430  -5.019  -4.412  1.00 93.31           C  
ATOM   3251  O   VAL A 411      12.821  -6.499  -6.845  1.00 93.31           O  
ATOM   3252  CG1 VAL A 411      11.107  -6.241  -3.554  1.00 93.31           C  
ATOM   3253  CG2 VAL A 411      11.183  -3.731  -3.629  1.00 93.31           C  
ATOM   3254  N   PHE A 412      13.787  -7.358  -4.955  1.00 90.63           N  
ATOM   3255  CA  PHE A 412      14.048  -8.669  -5.539  1.00 90.63           C  
ATOM   3256  C   PHE A 412      13.283  -9.755  -4.793  1.00 90.63           C  
ATOM   3257  CB  PHE A 412      15.548  -8.977  -5.522  1.00 90.63           C  
ATOM   3258  O   PHE A 412      13.340  -9.830  -3.564  1.00 90.63           O  
ATOM   3259  CG  PHE A 412      16.338  -8.205  -6.544  1.00 90.63           C  
ATOM   3260  CD1 PHE A 412      16.706  -8.793  -7.748  1.00 90.63           C  
ATOM   3261  CD2 PHE A 412      16.713  -6.890  -6.301  1.00 90.63           C  
ATOM   3262  CE1 PHE A 412      17.437  -8.081  -8.696  1.00 90.63           C  
ATOM   3263  CE2 PHE A 412      17.443  -6.172  -7.243  1.00 90.63           C  
ATOM   3264  CZ  PHE A 412      17.805  -6.770  -8.440  1.00 90.63           C  
ATOM   3265  N   GLU A 413      12.453 -10.441  -5.607  1.00 84.99           N  
ATOM   3266  CA  GLU A 413      11.703 -11.575  -5.074  1.00 84.99           C  
ATOM   3267  C   GLU A 413      12.099 -12.874  -5.771  1.00 84.99           C  
ATOM   3268  CB  GLU A 413      10.198 -11.338  -5.217  1.00 84.99           C  
ATOM   3269  O   GLU A 413      11.974 -12.993  -6.991  1.00 84.99           O  
ATOM   3270  CG  GLU A 413       9.697 -10.102  -4.484  1.00 84.99           C  
ATOM   3271  CD  GLU A 413       9.478 -10.334  -2.998  1.00 84.99           C  
ATOM   3272  OE1 GLU A 413       9.083  -9.382  -2.287  1.00 84.99           O  
ATOM   3273  OE2 GLU A 413       9.703 -11.476  -2.540  1.00 84.99           O  
ATOM   3274  N   ASP A 414      12.553 -13.834  -5.029  1.00 79.28           N  
ATOM   3275  CA  ASP A 414      13.021 -15.112  -5.557  1.00 79.28           C  
ATOM   3276  C   ASP A 414      14.105 -14.905  -6.613  1.00 79.28           C  
ATOM   3277  CB  ASP A 414      11.856 -15.908  -6.148  1.00 79.28           C  
ATOM   3278  O   ASP A 414      14.072 -15.532  -7.675  1.00 79.28           O  
ATOM   3279  CG  ASP A 414      10.850 -16.352  -5.100  1.00 79.28           C  
ATOM   3280  OD1 ASP A 414      11.231 -16.519  -3.921  1.00 79.28           O  
ATOM   3281  OD2 ASP A 414       9.667 -16.541  -5.458  1.00 79.28           O  
ATOM   3282  N   GLY A 415      15.012 -13.915  -6.384  1.00 83.90           N  
ATOM   3283  CA  GLY A 415      16.148 -13.684  -7.262  1.00 83.90           C  
ATOM   3284  C   GLY A 415      15.785 -12.918  -8.519  1.00 83.90           C  
ATOM   3285  O   GLY A 415      16.645 -12.654  -9.362  1.00 83.90           O  
ATOM   3286  N   GLN A 416      14.446 -12.614  -8.650  1.00 89.40           N  
ATOM   3287  CA  GLN A 416      14.003 -11.861  -9.819  1.00 89.40           C  
ATOM   3288  C   GLN A 416      13.635 -10.429  -9.444  1.00 89.40           C  
ATOM   3289  CB  GLN A 416      12.812 -12.553 -10.484  1.00 89.40           C  
ATOM   3290  O   GLN A 416      13.111 -10.181  -8.356  1.00 89.40           O  
ATOM   3291  CG  GLN A 416      13.128 -13.942 -11.021  1.00 89.40           C  
ATOM   3292  CD  GLN A 416      11.959 -14.566 -11.760  1.00 89.40           C  
ATOM   3293  NE2 GLN A 416      11.969 -15.889 -11.877  1.00 89.40           N  
ATOM   3294  OE1 GLN A 416      11.054 -13.864 -12.222  1.00 89.40           O  
ATOM   3295  N   ARG A 417      13.911  -9.640 -10.364  1.00 92.33           N  
ATOM   3296  CA  ARG A 417      13.620  -8.224 -10.164  1.00 92.33           C  
ATOM   3297  C   ARG A 417      12.123  -7.952 -10.271  1.00 92.33           C  
ATOM   3298  CB  ARG A 417      14.382  -7.369 -11.180  1.00 92.33           C  
ATOM   3299  O   ARG A 417      11.481  -8.359 -11.242  1.00 92.33           O  
ATOM   3300  CG  ARG A 417      14.256  -5.873 -10.943  1.00 92.33           C  
ATOM   3301  CD  ARG A 417      15.030  -5.071 -11.981  1.00 92.33           C  
ATOM   3302  NE  ARG A 417      16.425  -5.493 -12.057  1.00 92.33           N  
ATOM   3303  NH1 ARG A 417      16.835  -4.481 -14.093  1.00 92.33           N  
ATOM   3304  NH2 ARG A 417      18.503  -5.638 -13.026  1.00 92.33           N  
ATOM   3305  CZ  ARG A 417      17.251  -5.203 -13.059  1.00 92.33           C  
ATOM   3306  N   ALA A 418      11.509  -7.243  -9.290  1.00 95.03           N  
ATOM   3307  CA  ALA A 418      10.096  -6.873  -9.301  1.00 95.03           C  
ATOM   3308  C   ALA A 418       9.922  -5.377  -9.546  1.00 95.03           C  
ATOM   3309  CB  ALA A 418       9.431  -7.274  -7.986  1.00 95.03           C  
ATOM   3310  O   ALA A 418      10.320  -4.863 -10.594  1.00 95.03           O  
ATOM   3311  N   GLU A 419       9.299  -4.630  -8.690  1.00 95.73           N  
ATOM   3312  CA  GLU A 419       9.080  -3.192  -8.823  1.00 95.73           C  
ATOM   3313  C   GLU A 419      10.196  -2.400  -8.148  1.00 95.73           C  
ATOM   3314  CB  GLU A 419       7.724  -2.797  -8.235  1.00 95.73           C  
ATOM   3315  O   GLU A 419      10.917  -2.932  -7.301  1.00 95.73           O  
ATOM   3316  CG  GLU A 419       7.687  -2.807  -6.714  1.00 95.73           C  
ATOM   3317  CD  GLU A 419       7.547  -4.202  -6.126  1.00 95.73           C  
ATOM   3318  OE1 GLU A 419       7.386  -4.327  -4.890  1.00 95.73           O  
ATOM   3319  OE2 GLU A 419       7.600  -5.178  -6.907  1.00 95.73           O  
ATOM   3320  N   PRO A 420      10.344  -1.135  -8.525  1.00 95.89           N  
ATOM   3321  CA  PRO A 420      11.247  -0.271  -7.761  1.00 95.89           C  
ATOM   3322  C   PRO A 420      10.824  -0.119  -6.302  1.00 95.89           C  
ATOM   3323  CB  PRO A 420      11.159   1.069  -8.497  1.00 95.89           C  
ATOM   3324  O   PRO A 420       9.631  -0.175  -5.992  1.00 95.89           O  
ATOM   3325  CG  PRO A 420      10.763   0.712  -9.894  1.00 95.89           C  
ATOM   3326  CD  PRO A 420       9.829  -0.462  -9.840  1.00 95.89           C  
ATOM   3327  N   GLU A 421      11.886   0.058  -5.452  1.00 95.67           N  
ATOM   3328  CA  GLU A 421      11.567   0.361  -4.060  1.00 95.67           C  
ATOM   3329  C   GLU A 421      10.800   1.675  -3.943  1.00 95.67           C  
ATOM   3330  CB  GLU A 421      12.843   0.419  -3.216  1.00 95.67           C  
ATOM   3331  O   GLU A 421       9.935   1.820  -3.078  1.00 95.67           O  
ATOM   3332  CG  GLU A 421      13.513  -0.933  -3.020  1.00 95.67           C  
ATOM   3333  CD  GLU A 421      14.694  -0.885  -2.064  1.00 95.67           C  
ATOM   3334  OE1 GLU A 421      15.435  -1.889  -1.963  1.00 95.67           O  
ATOM   3335  OE2 GLU A 421      14.879   0.165  -1.409  1.00 95.67           O  
ATOM   3336  N   TYR A 422      11.080   2.536  -4.708  1.00 96.38           N  
ATOM   3337  CA  TYR A 422      10.388   3.806  -4.898  1.00 96.38           C  
ATOM   3338  C   TYR A 422      10.727   4.414  -6.254  1.00 96.38           C  
ATOM   3339  CB  TYR A 422      10.750   4.789  -3.780  1.00 96.38           C  
ATOM   3340  O   TYR A 422      11.755   4.083  -6.850  1.00 96.38           O  
ATOM   3341  CG  TYR A 422      12.236   4.986  -3.603  1.00 96.38           C  
ATOM   3342  CD1 TYR A 422      12.926   4.343  -2.578  1.00 96.38           C  
ATOM   3343  CD2 TYR A 422      12.952   5.816  -4.458  1.00 96.38           C  
ATOM   3344  CE1 TYR A 422      14.295   4.523  -2.409  1.00 96.38           C  
ATOM   3345  CE2 TYR A 422      14.321   6.004  -4.299  1.00 96.38           C  
ATOM   3346  OH  TYR A 422      16.338   5.536  -3.111  1.00 96.38           O  
ATOM   3347  CZ  TYR A 422      14.983   5.354  -3.273  1.00 96.38           C  
ATOM   3348  N   TYR A 423       9.778   5.338  -6.706  1.00 97.44           N  
ATOM   3349  CA  TYR A 423      10.039   6.194  -7.858  1.00 97.44           C  
ATOM   3350  C   TYR A 423      10.434   7.598  -7.416  1.00 97.44           C  
ATOM   3351  CB  TYR A 423       8.809   6.260  -8.769  1.00 97.44           C  
ATOM   3352  O   TYR A 423      10.207   7.980  -6.266  1.00 97.44           O  
ATOM   3353  CG  TYR A 423       8.488   4.952  -9.451  1.00 97.44           C  
ATOM   3354  CD1 TYR A 423       9.037   4.639 -10.692  1.00 97.44           C  
ATOM   3355  CD2 TYR A 423       7.635   4.028  -8.856  1.00 97.44           C  
ATOM   3356  CE1 TYR A 423       8.742   3.436 -11.326  1.00 97.44           C  
ATOM   3357  CE2 TYR A 423       7.334   2.822  -9.480  1.00 97.44           C  
ATOM   3358  OH  TYR A 423       7.597   1.343 -11.335  1.00 97.44           O  
ATOM   3359  CZ  TYR A 423       7.892   2.535 -10.713  1.00 97.44           C  
ATOM   3360  N   VAL A 424      11.072   8.314  -8.283  1.00 97.78           N  
ATOM   3361  CA  VAL A 424      11.329   9.737  -8.084  1.00 97.78           C  
ATOM   3362  C   VAL A 424      10.764  10.534  -9.257  1.00 97.78           C  
ATOM   3363  CB  VAL A 424      12.839  10.023  -7.924  1.00 97.78           C  
ATOM   3364  O   VAL A 424      11.480  10.833 -10.216  1.00 97.78           O  
ATOM   3365  CG1 VAL A 424      13.071  11.461  -7.465  1.00 97.78           C  
ATOM   3366  CG2 VAL A 424      13.467   9.037  -6.941  1.00 97.78           C  
ATOM   3367  N   PRO A 425       9.397  10.756  -9.222  1.00 98.04           N  
ATOM   3368  CA  PRO A 425       8.739  11.425 -10.347  1.00 98.04           C  
ATOM   3369  C   PRO A 425       9.321  12.807 -10.634  1.00 98.04           C  
ATOM   3370  CB  PRO A 425       7.282  11.531  -9.890  1.00 98.04           C  
ATOM   3371  O   PRO A 425       9.967  13.401  -9.766  1.00 98.04           O  
ATOM   3372  CG  PRO A 425       7.166  10.566  -8.754  1.00 98.04           C  
ATOM   3373  CD  PRO A 425       8.517  10.418  -8.115  1.00 98.04           C  
ATOM   3374  N   VAL A 426       9.031  13.300 -11.844  1.00 98.28           N  
ATOM   3375  CA  VAL A 426       9.525  14.599 -12.288  1.00 98.28           C  
ATOM   3376  C   VAL A 426       8.964  15.700 -11.390  1.00 98.28           C  
ATOM   3377  CB  VAL A 426       9.153  14.874 -13.763  1.00 98.28           C  
ATOM   3378  O   VAL A 426       9.648  16.685 -11.104  1.00 98.28           O  
ATOM   3379  CG1 VAL A 426       9.433  16.330 -14.128  1.00 98.28           C  
ATOM   3380  CG2 VAL A 426       9.919  13.931 -14.689  1.00 98.28           C  
ATOM   3381  N   LEU A 427       7.762  15.554 -10.937  1.00 98.20           N  
ATOM   3382  CA  LEU A 427       7.114  16.407  -9.947  1.00 98.20           C  
ATOM   3383  C   LEU A 427       6.750  15.612  -8.698  1.00 98.20           C  
ATOM   3384  CB  LEU A 427       5.859  17.056 -10.537  1.00 98.20           C  
ATOM   3385  O   LEU A 427       6.572  14.393  -8.763  1.00 98.20           O  
ATOM   3386  CG  LEU A 427       6.084  18.071 -11.659  1.00 98.20           C  
ATOM   3387  CD1 LEU A 427       4.752  18.479 -12.279  1.00 98.20           C  
ATOM   3388  CD2 LEU A 427       6.831  19.292 -11.133  1.00 98.20           C  
ATOM   3389  N   PRO A 428       6.736  16.274  -7.504  1.00 97.53           N  
ATOM   3390  CA  PRO A 428       6.478  15.573  -6.245  1.00 97.53           C  
ATOM   3391  C   PRO A 428       5.042  15.066  -6.135  1.00 97.53           C  
ATOM   3392  CB  PRO A 428       6.764  16.637  -5.183  1.00 97.53           C  
ATOM   3393  O   PRO A 428       4.191  15.736  -5.545  1.00 97.53           O  
ATOM   3394  CG  PRO A 428       6.390  17.932  -5.829  1.00 97.53           C  
ATOM   3395  CD  PRO A 428       6.728  17.851  -7.290  1.00 97.53           C  
ATOM   3396  N   LEU A 429       4.835  13.825  -6.647  1.00 96.42           N  
ATOM   3397  CA  LEU A 429       3.509  13.221  -6.723  1.00 96.42           C  
ATOM   3398  C   LEU A 429       2.894  13.084  -5.335  1.00 96.42           C  
ATOM   3399  CB  LEU A 429       3.583  11.850  -7.400  1.00 96.42           C  
ATOM   3400  O   LEU A 429       1.671  13.133  -5.186  1.00 96.42           O  
ATOM   3401  CG  LEU A 429       2.249  11.222  -7.807  1.00 96.42           C  
ATOM   3402  CD1 LEU A 429       1.539  12.103  -8.830  1.00 96.42           C  
ATOM   3403  CD2 LEU A 429       2.465   9.818  -8.361  1.00 96.42           C  
ATOM   3404  N   ALA A 430       3.717  12.953  -4.240  1.00 95.87           N  
ATOM   3405  CA  ALA A 430       3.255  12.737  -2.872  1.00 95.87           C  
ATOM   3406  C   ALA A 430       2.369  13.888  -2.404  1.00 95.87           C  
ATOM   3407  CB  ALA A 430       4.444  12.568  -1.929  1.00 95.87           C  
ATOM   3408  O   ALA A 430       1.456  13.690  -1.599  1.00 95.87           O  
ATOM   3409  N   ILE A 431       2.575  15.111  -2.947  1.00 96.52           N  
ATOM   3410  CA  ILE A 431       1.779  16.239  -2.475  1.00 96.52           C  
ATOM   3411  C   ILE A 431       0.783  16.655  -3.555  1.00 96.52           C  
ATOM   3412  CB  ILE A 431       2.672  17.435  -2.080  1.00 96.52           C  
ATOM   3413  O   ILE A 431       0.088  17.664  -3.412  1.00 96.52           O  
ATOM   3414  CG1 ILE A 431       3.417  17.975  -3.307  1.00 96.52           C  
ATOM   3415  CG2 ILE A 431       3.655  17.034  -0.976  1.00 96.52           C  
ATOM   3416  CD1 ILE A 431       4.140  19.292  -3.062  1.00 96.52           C  
ATOM   3417  N   MET A 432       0.745  15.911  -4.656  1.00 95.58           N  
ATOM   3418  CA  MET A 432      -0.149  16.221  -5.769  1.00 95.58           C  
ATOM   3419  C   MET A 432      -1.403  15.355  -5.716  1.00 95.58           C  
ATOM   3420  CB  MET A 432       0.567  16.023  -7.106  1.00 95.58           C  
ATOM   3421  O   MET A 432      -2.332  15.552  -6.502  1.00 95.58           O  
ATOM   3422  CG  MET A 432       1.694  17.013  -7.350  1.00 95.58           C  
ATOM   3423  SD  MET A 432       2.623  16.655  -8.891  1.00 95.58           S  
ATOM   3424  CE  MET A 432       1.330  16.970 -10.125  1.00 95.58           C  
ATOM   3425  N   GLU A 433      -1.467  14.385  -4.828  1.00 92.71           N  
ATOM   3426  CA  GLU A 433      -2.568  13.428  -4.779  1.00 92.71           C  
ATOM   3427  C   GLU A 433      -3.273  13.468  -3.426  1.00 92.71           C  
ATOM   3428  CB  GLU A 433      -2.065  12.012  -5.069  1.00 92.71           C  
ATOM   3429  O   GLU A 433      -2.701  13.928  -2.435  1.00 92.71           O  
ATOM   3430  CG  GLU A 433      -1.478  11.842  -6.463  1.00 92.71           C  
ATOM   3431  CD  GLU A 433      -2.535  11.705  -7.547  1.00 92.71           C  
ATOM   3432  OE1 GLU A 433      -2.214  11.919  -8.738  1.00 92.71           O  
ATOM   3433  OE2 GLU A 433      -3.694  11.384  -7.202  1.00 92.71           O  
ATOM   3434  N   TYR A 434      -4.574  13.034  -3.504  1.00 92.83           N  
ATOM   3435  CA  TYR A 434      -5.295  12.769  -2.263  1.00 92.83           C  
ATOM   3436  C   TYR A 434      -4.981  11.374  -1.737  1.00 92.83           C  
ATOM   3437  CB  TYR A 434      -6.804  12.919  -2.476  1.00 92.83           C  
ATOM   3438  O   TYR A 434      -4.555  10.499  -2.495  1.00 92.83           O  
ATOM   3439  CG  TYR A 434      -7.211  14.272  -3.009  1.00 92.83           C  
ATOM   3440  CD1 TYR A 434      -6.897  15.438  -2.315  1.00 92.83           C  
ATOM   3441  CD2 TYR A 434      -7.910  14.386  -4.205  1.00 92.83           C  
ATOM   3442  CE1 TYR A 434      -7.271  16.687  -2.801  1.00 92.83           C  
ATOM   3443  CE2 TYR A 434      -8.289  15.629  -4.701  1.00 92.83           C  
ATOM   3444  OH  TYR A 434      -8.338  18.005  -4.479  1.00 92.83           O  
ATOM   3445  CZ  TYR A 434      -7.965  16.772  -3.993  1.00 92.83           C  
ATOM   3446  N   GLY A 435      -5.054  11.220  -0.409  1.00 92.03           N  
ATOM   3447  CA  GLY A 435      -4.897   9.904   0.191  1.00 92.03           C  
ATOM   3448  C   GLY A 435      -5.331   9.856   1.644  1.00 92.03           C  
ATOM   3449  O   GLY A 435      -5.275  10.866   2.348  1.00 92.03           O  
ATOM   3450  N   ALA A 436      -5.860   8.681   1.968  1.00 92.56           N  
ATOM   3451  CA  ALA A 436      -6.256   8.510   3.364  1.00 92.56           C  
ATOM   3452  C   ALA A 436      -6.245   7.037   3.761  1.00 92.56           C  
ATOM   3453  CB  ALA A 436      -7.639   9.112   3.602  1.00 92.56           C  
ATOM   3454  O   ALA A 436      -6.980   6.228   3.190  1.00 92.56           O  
ATOM   3455  N   ASN A 437      -5.409   6.805   4.714  1.00 93.34           N  
ATOM   3456  CA  ASN A 437      -5.361   5.431   5.203  1.00 93.34           C  
ATOM   3457  C   ASN A 437      -4.828   5.362   6.631  1.00 93.34           C  
ATOM   3458  CB  ASN A 437      -4.511   4.560   4.275  1.00 93.34           C  
ATOM   3459  O   ASN A 437      -3.778   5.932   6.934  1.00 93.34           O  
ATOM   3460  CG  ASN A 437      -4.851   3.086   4.384  1.00 93.34           C  
ATOM   3461  ND2 ASN A 437      -4.209   2.267   3.560  1.00 93.34           N  
ATOM   3462  OD1 ASN A 437      -5.684   2.688   5.202  1.00 93.34           O  
ATOM   3463  N   PRO A 438      -5.485   4.707   7.464  1.00 92.59           N  
ATOM   3464  CA  PRO A 438      -4.912   4.443   8.786  1.00 92.59           C  
ATOM   3465  C   PRO A 438      -3.953   3.254   8.787  1.00 92.59           C  
ATOM   3466  CB  PRO A 438      -6.141   4.153   9.652  1.00 92.59           C  
ATOM   3467  O   PRO A 438      -4.062   2.367   7.937  1.00 92.59           O  
ATOM   3468  CG  PRO A 438      -7.137   3.552   8.713  1.00 92.59           C  
ATOM   3469  CD  PRO A 438      -6.988   4.214   7.373  1.00 92.59           C  
ATOM   3470  N   SER A 439      -3.022   3.368   9.746  1.00 93.67           N  
ATOM   3471  CA  SER A 439      -2.124   2.229   9.912  1.00 93.67           C  
ATOM   3472  C   SER A 439      -1.707   2.062  11.370  1.00 93.67           C  
ATOM   3473  CB  SER A 439      -0.883   2.392   9.034  1.00 93.67           C  
ATOM   3474  O   SER A 439      -2.191   2.782  12.246  1.00 93.67           O  
ATOM   3475  OG  SER A 439      -0.166   1.173   8.945  1.00 93.67           O  
ATOM   3476  N   GLU A 440      -0.833   1.006  11.724  1.00 92.47           N  
ATOM   3477  CA  GLU A 440      -0.416   0.593  13.061  1.00 92.47           C  
ATOM   3478  C   GLU A 440       0.224   1.751  13.822  1.00 92.47           C  
ATOM   3479  CB  GLU A 440       0.557  -0.586  12.981  1.00 92.47           C  
ATOM   3480  O   GLU A 440       1.450   1.849  13.896  1.00 92.47           O  
ATOM   3481  CG  GLU A 440       0.022  -1.772  12.192  1.00 92.47           C  
ATOM   3482  CD  GLU A 440      -1.289  -2.314  12.738  1.00 92.47           C  
ATOM   3483  OE1 GLU A 440      -2.045  -2.956  11.974  1.00 92.47           O  
ATOM   3484  OE2 GLU A 440      -1.563  -2.094  13.939  1.00 92.47           O  
ATOM   3485  N   GLY A 441      -0.719   2.760  14.477  1.00 90.95           N  
ATOM   3486  CA  GLY A 441      -0.196   3.867  15.262  1.00 90.95           C  
ATOM   3487  C   GLY A 441      -0.160   5.177  14.496  1.00 90.95           C  
ATOM   3488  O   GLY A 441       0.018   6.243  15.088  1.00 90.95           O  
ATOM   3489  N   TRP A 442      -0.217   5.072  13.204  1.00 94.31           N  
ATOM   3490  CA  TRP A 442      -0.151   6.260  12.359  1.00 94.31           C  
ATOM   3491  C   TRP A 442      -1.368   6.345  11.445  1.00 94.31           C  
ATOM   3492  CB  TRP A 442       1.132   6.255  11.523  1.00 94.31           C  
ATOM   3493  O   TRP A 442      -2.032   5.338  11.189  1.00 94.31           O  
ATOM   3494  CG  TRP A 442       2.386   6.406  12.331  1.00 94.31           C  
ATOM   3495  CD1 TRP A 442       3.027   7.571  12.649  1.00 94.31           C  
ATOM   3496  CD2 TRP A 442       3.154   5.352  12.920  1.00 94.31           C  
ATOM   3497  CE2 TRP A 442       4.248   5.952  13.582  1.00 94.31           C  
ATOM   3498  CE3 TRP A 442       3.022   3.957  12.953  1.00 94.31           C  
ATOM   3499  NE1 TRP A 442       4.147   7.305  13.401  1.00 94.31           N  
ATOM   3500  CH2 TRP A 442       5.054   3.841  14.286  1.00 94.31           C  
ATOM   3501  CZ2 TRP A 442       5.206   5.203  14.270  1.00 94.31           C  
ATOM   3502  CZ3 TRP A 442       3.977   3.214  13.638  1.00 94.31           C  
ATOM   3503  N   LYS A 443      -1.622   7.592  11.072  1.00 94.27           N  
ATOM   3504  CA  LYS A 443      -2.663   7.899  10.095  1.00 94.27           C  
ATOM   3505  C   LYS A 443      -2.105   8.718   8.935  1.00 94.27           C  
ATOM   3506  CB  LYS A 443      -3.817   8.652  10.760  1.00 94.27           C  
ATOM   3507  O   LYS A 443      -1.280   9.611   9.139  1.00 94.27           O  
ATOM   3508  CG  LYS A 443      -5.002   8.905   9.839  1.00 94.27           C  
ATOM   3509  CD  LYS A 443      -6.139   9.605  10.572  1.00 94.27           C  
ATOM   3510  CE  LYS A 443      -7.325   9.862   9.651  1.00 94.27           C  
ATOM   3511  NZ  LYS A 443      -8.463  10.499  10.378  1.00 94.27           N  
ATOM   3512  N   TYR A 444      -2.415   8.309   7.712  1.00 95.45           N  
ATOM   3513  CA  TYR A 444      -2.034   9.013   6.492  1.00 95.45           C  
ATOM   3514  C   TYR A 444      -3.242   9.683   5.849  1.00 95.45           C  
ATOM   3515  CB  TYR A 444      -1.380   8.049   5.498  1.00 95.45           C  
ATOM   3516  O   TYR A 444      -4.214   9.013   5.492  1.00 95.45           O  
ATOM   3517  CG  TYR A 444      -1.296   8.592   4.092  1.00 95.45           C  
ATOM   3518  CD1 TYR A 444      -2.120   8.098   3.083  1.00 95.45           C  
ATOM   3519  CD2 TYR A 444      -0.394   9.600   3.769  1.00 95.45           C  
ATOM   3520  CE1 TYR A 444      -2.045   8.593   1.785  1.00 95.45           C  
ATOM   3521  CE2 TYR A 444      -0.310  10.103   2.475  1.00 95.45           C  
ATOM   3522  OH  TYR A 444      -1.060  10.090   0.209  1.00 95.45           O  
ATOM   3523  CZ  TYR A 444      -1.139   9.595   1.492  1.00 95.45           C  
ATOM   3524  N   THR A 445      -3.228  11.004   5.858  1.00 95.61           N  
ATOM   3525  CA  THR A 445      -4.232  11.799   5.160  1.00 95.61           C  
ATOM   3526  C   THR A 445      -3.585  12.982   4.445  1.00 95.61           C  
ATOM   3527  CB  THR A 445      -5.313  12.311   6.130  1.00 95.61           C  
ATOM   3528  O   THR A 445      -2.986  13.848   5.086  1.00 95.61           O  
ATOM   3529  CG2 THR A 445      -6.433  13.024   5.380  1.00 95.61           C  
ATOM   3530  OG1 THR A 445      -5.866  11.201   6.848  1.00 95.61           O  
ATOM   3531  N   THR A 446      -3.724  12.973   3.131  1.00 95.00           N  
ATOM   3532  CA  THR A 446      -3.158  14.068   2.350  1.00 95.00           C  
ATOM   3533  C   THR A 446      -4.205  14.661   1.412  1.00 95.00           C  
ATOM   3534  CB  THR A 446      -1.940  13.599   1.533  1.00 95.00           C  
ATOM   3535  O   THR A 446      -5.136  13.968   0.995  1.00 95.00           O  
ATOM   3536  CG2 THR A 446      -0.833  13.079   2.445  1.00 95.00           C  
ATOM   3537  OG1 THR A 446      -2.343  12.550   0.644  1.00 95.00           O  
ATOM   3538  N   TRP A 447      -4.035  15.915   1.183  1.00 94.46           N  
ATOM   3539  CA  TRP A 447      -4.839  16.651   0.213  1.00 94.46           C  
ATOM   3540  C   TRP A 447      -3.958  17.263  -0.872  1.00 94.46           C  
ATOM   3541  CB  TRP A 447      -5.651  17.747   0.907  1.00 94.46           C  
ATOM   3542  O   TRP A 447      -2.974  17.942  -0.571  1.00 94.46           O  
ATOM   3543  CG  TRP A 447      -6.551  17.242   1.995  1.00 94.46           C  
ATOM   3544  CD1 TRP A 447      -6.275  17.186   3.333  1.00 94.46           C  
ATOM   3545  CD2 TRP A 447      -7.872  16.717   1.836  1.00 94.46           C  
ATOM   3546  CE2 TRP A 447      -8.339  16.362   3.121  1.00 94.46           C  
ATOM   3547  CE3 TRP A 447      -8.708  16.512   0.730  1.00 94.46           C  
ATOM   3548  NE1 TRP A 447      -7.346  16.658   4.015  1.00 94.46           N  
ATOM   3549  CH2 TRP A 447     -10.404  15.623   2.231  1.00 94.46           C  
ATOM   3550  CZ2 TRP A 447      -9.606  15.813   3.330  1.00 94.46           C  
ATOM   3551  CZ3 TRP A 447      -9.969  15.966   0.940  1.00 94.46           C  
ATOM   3552  N   ALA A 448      -4.325  17.001  -2.060  1.00 95.01           N  
ATOM   3553  CA  ALA A 448      -3.518  17.485  -3.177  1.00 95.01           C  
ATOM   3554  C   ALA A 448      -3.359  19.001  -3.124  1.00 95.01           C  
ATOM   3555  CB  ALA A 448      -4.143  17.064  -4.505  1.00 95.01           C  
ATOM   3556  O   ALA A 448      -4.309  19.720  -2.805  1.00 95.01           O  
ATOM   3557  N   ARG A 449      -2.106  19.417  -3.496  1.00 95.34           N  
ATOM   3558  CA  ARG A 449      -1.834  20.850  -3.506  1.00 95.34           C  
ATOM   3559  C   ARG A 449      -1.966  21.423  -4.914  1.00 95.34           C  
ATOM   3560  CB  ARG A 449      -0.436  21.136  -2.953  1.00 95.34           C  
ATOM   3561  O   ARG A 449      -1.916  20.683  -5.898  1.00 95.34           O  
ATOM   3562  CG  ARG A 449      -0.223  20.640  -1.532  1.00 95.34           C  
ATOM   3563  CD  ARG A 449      -1.211  21.271  -0.561  1.00 95.34           C  
ATOM   3564  NE  ARG A 449      -2.225  20.315  -0.127  1.00 95.34           N  
ATOM   3565  NH1 ARG A 449      -3.580  21.894   0.878  1.00 95.34           N  
ATOM   3566  NH2 ARG A 449      -4.184  19.683   0.892  1.00 95.34           N  
ATOM   3567  CZ  ARG A 449      -3.327  20.633   0.547  1.00 95.34           C  
ATOM   3568  N   GLN A 450      -2.100  22.757  -4.974  1.00 94.44           N  
ATOM   3569  CA  GLN A 450      -2.281  23.450  -6.246  1.00 94.44           C  
ATOM   3570  C   GLN A 450      -1.098  23.208  -7.178  1.00 94.44           C  
ATOM   3571  CB  GLN A 450      -2.472  24.950  -6.017  1.00 94.44           C  
ATOM   3572  O   GLN A 450       0.053  23.440  -6.802  1.00 94.44           O  
ATOM   3573  CG  GLN A 450      -3.824  25.314  -5.419  1.00 94.44           C  
ATOM   3574  CD  GLN A 450      -4.970  25.112  -6.393  1.00 94.44           C  
ATOM   3575  NE2 GLN A 450      -6.145  24.782  -5.866  1.00 94.44           N  
ATOM   3576  OE1 GLN A 450      -4.802  25.252  -7.608  1.00 94.44           O  
ATOM   3577  N   LEU A 451      -1.415  22.805  -8.400  1.00 95.58           N  
ATOM   3578  CA  LEU A 451      -0.385  22.496  -9.386  1.00 95.58           C  
ATOM   3579  C   LEU A 451       0.482  23.719  -9.668  1.00 95.58           C  
ATOM   3580  CB  LEU A 451      -1.019  21.995 -10.685  1.00 95.58           C  
ATOM   3581  O   LEU A 451       1.709  23.615  -9.726  1.00 95.58           O  
ATOM   3582  CG  LEU A 451      -0.060  21.703 -11.840  1.00 95.58           C  
ATOM   3583  CD1 LEU A 451       0.923  20.605 -11.448  1.00 95.58           C  
ATOM   3584  CD2 LEU A 451      -0.834  21.312 -13.094  1.00 95.58           C  
ATOM   3585  N   GLU A 452      -0.114  24.869  -9.711  1.00 95.18           N  
ATOM   3586  CA  GLU A 452       0.592  26.105 -10.035  1.00 95.18           C  
ATOM   3587  C   GLU A 452       1.634  26.440  -8.972  1.00 95.18           C  
ATOM   3588  CB  GLU A 452      -0.396  27.264 -10.187  1.00 95.18           C  
ATOM   3589  O   GLU A 452       2.739  26.882  -9.295  1.00 95.18           O  
ATOM   3590  CG  GLU A 452      -1.333  27.120 -11.377  1.00 95.18           C  
ATOM   3591  CD  GLU A 452      -2.488  26.165 -11.120  1.00 95.18           C  
ATOM   3592  OE1 GLU A 452      -3.145  25.731 -12.093  1.00 95.18           O  
ATOM   3593  OE2 GLU A 452      -2.737  25.848  -9.936  1.00 95.18           O  
ATOM   3594  N   ASP A 453       1.261  26.254  -7.753  1.00 94.88           N  
ATOM   3595  CA  ASP A 453       2.195  26.521  -6.663  1.00 94.88           C  
ATOM   3596  C   ASP A 453       3.377  25.555  -6.704  1.00 94.88           C  
ATOM   3597  CB  ASP A 453       1.484  26.425  -5.312  1.00 94.88           C  
ATOM   3598  O   ASP A 453       4.528  25.968  -6.553  1.00 94.88           O  
ATOM   3599  CG  ASP A 453       0.461  27.528  -5.100  1.00 94.88           C  
ATOM   3600  OD1 ASP A 453       0.497  28.541  -5.831  1.00 94.88           O  
ATOM   3601  OD2 ASP A 453      -0.387  27.382  -4.194  1.00 94.88           O  
ATOM   3602  N   ILE A 454       3.067  24.310  -6.929  1.00 96.03           N  
ATOM   3603  CA  ILE A 454       4.099  23.280  -6.992  1.00 96.03           C  
ATOM   3604  C   ILE A 454       5.054  23.577  -8.146  1.00 96.03           C  
ATOM   3605  CB  ILE A 454       3.483  21.872  -7.156  1.00 96.03           C  
ATOM   3606  O   ILE A 454       6.275  23.567  -7.967  1.00 96.03           O  
ATOM   3607  CG1 ILE A 454       2.671  21.497  -5.911  1.00 96.03           C  
ATOM   3608  CG2 ILE A 454       4.574  20.834  -7.432  1.00 96.03           C  
ATOM   3609  CD1 ILE A 454       1.809  20.253  -6.086  1.00 96.03           C  
ATOM   3610  N   LEU A 455       4.567  23.845  -9.305  1.00 96.86           N  
ATOM   3611  CA  LEU A 455       5.373  24.157 -10.480  1.00 96.86           C  
ATOM   3612  C   LEU A 455       6.262  25.369 -10.223  1.00 96.86           C  
ATOM   3613  CB  LEU A 455       4.475  24.416 -11.693  1.00 96.86           C  
ATOM   3614  O   LEU A 455       7.450  25.355 -10.553  1.00 96.86           O  
ATOM   3615  CG  LEU A 455       3.810  23.188 -12.318  1.00 96.86           C  
ATOM   3616  CD1 LEU A 455       2.744  23.617 -13.321  1.00 96.86           C  
ATOM   3617  CD2 LEU A 455       4.851  22.296 -12.984  1.00 96.86           C  
ATOM   3618  N   ALA A 456       5.660  26.382  -9.654  1.00 94.99           N  
ATOM   3619  CA  ALA A 456       6.404  27.607  -9.373  1.00 94.99           C  
ATOM   3620  C   ALA A 456       7.590  27.330  -8.454  1.00 94.99           C  
ATOM   3621  CB  ALA A 456       5.486  28.656  -8.750  1.00 94.99           C  
ATOM   3622  O   ALA A 456       8.707  27.778  -8.721  1.00 94.99           O  
ATOM   3623  N   LEU A 457       7.382  26.580  -7.467  1.00 94.90           N  
ATOM   3624  CA  LEU A 457       8.419  26.305  -6.478  1.00 94.90           C  
ATOM   3625  C   LEU A 457       9.509  25.414  -7.066  1.00 94.90           C  
ATOM   3626  CB  LEU A 457       7.815  25.642  -5.238  1.00 94.90           C  
ATOM   3627  O   LEU A 457      10.699  25.665  -6.862  1.00 94.90           O  
ATOM   3628  CG  LEU A 457       6.907  26.519  -4.374  1.00 94.90           C  
ATOM   3629  CD1 LEU A 457       6.176  25.668  -3.341  1.00 94.90           C  
ATOM   3630  CD2 LEU A 457       7.716  27.618  -3.693  1.00 94.90           C  
ATOM   3631  N   VAL A 458       9.071  24.377  -7.775  1.00 95.76           N  
ATOM   3632  CA  VAL A 458      10.050  23.470  -8.364  1.00 95.76           C  
ATOM   3633  C   VAL A 458      10.858  24.205  -9.432  1.00 95.76           C  
ATOM   3634  CB  VAL A 458       9.374  22.221  -8.972  1.00 95.76           C  
ATOM   3635  O   VAL A 458      12.080  24.055  -9.508  1.00 95.76           O  
ATOM   3636  CG1 VAL A 458      10.406  21.332  -9.664  1.00 95.76           C  
ATOM   3637  CG2 VAL A 458       8.629  21.440  -7.892  1.00 95.76           C  
ATOM   3638  N   ARG A 459      10.246  25.021 -10.198  1.00 95.12           N  
ATOM   3639  CA  ARG A 459      10.947  25.802 -11.212  1.00 95.12           C  
ATOM   3640  C   ARG A 459      11.918  26.788 -10.570  1.00 95.12           C  
ATOM   3641  CB  ARG A 459       9.950  26.551 -12.099  1.00 95.12           C  
ATOM   3642  O   ARG A 459      13.015  27.011 -11.084  1.00 95.12           O  
ATOM   3643  CG  ARG A 459       9.252  25.669 -13.122  1.00 95.12           C  
ATOM   3644  CD  ARG A 459       8.255  26.458 -13.960  1.00 95.12           C  
ATOM   3645  NE  ARG A 459       7.639  25.626 -14.990  1.00 95.12           N  
ATOM   3646  NH1 ARG A 459       5.617  26.742 -14.974  1.00 95.12           N  
ATOM   3647  NH2 ARG A 459       5.941  24.966 -16.387  1.00 95.12           N  
ATOM   3648  CZ  ARG A 459       6.400  25.780 -15.448  1.00 95.12           C  
ATOM   3649  N   ALA A 460      11.476  27.332  -9.520  1.00 93.50           N  
ATOM   3650  CA  ALA A 460      12.360  28.236  -8.787  1.00 93.50           C  
ATOM   3651  C   ALA A 460      13.607  27.506  -8.298  1.00 93.50           C  
ATOM   3652  CB  ALA A 460      11.619  28.866  -7.610  1.00 93.50           C  
ATOM   3653  O   ALA A 460      14.710  28.057  -8.332  1.00 93.50           O  
ATOM   3654  N   TYR A 461      13.416  26.319  -7.883  1.00 93.21           N  
ATOM   3655  CA  TYR A 461      14.519  25.506  -7.383  1.00 93.21           C  
ATOM   3656  C   TYR A 461      15.530  25.219  -8.487  1.00 93.21           C  
ATOM   3657  CB  TYR A 461      13.996  24.190  -6.799  1.00 93.21           C  
ATOM   3658  O   TYR A 461      16.737  25.181  -8.238  1.00 93.21           O  
ATOM   3659  CG  TYR A 461      15.076  23.315  -6.212  1.00 93.21           C  
ATOM   3660  CD1 TYR A 461      15.589  22.234  -6.926  1.00 93.21           C  
ATOM   3661  CD2 TYR A 461      15.585  23.565  -4.942  1.00 93.21           C  
ATOM   3662  CE1 TYR A 461      16.583  21.423  -6.388  1.00 93.21           C  
ATOM   3663  CE2 TYR A 461      16.579  22.761  -4.394  1.00 93.21           C  
ATOM   3664  OH  TYR A 461      18.055  20.895  -4.586  1.00 93.21           O  
ATOM   3665  CZ  TYR A 461      17.071  21.694  -5.124  1.00 93.21           C  
ATOM   3666  N   VAL A 462      15.001  25.066  -9.698  1.00 91.84           N  
ATOM   3667  CA  VAL A 462      15.828  24.661 -10.830  1.00 91.84           C  
ATOM   3668  C   VAL A 462      16.382  25.897 -11.534  1.00 91.84           C  
ATOM   3669  CB  VAL A 462      15.034  23.790 -11.829  1.00 91.84           C  
ATOM   3670  O   VAL A 462      17.301  25.794 -12.351  1.00 91.84           O  
ATOM   3671  CG1 VAL A 462      15.920  23.369 -13.001  1.00 91.84           C  
ATOM   3672  CG2 VAL A 462      14.456  22.563 -11.125  1.00 91.84           C  
ATOM   3673  N   ASP A 463      15.949  27.004 -11.122  1.00 87.33           N  
ATOM   3674  CA  ASP A 463      16.297  28.257 -11.786  1.00 87.33           C  
ATOM   3675  C   ASP A 463      17.754  28.631 -11.525  1.00 87.33           C  
ATOM   3676  CB  ASP A 463      15.373  29.385 -11.322  1.00 87.33           C  
ATOM   3677  O   ASP A 463      18.203  28.636 -10.377  1.00 87.33           O  
ATOM   3678  CG  ASP A 463      15.480  30.631 -12.183  1.00 87.33           C  
ATOM   3679  OD1 ASP A 463      16.474  30.775 -12.927  1.00 87.33           O  
ATOM   3680  OD2 ASP A 463      14.564  31.479 -12.114  1.00 87.33           O  
ATOM   3681  N   LYS A 464      18.468  28.954 -12.572  1.00 81.88           N  
ATOM   3682  CA  LYS A 464      19.879  29.323 -12.491  1.00 81.88           C  
ATOM   3683  C   LYS A 464      20.064  30.617 -11.703  1.00 81.88           C  
ATOM   3684  CB  LYS A 464      20.477  29.472 -13.890  1.00 81.88           C  
ATOM   3685  O   LYS A 464      21.142  30.872 -11.162  1.00 81.88           O  
ATOM   3686  CG  LYS A 464      19.836  30.571 -14.724  1.00 81.88           C  
ATOM   3687  CD  LYS A 464      20.461  30.658 -16.110  1.00 81.88           C  
ATOM   3688  CE  LYS A 464      19.827  31.765 -16.942  1.00 81.88           C  
ATOM   3689  NZ  LYS A 464      20.429  31.847 -18.307  1.00 81.88           N  
ATOM   3690  N   ASP A 465      18.967  31.383 -11.696  1.00 79.49           N  
ATOM   3691  CA  ASP A 465      19.019  32.684 -11.036  1.00 79.49           C  
ATOM   3692  C   ASP A 465      18.694  32.558  -9.549  1.00 79.49           C  
ATOM   3693  CB  ASP A 465      18.053  33.664 -11.704  1.00 79.49           C  
ATOM   3694  O   ASP A 465      18.632  33.561  -8.835  1.00 79.49           O  
ATOM   3695  CG  ASP A 465      18.447  34.005 -13.131  1.00 79.49           C  
ATOM   3696  OD1 ASP A 465      19.658  34.100 -13.423  1.00 79.49           O  
ATOM   3697  OD2 ASP A 465      17.537  34.183 -13.969  1.00 79.49           O  
ATOM   3698  N   ASN A 466      18.524  31.329  -9.118  1.00 78.36           N  
ATOM   3699  CA  ASN A 466      18.290  31.044  -7.707  1.00 78.36           C  
ATOM   3700  C   ASN A 466      19.305  30.043  -7.161  1.00 78.36           C  
ATOM   3701  CB  ASN A 466      16.866  30.527  -7.491  1.00 78.36           C  
ATOM   3702  O   ASN A 466      18.937  28.941  -6.751  1.00 78.36           O  
ATOM   3703  CG  ASN A 466      16.480  30.474  -6.026  1.00 78.36           C  
ATOM   3704  ND2 ASN A 466      15.431  29.721  -5.717  1.00 78.36           N  
ATOM   3705  OD1 ASN A 466      17.118  31.105  -5.180  1.00 78.36           O  
ATOM   3706  N   PRO A 467      20.575  30.373  -7.058  1.00 66.42           N  
ATOM   3707  CA  PRO A 467      21.615  29.379  -6.780  1.00 66.42           C  
ATOM   3708  C   PRO A 467      21.572  28.866  -5.343  1.00 66.42           C  
ATOM   3709  CB  PRO A 467      22.913  30.143  -7.049  1.00 66.42           C  
ATOM   3710  O   PRO A 467      22.061  27.770  -5.060  1.00 66.42           O  
ATOM   3711  CG  PRO A 467      22.542  31.585  -6.919  1.00 66.42           C  
ATOM   3712  CD  PRO A 467      21.099  31.743  -7.303  1.00 66.42           C  
ATOM   3713  N   LYS A 468      20.899  29.647  -4.440  1.00 71.78           N  
ATOM   3714  CA  LYS A 468      20.875  29.222  -3.044  1.00 71.78           C  
ATOM   3715  C   LYS A 468      19.648  28.362  -2.752  1.00 71.78           C  
ATOM   3716  CB  LYS A 468      20.898  30.435  -2.112  1.00 71.78           C  
ATOM   3717  O   LYS A 468      19.449  27.918  -1.620  1.00 71.78           O  
ATOM   3718  CG  LYS A 468      22.213  31.200  -2.124  1.00 71.78           C  
ATOM   3719  CD  LYS A 468      22.217  32.321  -1.094  1.00 71.78           C  
ATOM   3720  CE  LYS A 468      23.527  33.098  -1.116  1.00 71.78           C  
ATOM   3721  NZ  LYS A 468      23.531  34.206  -0.115  1.00 71.78           N  
ATOM   3722  N   HIS A 469      18.889  28.073  -3.773  1.00 75.33           N  
ATOM   3723  CA  HIS A 469      17.685  27.266  -3.606  1.00 75.33           C  
ATOM   3724  C   HIS A 469      16.824  27.792  -2.463  1.00 75.33           C  
ATOM   3725  CB  HIS A 469      18.051  25.802  -3.358  1.00 75.33           C  
ATOM   3726  O   HIS A 469      16.271  27.010  -1.686  1.00 75.33           O  
ATOM   3727  CG  HIS A 469      18.900  25.205  -4.434  1.00 75.33           C  
ATOM   3728  CD2 HIS A 469      20.169  24.734  -4.407  1.00 75.33           C  
ATOM   3729  ND1 HIS A 469      18.455  25.042  -5.728  1.00 75.33           N  
ATOM   3730  CE1 HIS A 469      19.417  24.494  -6.452  1.00 75.33           C  
ATOM   3731  NE2 HIS A 469      20.467  24.297  -5.674  1.00 75.33           N  
ATOM   3732  N   GLU A 470      16.821  29.109  -2.317  1.00 80.95           N  
ATOM   3733  CA  GLU A 470      16.037  29.700  -1.237  1.00 80.95           C  
ATOM   3734  C   GLU A 470      14.555  29.755  -1.597  1.00 80.95           C  
ATOM   3735  CB  GLU A 470      16.550  31.104  -0.905  1.00 80.95           C  
ATOM   3736  O   GLU A 470      14.059  30.788  -2.053  1.00 80.95           O  
ATOM   3737  CG  GLU A 470      17.944  31.120  -0.295  1.00 80.95           C  
ATOM   3738  CD  GLU A 470      18.419  32.516   0.077  1.00 80.95           C  
ATOM   3739  OE1 GLU A 470      19.481  32.642   0.728  1.00 80.95           O  
ATOM   3740  OE2 GLU A 470      17.723  33.491  -0.284  1.00 80.95           O  
ATOM   3741  N   LEU A 471      13.799  28.732  -1.442  1.00 85.97           N  
ATOM   3742  CA  LEU A 471      12.412  28.609  -1.876  1.00 85.97           C  
ATOM   3743  C   LEU A 471      11.491  29.451  -0.999  1.00 85.97           C  
ATOM   3744  CB  LEU A 471      11.967  27.145  -1.844  1.00 85.97           C  
ATOM   3745  O   LEU A 471      10.489  29.987  -1.478  1.00 85.97           O  
ATOM   3746  CG  LEU A 471      12.645  26.208  -2.846  1.00 85.97           C  
ATOM   3747  CD1 LEU A 471      12.081  24.797  -2.718  1.00 85.97           C  
ATOM   3748  CD2 LEU A 471      12.473  26.731  -4.268  1.00 85.97           C  
ATOM   3749  N   LEU A 472      11.890  29.599   0.289  1.00 84.91           N  
ATOM   3750  CA  LEU A 472      11.055  30.401   1.177  1.00 84.91           C  
ATOM   3751  C   LEU A 472      11.037  31.861   0.735  1.00 84.91           C  
ATOM   3752  CB  LEU A 472      11.555  30.299   2.620  1.00 84.91           C  
ATOM   3753  O   LEU A 472       9.974  32.484   0.679  1.00 84.91           O  
ATOM   3754  CG  LEU A 472      10.677  30.952   3.689  1.00 84.91           C  
ATOM   3755  CD1 LEU A 472       9.293  30.313   3.701  1.00 84.91           C  
ATOM   3756  CD2 LEU A 472      11.334  30.842   5.061  1.00 84.91           C  
ATOM   3757  N   HIS A 473      12.205  32.343   0.476  1.00 84.19           N  
ATOM   3758  CA  HIS A 473      12.308  33.717  -0.003  1.00 84.19           C  
ATOM   3759  C   HIS A 473      11.545  33.904  -1.310  1.00 84.19           C  
ATOM   3760  CB  HIS A 473      13.775  34.110  -0.191  1.00 84.19           C  
ATOM   3761  O   HIS A 473      10.835  34.897  -1.482  1.00 84.19           O  
ATOM   3762  CG  HIS A 473      13.963  35.519  -0.656  1.00 84.19           C  
ATOM   3763  CD2 HIS A 473      14.349  36.016  -1.855  1.00 84.19           C  
ATOM   3764  ND1 HIS A 473      13.750  36.607   0.163  1.00 84.19           N  
ATOM   3765  CE1 HIS A 473      13.996  37.715  -0.515  1.00 84.19           C  
ATOM   3766  NE2 HIS A 473      14.361  37.384  -1.742  1.00 84.19           N  
ATOM   3767  N   TYR A 474      11.723  32.921  -2.176  1.00 85.95           N  
ATOM   3768  CA  TYR A 474      11.012  32.958  -3.449  1.00 85.95           C  
ATOM   3769  C   TYR A 474       9.504  32.998  -3.230  1.00 85.95           C  
ATOM   3770  CB  TYR A 474      11.383  31.746  -4.308  1.00 85.95           C  
ATOM   3771  O   TYR A 474       8.800  33.792  -3.858  1.00 85.95           O  
ATOM   3772  CG  TYR A 474      10.732  31.745  -5.670  1.00 85.95           C  
ATOM   3773  CD1 TYR A 474       9.474  31.177  -5.861  1.00 85.95           C  
ATOM   3774  CD2 TYR A 474      11.372  32.310  -6.767  1.00 85.95           C  
ATOM   3775  CE1 TYR A 474       8.871  31.171  -7.115  1.00 85.95           C  
ATOM   3776  CE2 TYR A 474      10.779  32.310  -8.025  1.00 85.95           C  
ATOM   3777  OH  TYR A 474       8.937  31.738  -9.432  1.00 85.95           O  
ATOM   3778  CZ  TYR A 474       9.530  31.740  -8.189  1.00 85.95           C  
ATOM   3779  N   ALA A 475       9.044  32.184  -2.414  1.00 87.46           N  
ATOM   3780  CA  ALA A 475       7.614  32.099  -2.133  1.00 87.46           C  
ATOM   3781  C   ALA A 475       7.078  33.427  -1.607  1.00 87.46           C  
ATOM   3782  CB  ALA A 475       7.334  30.981  -1.131  1.00 87.46           C  
ATOM   3783  O   ALA A 475       6.006  33.878  -2.019  1.00 87.46           O  
ATOM   3784  N   ILE A 476       7.876  34.086  -0.721  1.00 86.56           N  
ATOM   3785  CA  ILE A 476       7.497  35.370  -0.139  1.00 86.56           C  
ATOM   3786  C   ILE A 476       7.435  36.433  -1.233  1.00 86.56           C  
ATOM   3787  CB  ILE A 476       8.482  35.800   0.971  1.00 86.56           C  
ATOM   3788  O   ILE A 476       6.457  37.180  -1.327  1.00 86.56           O  
ATOM   3789  CG1 ILE A 476       8.361  34.867   2.182  1.00 86.56           C  
ATOM   3790  CG2 ILE A 476       8.237  37.257   1.375  1.00 86.56           C  
ATOM   3791  CD1 ILE A 476       9.443  35.075   3.233  1.00 86.56           C  
ATOM   3792  N   LYS A 477       8.389  36.423  -2.000  1.00 87.15           N  
ATOM   3793  CA  LYS A 477       8.504  37.405  -3.074  1.00 87.15           C  
ATOM   3794  C   LYS A 477       7.363  37.259  -4.077  1.00 87.15           C  
ATOM   3795  CB  LYS A 477       9.849  37.265  -3.787  1.00 87.15           C  
ATOM   3796  O   LYS A 477       6.847  38.255  -4.588  1.00 87.15           O  
ATOM   3797  CG  LYS A 477      10.068  38.278  -4.901  1.00 87.15           C  
ATOM   3798  CD  LYS A 477      11.410  38.070  -5.590  1.00 87.15           C  
ATOM   3799  CE  LYS A 477      11.580  39.006  -6.780  1.00 87.15           C  
ATOM   3800  NZ  LYS A 477      12.879  38.781  -7.481  1.00 87.15           N  
ATOM   3801  N   HIS A 478       6.876  36.096  -4.322  1.00 86.66           N  
ATOM   3802  CA  HIS A 478       5.895  35.854  -5.374  1.00 86.66           C  
ATOM   3803  C   HIS A 478       4.521  35.551  -4.785  1.00 86.66           C  
ATOM   3804  CB  HIS A 478       6.346  34.703  -6.273  1.00 86.66           C  
ATOM   3805  O   HIS A 478       3.642  35.037  -5.481  1.00 86.66           O  
ATOM   3806  CG  HIS A 478       7.530  35.035  -7.124  1.00 86.66           C  
ATOM   3807  CD2 HIS A 478       8.857  34.879  -6.902  1.00 86.66           C  
ATOM   3808  ND1 HIS A 478       7.413  35.605  -8.374  1.00 86.66           N  
ATOM   3809  CE1 HIS A 478       8.619  35.785  -8.884  1.00 86.66           C  
ATOM   3810  NE2 HIS A 478       9.513  35.352  -8.011  1.00 86.66           N  
ATOM   3811  N   LYS A 479       4.442  35.790  -3.507  1.00 87.03           N  
ATOM   3812  CA  LYS A 479       3.176  35.707  -2.784  1.00 87.03           C  
ATOM   3813  C   LYS A 479       2.583  34.304  -2.875  1.00 87.03           C  
ATOM   3814  CB  LYS A 479       2.180  36.733  -3.326  1.00 87.03           C  
ATOM   3815  O   LYS A 479       1.395  34.144  -3.165  1.00 87.03           O  
ATOM   3816  CG  LYS A 479       2.613  38.179  -3.134  1.00 87.03           C  
ATOM   3817  CD  LYS A 479       1.547  39.152  -3.621  1.00 87.03           C  
ATOM   3818  CE  LYS A 479       1.991  40.599  -3.452  1.00 87.03           C  
ATOM   3819  NZ  LYS A 479       0.943  41.557  -3.914  1.00 87.03           N  
ATOM   3820  N   ILE A 480       3.400  33.329  -2.861  1.00 87.26           N  
ATOM   3821  CA  ILE A 480       2.981  31.936  -2.762  1.00 87.26           C  
ATOM   3822  C   ILE A 480       2.855  31.538  -1.293  1.00 87.26           C  
ATOM   3823  CB  ILE A 480       3.968  30.995  -3.489  1.00 87.26           C  
ATOM   3824  O   ILE A 480       3.824  31.624  -0.535  1.00 87.26           O  
ATOM   3825  CG1 ILE A 480       4.080  31.379  -4.969  1.00 87.26           C  
ATOM   3826  CG2 ILE A 480       3.536  29.534  -3.333  1.00 87.26           C  
ATOM   3827  CD1 ILE A 480       5.131  30.588  -5.736  1.00 87.26           C  
ATOM   3828  N   THR A 481       1.664  31.103  -0.912  1.00 83.57           N  
ATOM   3829  CA  THR A 481       1.440  30.653   0.457  1.00 83.57           C  
ATOM   3830  C   THR A 481       2.022  29.258   0.671  1.00 83.57           C  
ATOM   3831  CB  THR A 481      -0.061  30.644   0.804  1.00 83.57           C  
ATOM   3832  O   THR A 481       1.628  28.305  -0.005  1.00 83.57           O  
ATOM   3833  CG2 THR A 481      -0.286  30.265   2.264  1.00 83.57           C  
ATOM   3834  OG1 THR A 481      -0.606  31.948   0.571  1.00 83.57           O  
ATOM   3835  N   ILE A 482       2.971  28.978   1.628  1.00 83.31           N  
ATOM   3836  CA  ILE A 482       3.638  27.687   1.760  1.00 83.31           C  
ATOM   3837  C   ILE A 482       3.323  27.081   3.125  1.00 83.31           C  
ATOM   3838  CB  ILE A 482       5.166  27.819   1.572  1.00 83.31           C  
ATOM   3839  O   ILE A 482       3.498  25.877   3.332  1.00 83.31           O  
ATOM   3840  CG1 ILE A 482       5.734  28.871   2.531  1.00 83.31           C  
ATOM   3841  CG2 ILE A 482       5.504  28.164   0.118  1.00 83.31           C  
ATOM   3842  CD1 ILE A 482       7.253  28.966   2.517  1.00 83.31           C  
ATOM   3843  N   LEU A 483       2.689  27.820   4.066  1.00 83.59           N  
ATOM   3844  CA  LEU A 483       2.329  27.322   5.389  1.00 83.59           C  
ATOM   3845  C   LEU A 483       0.966  27.855   5.819  1.00 83.59           C  
ATOM   3846  CB  LEU A 483       3.391  27.716   6.418  1.00 83.59           C  
ATOM   3847  O   LEU A 483       0.884  28.854   6.537  1.00 83.59           O  
ATOM   3848  CG  LEU A 483       4.773  27.084   6.242  1.00 83.59           C  
ATOM   3849  CD1 LEU A 483       5.781  27.744   7.177  1.00 83.59           C  
ATOM   3850  CD2 LEU A 483       4.710  25.581   6.491  1.00 83.59           C  
ATOM   3851  N   PRO A 484      -0.022  27.142   5.349  1.00 85.82           N  
ATOM   3852  CA  PRO A 484       0.091  25.874   4.626  1.00 85.82           C  
ATOM   3853  C   PRO A 484      -0.094  26.035   3.119  1.00 85.82           C  
ATOM   3854  CB  PRO A 484      -1.032  25.024   5.226  1.00 85.82           C  
ATOM   3855  O   PRO A 484      -0.689  27.018   2.668  1.00 85.82           O  
ATOM   3856  CG  PRO A 484      -2.104  26.003   5.579  1.00 85.82           C  
ATOM   3857  CD  PRO A 484      -1.456  27.290   6.001  1.00 85.82           C  
ATOM   3858  N   LEU A 485       0.612  25.276   2.255  1.00 90.87           N  
ATOM   3859  CA  LEU A 485       0.375  25.257   0.816  1.00 90.87           C  
ATOM   3860  C   LEU A 485      -1.109  25.079   0.512  1.00 90.87           C  
ATOM   3861  CB  LEU A 485       1.181  24.135   0.155  1.00 90.87           C  
ATOM   3862  O   LEU A 485      -1.795  24.304   1.181  1.00 90.87           O  
ATOM   3863  CG  LEU A 485       2.670  24.409  -0.064  1.00 90.87           C  
ATOM   3864  CD1 LEU A 485       3.381  23.139  -0.519  1.00 90.87           C  
ATOM   3865  CD2 LEU A 485       2.864  25.529  -1.080  1.00 90.87           C  
ATOM   3866  N   ARG A 486      -1.570  25.766  -0.605  1.00 93.06           N  
ATOM   3867  CA  ARG A 486      -2.989  25.761  -0.946  1.00 93.06           C  
ATOM   3868  C   ARG A 486      -3.413  24.407  -1.506  1.00 93.06           C  
ATOM   3869  CB  ARG A 486      -3.303  26.867  -1.956  1.00 93.06           C  
ATOM   3870  O   ARG A 486      -2.709  23.823  -2.333  1.00 93.06           O  
ATOM   3871  CG  ARG A 486      -3.150  28.272  -1.398  1.00 93.06           C  
ATOM   3872  CD  ARG A 486      -3.518  29.332  -2.428  1.00 93.06           C  
ATOM   3873  NE  ARG A 486      -2.686  29.232  -3.623  1.00 93.06           N  
ATOM   3874  NH1 ARG A 486      -3.908  30.759  -4.852  1.00 93.06           N  
ATOM   3875  NH2 ARG A 486      -2.071  29.746  -5.776  1.00 93.06           N  
ATOM   3876  CZ  ARG A 486      -2.890  29.913  -4.748  1.00 93.06           C  
ATOM   3877  N   PRO A 487      -4.569  23.916  -0.951  1.00 94.56           N  
ATOM   3878  CA  PRO A 487      -5.101  22.675  -1.520  1.00 94.56           C  
ATOM   3879  C   PRO A 487      -5.595  22.848  -2.954  1.00 94.56           C  
ATOM   3880  CB  PRO A 487      -6.259  22.326  -0.582  1.00 94.56           C  
ATOM   3881  O   PRO A 487      -6.008  23.944  -3.341  1.00 94.56           O  
ATOM   3882  CG  PRO A 487      -6.028  23.159   0.637  1.00 94.56           C  
ATOM   3883  CD  PRO A 487      -5.245  24.378   0.240  1.00 94.56           C  
ATOM   3884  N   SER A 488      -5.577  21.744  -3.684  1.00 93.86           N  
ATOM   3885  CA  SER A 488      -6.046  21.772  -5.065  1.00 93.86           C  
ATOM   3886  C   SER A 488      -7.561  21.925  -5.132  1.00 93.86           C  
ATOM   3887  CB  SER A 488      -5.621  20.500  -5.801  1.00 93.86           C  
ATOM   3888  O   SER A 488      -8.286  21.332  -4.329  1.00 93.86           O  
ATOM   3889  OG  SER A 488      -6.131  20.490  -7.124  1.00 93.86           O  
ATOM   3890  N   ASN A 489      -8.031  22.683  -6.092  1.00 91.31           N  
ATOM   3891  CA  ASN A 489      -9.462  22.794  -6.353  1.00 91.31           C  
ATOM   3892  C   ASN A 489      -9.838  22.169  -7.694  1.00 91.31           C  
ATOM   3893  CB  ASN A 489      -9.905  24.258  -6.307  1.00 91.31           C  
ATOM   3894  O   ASN A 489     -10.923  22.424  -8.220  1.00 91.31           O  
ATOM   3895  CG  ASN A 489      -9.222  25.108  -7.360  1.00 91.31           C  
ATOM   3896  ND2 ASN A 489      -9.659  26.355  -7.490  1.00 91.31           N  
ATOM   3897  OD1 ASN A 489      -8.310  24.648  -8.051  1.00 91.31           O  
ATOM   3898  N   TYR A 490      -8.901  21.419  -8.265  1.00 90.66           N  
ATOM   3899  CA  TYR A 490      -9.127  20.758  -9.546  1.00 90.66           C  
ATOM   3900  C   TYR A 490     -10.298  19.786  -9.459  1.00 90.66           C  
ATOM   3901  CB  TYR A 490      -7.866  20.017  -9.999  1.00 90.66           C  
ATOM   3902  O   TYR A 490     -10.372  18.976  -8.532  1.00 90.66           O  
ATOM   3903  CG  TYR A 490      -8.056  19.212 -11.262  1.00 90.66           C  
ATOM   3904  CD1 TYR A 490      -7.869  17.831 -11.265  1.00 90.66           C  
ATOM   3905  CD2 TYR A 490      -8.420  19.829 -12.453  1.00 90.66           C  
ATOM   3906  CE1 TYR A 490      -8.041  17.085 -12.426  1.00 90.66           C  
ATOM   3907  CE2 TYR A 490      -8.595  19.093 -13.621  1.00 90.66           C  
ATOM   3908  OH  TYR A 490      -8.575  16.990 -14.749  1.00 90.66           O  
ATOM   3909  CZ  TYR A 490      -8.404  17.724 -13.597  1.00 90.66           C  
ATOM   3910  N   ASN A 491     -11.252  19.871 -10.478  1.00 88.49           N  
ATOM   3911  CA  ASN A 491     -12.421  19.007 -10.606  1.00 88.49           C  
ATOM   3912  C   ASN A 491     -13.369  19.168  -9.421  1.00 88.49           C  
ATOM   3913  CB  ASN A 491     -11.995  17.544 -10.750  1.00 88.49           C  
ATOM   3914  O   ASN A 491     -14.110  18.243  -9.084  1.00 88.49           O  
ATOM   3915  CG  ASN A 491     -13.081  16.676 -11.354  1.00 88.49           C  
ATOM   3916  ND2 ASN A 491     -13.021  15.378 -11.083  1.00 88.49           N  
ATOM   3917  OD1 ASN A 491     -13.967  17.168 -12.058  1.00 88.49           O  
ATOM   3918  N   PHE A 492     -13.284  20.246  -8.699  1.00 92.37           N  
ATOM   3919  CA  PHE A 492     -14.138  20.595  -7.570  1.00 92.37           C  
ATOM   3920  C   PHE A 492     -14.823  21.936  -7.803  1.00 92.37           C  
ATOM   3921  CB  PHE A 492     -13.325  20.639  -6.272  1.00 92.37           C  
ATOM   3922  O   PHE A 492     -14.156  22.952  -8.008  1.00 92.37           O  
ATOM   3923  CG  PHE A 492     -14.126  21.051  -5.067  1.00 92.37           C  
ATOM   3924  CD1 PHE A 492     -13.697  22.091  -4.252  1.00 92.37           C  
ATOM   3925  CD2 PHE A 492     -15.310  20.398  -4.749  1.00 92.37           C  
ATOM   3926  CE1 PHE A 492     -14.437  22.475  -3.136  1.00 92.37           C  
ATOM   3927  CE2 PHE A 492     -16.055  20.775  -3.636  1.00 92.37           C  
ATOM   3928  CZ  PHE A 492     -15.616  21.813  -2.830  1.00 92.37           C  
ATOM   3929  N   LYS A 493     -16.113  21.986  -7.833  1.00 92.81           N  
ATOM   3930  CA  LYS A 493     -16.895  23.172  -8.171  1.00 92.81           C  
ATOM   3931  C   LYS A 493     -17.211  23.996  -6.927  1.00 92.81           C  
ATOM   3932  CB  LYS A 493     -18.190  22.776  -8.882  1.00 92.81           C  
ATOM   3933  O   LYS A 493     -17.755  25.098  -7.027  1.00 92.81           O  
ATOM   3934  CG  LYS A 493     -17.977  22.113 -10.235  1.00 92.81           C  
ATOM   3935  CD  LYS A 493     -19.298  21.696 -10.867  1.00 92.81           C  
ATOM   3936  CE  LYS A 493     -19.082  20.966 -12.186  1.00 92.81           C  
ATOM   3937  NZ  LYS A 493     -20.369  20.480 -12.767  1.00 92.81           N  
ATOM   3938  N   GLY A 494     -16.918  23.466  -5.754  1.00 94.05           N  
ATOM   3939  CA  GLY A 494     -17.105  24.216  -4.522  1.00 94.05           C  
ATOM   3940  C   GLY A 494     -16.012  25.239  -4.275  1.00 94.05           C  
ATOM   3941  O   GLY A 494     -15.377  25.718  -5.217  1.00 94.05           O  
ATOM   3942  N   HIS A 495     -15.991  25.707  -3.039  1.00 93.82           N  
ATOM   3943  CA  HIS A 495     -14.939  26.680  -2.766  1.00 93.82           C  
ATOM   3944  C   HIS A 495     -14.146  26.300  -1.521  1.00 93.82           C  
ATOM   3945  CB  HIS A 495     -15.533  28.080  -2.603  1.00 93.82           C  
ATOM   3946  O   HIS A 495     -14.635  25.548  -0.674  1.00 93.82           O  
ATOM   3947  CG  HIS A 495     -16.576  28.168  -1.534  1.00 93.82           C  
ATOM   3948  CD2 HIS A 495     -16.496  28.576  -0.246  1.00 93.82           C  
ATOM   3949  ND1 HIS A 495     -17.889  27.804  -1.743  1.00 93.82           N  
ATOM   3950  CE1 HIS A 495     -18.573  27.987  -0.626  1.00 93.82           C  
ATOM   3951  NE2 HIS A 495     -17.751  28.455   0.298  1.00 93.82           N  
ATOM   3952  N   LEU A 496     -12.903  26.694  -1.472  1.00 94.44           N  
ATOM   3953  CA  LEU A 496     -11.976  26.445  -0.374  1.00 94.44           C  
ATOM   3954  C   LEU A 496     -11.768  27.706   0.458  1.00 94.44           C  
ATOM   3955  CB  LEU A 496     -10.632  25.946  -0.909  1.00 94.44           C  
ATOM   3956  O   LEU A 496     -11.625  28.801  -0.091  1.00 94.44           O  
ATOM   3957  CG  LEU A 496     -10.670  24.672  -1.755  1.00 94.44           C  
ATOM   3958  CD1 LEU A 496      -9.294  24.389  -2.349  1.00 94.44           C  
ATOM   3959  CD2 LEU A 496     -11.151  23.490  -0.919  1.00 94.44           C  
ATOM   3960  N   LYS A 497     -11.852  27.522   1.738  1.00 91.85           N  
ATOM   3961  CA  LYS A 497     -11.617  28.635   2.653  1.00 91.85           C  
ATOM   3962  C   LYS A 497     -10.660  28.233   3.773  1.00 91.85           C  
ATOM   3963  CB  LYS A 497     -12.937  29.131   3.245  1.00 91.85           C  
ATOM   3964  O   LYS A 497     -10.717  27.107   4.270  1.00 91.85           O  
ATOM   3965  CG  LYS A 497     -13.848  29.817   2.237  1.00 91.85           C  
ATOM   3966  CD  LYS A 497     -15.109  30.355   2.900  1.00 91.85           C  
ATOM   3967  CE  LYS A 497     -16.054  30.978   1.882  1.00 91.85           C  
ATOM   3968  NZ  LYS A 497     -17.318  31.457   2.519  1.00 91.85           N  
ATOM   3969  N   ARG A 498      -9.865  29.198   4.055  1.00 89.99           N  
ATOM   3970  CA  ARG A 498      -8.929  28.978   5.153  1.00 89.99           C  
ATOM   3971  C   ARG A 498      -9.438  29.616   6.441  1.00 89.99           C  
ATOM   3972  CB  ARG A 498      -7.548  29.535   4.803  1.00 89.99           C  
ATOM   3973  O   ARG A 498      -9.879  30.768   6.438  1.00 89.99           O  
ATOM   3974  CG  ARG A 498      -6.494  29.284   5.869  1.00 89.99           C  
ATOM   3975  CD  ARG A 498      -5.140  29.854   5.469  1.00 89.99           C  
ATOM   3976  NE  ARG A 498      -4.215  29.889   6.598  1.00 89.99           N  
ATOM   3977  NH1 ARG A 498      -2.548  31.016   5.464  1.00 89.99           N  
ATOM   3978  NH2 ARG A 498      -2.245  30.416   7.655  1.00 89.99           N  
ATOM   3979  CZ  ARG A 498      -3.005  30.440   6.570  1.00 89.99           C  
ATOM   3980  N   PHE A 499      -9.454  28.857   7.496  1.00 85.73           N  
ATOM   3981  CA  PHE A 499      -9.730  29.330   8.847  1.00 85.73           C  
ATOM   3982  C   PHE A 499      -8.611  28.928   9.800  1.00 85.73           C  
ATOM   3983  CB  PHE A 499     -11.069  28.779   9.348  1.00 85.73           C  
ATOM   3984  O   PHE A 499      -8.478  27.754  10.151  1.00 85.73           O  
ATOM   3985  CG  PHE A 499     -12.259  29.286   8.580  1.00 85.73           C  
ATOM   3986  CD1 PHE A 499     -12.791  30.542   8.844  1.00 85.73           C  
ATOM   3987  CD2 PHE A 499     -12.847  28.505   7.593  1.00 85.73           C  
ATOM   3988  CE1 PHE A 499     -13.893  31.014   8.135  1.00 85.73           C  
ATOM   3989  CE2 PHE A 499     -13.949  28.970   6.880  1.00 85.73           C  
ATOM   3990  CZ  PHE A 499     -14.471  30.224   7.153  1.00 85.73           C  
ATOM   3991  N   GLY A 500      -7.810  29.877  10.299  1.00 83.37           N  
ATOM   3992  CA  GLY A 500      -6.645  29.524  11.095  1.00 83.37           C  
ATOM   3993  C   GLY A 500      -5.612  28.728  10.320  1.00 83.37           C  
ATOM   3994  O   GLY A 500      -5.146  29.167   9.266  1.00 83.37           O  
ATOM   3995  N   GLN A 501      -5.289  27.524  10.740  1.00 82.52           N  
ATOM   3996  CA  GLN A 501      -4.251  26.706  10.124  1.00 82.52           C  
ATOM   3997  C   GLN A 501      -4.856  25.642   9.213  1.00 82.52           C  
ATOM   3998  CB  GLN A 501      -3.380  26.047  11.195  1.00 82.52           C  
ATOM   3999  O   GLN A 501      -4.133  24.839   8.621  1.00 82.52           O  
ATOM   4000  CG  GLN A 501      -2.615  27.038  12.061  1.00 82.52           C  
ATOM   4001  CD  GLN A 501      -1.560  27.804  11.285  1.00 82.52           C  
ATOM   4002  NE2 GLN A 501      -1.393  29.080  11.612  1.00 82.52           N  
ATOM   4003  OE1 GLN A 501      -0.899  27.252  10.399  1.00 82.52           O  
ATOM   4004  N   TYR A 502      -6.206  25.737   9.113  1.00 89.03           N  
ATOM   4005  CA  TYR A 502      -6.829  24.649   8.367  1.00 89.03           C  
ATOM   4006  C   TYR A 502      -7.595  25.181   7.163  1.00 89.03           C  
ATOM   4007  CB  TYR A 502      -7.769  23.846   9.272  1.00 89.03           C  
ATOM   4008  O   TYR A 502      -8.159  26.277   7.213  1.00 89.03           O  
ATOM   4009  CG  TYR A 502      -7.084  23.237  10.471  1.00 89.03           C  
ATOM   4010  CD1 TYR A 502      -6.259  22.123  10.334  1.00 89.03           C  
ATOM   4011  CD2 TYR A 502      -7.262  23.772  11.742  1.00 89.03           C  
ATOM   4012  CE1 TYR A 502      -5.628  21.556  11.437  1.00 89.03           C  
ATOM   4013  CE2 TYR A 502      -6.636  23.214  12.851  1.00 89.03           C  
ATOM   4014  OH  TYR A 502      -5.199  21.551  13.784  1.00 89.03           O  
ATOM   4015  CZ  TYR A 502      -5.821  22.108  12.689  1.00 89.03           C  
ATOM   4016  N   TYR A 503      -7.574  24.398   6.173  1.00 93.65           N  
ATOM   4017  CA  TYR A 503      -8.436  24.631   5.020  1.00 93.65           C  
ATOM   4018  C   TYR A 503      -9.711  23.801   5.117  1.00 93.65           C  
ATOM   4019  CB  TYR A 503      -7.696  24.301   3.720  1.00 93.65           C  
ATOM   4020  O   TYR A 503      -9.696  22.687   5.645  1.00 93.65           O  
ATOM   4021  CG  TYR A 503      -6.762  25.394   3.259  1.00 93.65           C  
ATOM   4022  CD1 TYR A 503      -7.228  26.456   2.489  1.00 93.65           C  
ATOM   4023  CD2 TYR A 503      -5.412  25.365   3.593  1.00 93.65           C  
ATOM   4024  CE1 TYR A 503      -6.371  27.465   2.060  1.00 93.65           C  
ATOM   4025  CE2 TYR A 503      -4.546  26.368   3.170  1.00 93.65           C  
ATOM   4026  OH  TYR A 503      -4.180  28.407   1.984  1.00 93.65           O  
ATOM   4027  CZ  TYR A 503      -5.034  27.412   2.406  1.00 93.65           C  
ATOM   4028  N   TYR A 504     -10.767  24.441   4.618  1.00 94.35           N  
ATOM   4029  CA  TYR A 504     -12.056  23.767   4.519  1.00 94.35           C  
ATOM   4030  C   TYR A 504     -12.557  23.754   3.080  1.00 94.35           C  
ATOM   4031  CB  TYR A 504     -13.088  24.445   5.425  1.00 94.35           C  
ATOM   4032  O   TYR A 504     -12.356  24.719   2.338  1.00 94.35           O  
ATOM   4033  CG  TYR A 504     -12.816  24.262   6.898  1.00 94.35           C  
ATOM   4034  CD1 TYR A 504     -13.539  23.339   7.651  1.00 94.35           C  
ATOM   4035  CD2 TYR A 504     -11.837  25.012   7.541  1.00 94.35           C  
ATOM   4036  CE1 TYR A 504     -13.292  23.169   9.010  1.00 94.35           C  
ATOM   4037  CE2 TYR A 504     -11.582  24.850   8.899  1.00 94.35           C  
ATOM   4038  OH  TYR A 504     -12.066  23.763  10.968  1.00 94.35           O  
ATOM   4039  CZ  TYR A 504     -12.314  23.927   9.623  1.00 94.35           C  
ATOM   4040  N   SER A 505     -13.131  22.598   2.710  1.00 95.76           N  
ATOM   4041  CA  SER A 505     -13.864  22.534   1.450  1.00 95.76           C  
ATOM   4042  C   SER A 505     -15.362  22.717   1.672  1.00 95.76           C  
ATOM   4043  CB  SER A 505     -13.604  21.202   0.745  1.00 95.76           C  
ATOM   4044  O   SER A 505     -15.942  22.102   2.569  1.00 95.76           O  
ATOM   4045  OG  SER A 505     -14.139  20.124   1.493  1.00 95.76           O  
ATOM   4046  N   TYR A 506     -15.921  23.588   0.838  1.00 95.37           N  
ATOM   4047  CA  TYR A 506     -17.342  23.895   0.959  1.00 95.37           C  
ATOM   4048  C   TYR A 506     -18.102  23.460  -0.288  1.00 95.37           C  
ATOM   4049  CB  TYR A 506     -17.549  25.394   1.201  1.00 95.37           C  
ATOM   4050  O   TYR A 506     -17.625  23.644  -1.410  1.00 95.37           O  
ATOM   4051  CG  TYR A 506     -17.152  25.846   2.585  1.00 95.37           C  
ATOM   4052  CD1 TYR A 506     -18.112  26.057   3.572  1.00 95.37           C  
ATOM   4053  CD2 TYR A 506     -15.817  26.064   2.908  1.00 95.37           C  
ATOM   4054  CE1 TYR A 506     -17.751  26.476   4.848  1.00 95.37           C  
ATOM   4055  CE2 TYR A 506     -15.445  26.483   4.181  1.00 95.37           C  
ATOM   4056  OH  TYR A 506     -16.055  27.100   6.405  1.00 95.37           O  
ATOM   4057  CZ  TYR A 506     -16.417  26.685   5.143  1.00 95.37           C  
ATOM   4058  N   GLY A 507     -19.247  22.858  -0.034  1.00 95.75           N  
ATOM   4059  CA  GLY A 507     -20.169  22.679  -1.144  1.00 95.75           C  
ATOM   4060  C   GLY A 507     -20.915  23.949  -1.510  1.00 95.75           C  
ATOM   4061  O   GLY A 507     -20.719  24.992  -0.884  1.00 95.75           O  
ATOM   4062  N   THR A 508     -21.705  23.883  -2.566  1.00 96.66           N  
ATOM   4063  CA  THR A 508     -22.473  25.045  -3.001  1.00 96.66           C  
ATOM   4064  C   THR A 508     -23.966  24.731  -3.017  1.00 96.66           C  
ATOM   4065  CB  THR A 508     -22.029  25.516  -4.398  1.00 96.66           C  
ATOM   4066  O   THR A 508     -24.360  23.563  -3.035  1.00 96.66           O  
ATOM   4067  CG2 THR A 508     -20.570  25.959  -4.392  1.00 96.66           C  
ATOM   4068  OG1 THR A 508     -22.186  24.439  -5.331  1.00 96.66           O  
ATOM   4069  N   TYR A 509     -24.792  25.784  -2.910  1.00 96.81           N  
ATOM   4070  CA  TYR A 509     -26.241  25.621  -2.885  1.00 96.81           C  
ATOM   4071  C   TYR A 509     -26.939  26.861  -3.431  1.00 96.81           C  
ATOM   4072  CB  TYR A 509     -26.726  25.333  -1.461  1.00 96.81           C  
ATOM   4073  O   TYR A 509     -26.332  27.930  -3.530  1.00 96.81           O  
ATOM   4074  CG  TYR A 509     -26.507  26.478  -0.502  1.00 96.81           C  
ATOM   4075  CD1 TYR A 509     -25.305  26.614   0.189  1.00 96.81           C  
ATOM   4076  CD2 TYR A 509     -27.501  27.426  -0.285  1.00 96.81           C  
ATOM   4077  CE1 TYR A 509     -25.100  27.666   1.075  1.00 96.81           C  
ATOM   4078  CE2 TYR A 509     -27.307  28.483   0.598  1.00 96.81           C  
ATOM   4079  OH  TYR A 509     -25.907  29.639   2.148  1.00 96.81           O  
ATOM   4080  CZ  TYR A 509     -26.105  28.595   1.272  1.00 96.81           C  
ATOM   4081  N   ASP A 510     -28.223  26.697  -3.891  1.00 96.48           N  
ATOM   4082  CA  ASP A 510     -29.132  27.762  -4.305  1.00 96.48           C  
ATOM   4083  C   ASP A 510     -30.433  27.715  -3.507  1.00 96.48           C  
ATOM   4084  CB  ASP A 510     -29.430  27.661  -5.802  1.00 96.48           C  
ATOM   4085  O   ASP A 510     -30.970  26.636  -3.247  1.00 96.48           O  
ATOM   4086  CG  ASP A 510     -28.200  27.868  -6.667  1.00 96.48           C  
ATOM   4087  OD1 ASP A 510     -27.444  28.836  -6.431  1.00 96.48           O  
ATOM   4088  OD2 ASP A 510     -27.985  27.059  -7.596  1.00 96.48           O  
ATOM   4089  N   ILE A 511     -30.923  28.898  -3.146  1.00 95.24           N  
ATOM   4090  CA  ILE A 511     -32.152  28.983  -2.363  1.00 95.24           C  
ATOM   4091  C   ILE A 511     -33.282  29.527  -3.234  1.00 95.24           C  
ATOM   4092  CB  ILE A 511     -31.964  29.870  -1.112  1.00 95.24           C  
ATOM   4093  O   ILE A 511     -33.113  30.535  -3.923  1.00 95.24           O  
ATOM   4094  CG1 ILE A 511     -30.866  29.295  -0.210  1.00 95.24           C  
ATOM   4095  CG2 ILE A 511     -33.284  30.010  -0.347  1.00 95.24           C  
ATOM   4096  CD1 ILE A 511     -30.481  30.202   0.951  1.00 95.24           C  
ATOM   4097  N   SER A 512     -34.373  28.804  -3.241  1.00 93.89           N  
ATOM   4098  CA  SER A 512     -35.629  29.291  -3.802  1.00 93.89           C  
ATOM   4099  C   SER A 512     -36.643  29.596  -2.704  1.00 93.89           C  
ATOM   4100  CB  SER A 512     -36.213  28.268  -4.777  1.00 93.89           C  
ATOM   4101  O   SER A 512     -37.286  28.687  -2.176  1.00 93.89           O  
ATOM   4102  OG  SER A 512     -37.475  28.697  -5.260  1.00 93.89           O  
ATOM   4103  N   GLU A 513     -36.764  30.873  -2.331  1.00 87.45           N  
ATOM   4104  CA  GLU A 513     -37.651  31.292  -1.249  1.00 87.45           C  
ATOM   4105  C   GLU A 513     -39.111  31.011  -1.593  1.00 87.45           C  
ATOM   4106  CB  GLU A 513     -37.459  32.780  -0.943  1.00 87.45           C  
ATOM   4107  O   GLU A 513     -39.897  30.633  -0.721  1.00 87.45           O  
ATOM   4108  CG  GLU A 513     -36.124  33.106  -0.289  1.00 87.45           C  
ATOM   4109  CD  GLU A 513     -35.975  34.576   0.068  1.00 87.45           C  
ATOM   4110  OE1 GLU A 513     -34.870  34.990   0.488  1.00 87.45           O  
ATOM   4111  OE2 GLU A 513     -36.970  35.321  -0.073  1.00 87.45           O  
ATOM   4112  N   GLN A 514     -39.463  31.156  -2.879  1.00 88.38           N  
ATOM   4113  CA  GLN A 514     -40.825  30.949  -3.360  1.00 88.38           C  
ATOM   4114  C   GLN A 514     -41.260  29.498  -3.173  1.00 88.38           C  
ATOM   4115  CB  GLN A 514     -40.943  31.347  -4.832  1.00 88.38           C  
ATOM   4116  O   GLN A 514     -42.377  29.231  -2.725  1.00 88.38           O  
ATOM   4117  CG  GLN A 514     -40.759  32.838  -5.082  1.00 88.38           C  
ATOM   4118  CD  GLN A 514     -40.854  33.202  -6.552  1.00 88.38           C  
ATOM   4119  NE2 GLN A 514     -40.796  34.496  -6.847  1.00 88.38           N  
ATOM   4120  OE1 GLN A 514     -40.978  32.328  -7.415  1.00 88.38           O  
ATOM   4121  N   ARG A 515     -40.338  28.614  -3.423  1.00 89.48           N  
ATOM   4122  CA  ARG A 515     -40.629  27.185  -3.371  1.00 89.48           C  
ATOM   4123  C   ARG A 515     -40.197  26.586  -2.037  1.00 89.48           C  
ATOM   4124  CB  ARG A 515     -39.936  26.453  -4.523  1.00 89.48           C  
ATOM   4125  O   ARG A 515     -40.474  25.418  -1.757  1.00 89.48           O  
ATOM   4126  CG  ARG A 515     -40.425  26.871  -5.901  1.00 89.48           C  
ATOM   4127  CD  ARG A 515     -39.785  26.038  -7.003  1.00 89.48           C  
ATOM   4128  NE  ARG A 515     -40.188  26.497  -8.329  1.00 89.48           N  
ATOM   4129  NH1 ARG A 515     -38.832  25.023  -9.479  1.00 89.48           N  
ATOM   4130  NH2 ARG A 515     -40.161  26.497 -10.625  1.00 89.48           N  
ATOM   4131  CZ  ARG A 515     -39.726  26.004  -9.474  1.00 89.48           C  
ATOM   4132  N   ASN A 516     -39.596  27.415  -1.156  1.00 93.05           N  
ATOM   4133  CA  ASN A 516     -39.090  26.954   0.132  1.00 93.05           C  
ATOM   4134  C   ASN A 516     -38.195  25.727  -0.024  1.00 93.05           C  
ATOM   4135  CB  ASN A 516     -40.247  26.649   1.085  1.00 93.05           C  
ATOM   4136  O   ASN A 516     -38.356  24.741   0.697  1.00 93.05           O  
ATOM   4137  CG  ASN A 516     -39.844  26.746   2.544  1.00 93.05           C  
ATOM   4138  ND2 ASN A 516     -40.546  26.017   3.403  1.00 93.05           N  
ATOM   4139  OD1 ASN A 516     -38.910  27.471   2.895  1.00 93.05           O  
ATOM   4140  N   ILE A 517     -37.275  25.838  -1.040  1.00 95.98           N  
ATOM   4141  CA  ILE A 517     -36.389  24.725  -1.365  1.00 95.98           C  
ATOM   4142  C   ILE A 517     -34.942  25.212  -1.403  1.00 95.98           C  
ATOM   4143  CB  ILE A 517     -36.771  24.073  -2.713  1.00 95.98           C  
ATOM   4144  O   ILE A 517     -34.659  26.296  -1.918  1.00 95.98           O  
ATOM   4145  CG1 ILE A 517     -38.144  23.399  -2.610  1.00 95.98           C  
ATOM   4146  CG2 ILE A 517     -35.700  23.070  -3.150  1.00 95.98           C  
ATOM   4147  CD1 ILE A 517     -38.663  22.846  -3.930  1.00 95.98           C  
ATOM   4148  N   ILE A 518     -34.076  24.434  -0.747  1.00 97.43           N  
ATOM   4149  CA  ILE A 518     -32.637  24.611  -0.905  1.00 97.43           C  
ATOM   4150  C   ILE A 518     -32.083  23.531  -1.831  1.00 97.43           C  
ATOM   4151  CB  ILE A 518     -31.910  24.572   0.458  1.00 97.43           C  
ATOM   4152  O   ILE A 518     -32.239  22.336  -1.566  1.00 97.43           O  
ATOM   4153  CG1 ILE A 518     -32.490  25.632   1.403  1.00 97.43           C  
ATOM   4154  CG2 ILE A 518     -30.403  24.770   0.272  1.00 97.43           C  
ATOM   4155  CD1 ILE A 518     -31.963  25.545   2.828  1.00 97.43           C  
ATOM   4156  N   THR A 519     -31.423  23.995  -2.941  1.00 97.88           N  
ATOM   4157  CA  THR A 519     -30.828  23.045  -3.874  1.00 97.88           C  
ATOM   4158  C   THR A 519     -29.312  23.001  -3.709  1.00 97.88           C  
ATOM   4159  CB  THR A 519     -31.179  23.399  -5.331  1.00 97.88           C  
ATOM   4160  O   THR A 519     -28.619  23.968  -4.031  1.00 97.88           O  
ATOM   4161  CG2 THR A 519     -30.645  22.346  -6.296  1.00 97.88           C  
ATOM   4162  OG1 THR A 519     -32.603  23.479  -5.468  1.00 97.88           O  
ATOM   4163  N   ILE A 520     -28.881  21.807  -3.200  1.00 97.82           N  
ATOM   4164  CA  ILE A 520     -27.438  21.613  -3.102  1.00 97.82           C  
ATOM   4165  C   ILE A 520     -26.870  21.262  -4.475  1.00 97.82           C  
ATOM   4166  CB  ILE A 520     -27.085  20.511  -2.078  1.00 97.82           C  
ATOM   4167  O   ILE A 520     -27.323  20.311  -5.116  1.00 97.82           O  
ATOM   4168  CG1 ILE A 520     -27.610  20.886  -0.687  1.00 97.82           C  
ATOM   4169  CG2 ILE A 520     -25.573  20.269  -2.045  1.00 97.82           C  
ATOM   4170  CD1 ILE A 520     -27.532  19.756   0.330  1.00 97.82           C  
ATOM   4171  N   THR A 521     -25.838  22.047  -4.927  1.00 97.22           N  
ATOM   4172  CA  THR A 521     -25.340  21.872  -6.287  1.00 97.22           C  
ATOM   4173  C   THR A 521     -23.920  21.313  -6.274  1.00 97.22           C  
ATOM   4174  CB  THR A 521     -25.365  23.199  -7.066  1.00 97.22           C  
ATOM   4175  O   THR A 521     -23.370  20.978  -7.325  1.00 97.22           O  
ATOM   4176  CG2 THR A 521     -26.796  23.671  -7.302  1.00 97.22           C  
ATOM   4177  OG1 THR A 521     -24.661  24.199  -6.319  1.00 97.22           O  
ATOM   4178  N   GLU A 522     -23.300  21.202  -5.101  1.00 96.56           N  
ATOM   4179  CA  GLU A 522     -21.992  20.585  -4.900  1.00 96.56           C  
ATOM   4180  C   GLU A 522     -21.796  20.170  -3.444  1.00 96.56           C  
ATOM   4181  CB  GLU A 522     -20.875  21.539  -5.329  1.00 96.56           C  
ATOM   4182  O   GLU A 522     -22.352  20.791  -2.536  1.00 96.56           O  
ATOM   4183  CG  GLU A 522     -19.485  20.921  -5.278  1.00 96.56           C  
ATOM   4184  CD  GLU A 522     -19.357  19.662  -6.120  1.00 96.56           C  
ATOM   4185  OE1 GLU A 522     -19.471  18.546  -5.564  1.00 96.56           O  
ATOM   4186  OE2 GLU A 522     -19.140  19.792  -7.346  1.00 96.56           O  
ATOM   4187  N   LEU A 523     -21.056  19.117  -3.262  1.00 96.43           N  
ATOM   4188  CA  LEU A 523     -20.687  18.652  -1.930  1.00 96.43           C  
ATOM   4189  C   LEU A 523     -19.204  18.888  -1.663  1.00 96.43           C  
ATOM   4190  CB  LEU A 523     -21.015  17.165  -1.770  1.00 96.43           C  
ATOM   4191  O   LEU A 523     -18.412  19.009  -2.601  1.00 96.43           O  
ATOM   4192  CG  LEU A 523     -22.496  16.787  -1.837  1.00 96.43           C  
ATOM   4193  CD1 LEU A 523     -22.654  15.271  -1.872  1.00 96.43           C  
ATOM   4194  CD2 LEU A 523     -23.254  17.382  -0.655  1.00 96.43           C  
ATOM   4195  N   PRO A 524     -18.833  18.933  -0.316  1.00 95.51           N  
ATOM   4196  CA  PRO A 524     -17.410  19.059   0.004  1.00 95.51           C  
ATOM   4197  C   PRO A 524     -16.587  17.871  -0.487  1.00 95.51           C  
ATOM   4198  CB  PRO A 524     -17.398  19.138   1.533  1.00 95.51           C  
ATOM   4199  O   PRO A 524     -17.142  16.806  -0.769  1.00 95.51           O  
ATOM   4200  CG  PRO A 524     -18.770  19.599   1.903  1.00 95.51           C  
ATOM   4201  CD  PRO A 524     -19.749  19.012   0.926  1.00 95.51           C  
ATOM   4202  N   LEU A 525     -15.290  18.089  -0.609  1.00 94.01           N  
ATOM   4203  CA  LEU A 525     -14.382  17.059  -1.103  1.00 94.01           C  
ATOM   4204  C   LEU A 525     -14.481  15.796  -0.256  1.00 94.01           C  
ATOM   4205  CB  LEU A 525     -12.940  17.573  -1.108  1.00 94.01           C  
ATOM   4206  O   LEU A 525     -14.569  15.871   0.972  1.00 94.01           O  
ATOM   4207  CG  LEU A 525     -12.579  18.570  -2.211  1.00 94.01           C  
ATOM   4208  CD1 LEU A 525     -11.199  19.167  -1.955  1.00 94.01           C  
ATOM   4209  CD2 LEU A 525     -12.631  17.897  -3.578  1.00 94.01           C  
ATOM   4210  N   ARG A 526     -14.483  14.549  -0.867  1.00 90.92           N  
ATOM   4211  CA  ARG A 526     -14.446  13.198  -0.316  1.00 90.92           C  
ATOM   4212  C   ARG A 526     -15.717  12.892   0.468  1.00 90.92           C  
ATOM   4213  CB  ARG A 526     -13.220  13.017   0.581  1.00 90.92           C  
ATOM   4214  O   ARG A 526     -15.671  12.210   1.494  1.00 90.92           O  
ATOM   4215  CG  ARG A 526     -11.929  12.768  -0.183  1.00 90.92           C  
ATOM   4216  CD  ARG A 526     -10.805  12.318   0.741  1.00 90.92           C  
ATOM   4217  NE  ARG A 526      -9.605  11.957  -0.008  1.00 90.92           N  
ATOM   4218  NH1 ARG A 526      -8.488  11.070   1.810  1.00 90.92           N  
ATOM   4219  NH2 ARG A 526      -7.493  11.089  -0.255  1.00 90.92           N  
ATOM   4220  CZ  ARG A 526      -8.531  11.373   0.517  1.00 90.92           C  
ATOM   4221  N   VAL A 527     -16.783  13.589   0.090  1.00 93.75           N  
ATOM   4222  CA  VAL A 527     -18.086  13.281   0.671  1.00 93.75           C  
ATOM   4223  C   VAL A 527     -18.971  12.604  -0.373  1.00 93.75           C  
ATOM   4224  CB  VAL A 527     -18.779  14.551   1.215  1.00 93.75           C  
ATOM   4225  O   VAL A 527     -19.448  13.254  -1.306  1.00 93.75           O  
ATOM   4226  CG1 VAL A 527     -20.160  14.214   1.774  1.00 93.75           C  
ATOM   4227  CG2 VAL A 527     -17.914  15.214   2.285  1.00 93.75           C  
ATOM   4228  N   PRO A 528     -19.180  11.256  -0.175  1.00 94.13           N  
ATOM   4229  CA  PRO A 528     -20.096  10.574  -1.092  1.00 94.13           C  
ATOM   4230  C   PRO A 528     -21.536  11.067  -0.963  1.00 94.13           C  
ATOM   4231  CB  PRO A 528     -19.983   9.105  -0.676  1.00 94.13           C  
ATOM   4232  O   PRO A 528     -21.976  11.419   0.134  1.00 94.13           O  
ATOM   4233  CG  PRO A 528     -18.682   9.015   0.055  1.00 94.13           C  
ATOM   4234  CD  PRO A 528     -18.449  10.311   0.777  1.00 94.13           C  
ATOM   4235  N   THR A 529     -22.237  11.089  -2.027  1.00 95.44           N  
ATOM   4236  CA  THR A 529     -23.578  11.659  -2.088  1.00 95.44           C  
ATOM   4237  C   THR A 529     -24.521  10.927  -1.137  1.00 95.44           C  
ATOM   4238  CB  THR A 529     -24.144  11.605  -3.519  1.00 95.44           C  
ATOM   4239  O   THR A 529     -25.184  11.553  -0.308  1.00 95.44           O  
ATOM   4240  CG2 THR A 529     -25.518  12.264  -3.592  1.00 95.44           C  
ATOM   4241  OG1 THR A 529     -23.250  12.289  -4.406  1.00 95.44           O  
ATOM   4242  N   VAL A 530     -24.532   9.620  -1.205  1.00 95.05           N  
ATOM   4243  CA  VAL A 530     -25.462   8.809  -0.426  1.00 95.05           C  
ATOM   4244  C   VAL A 530     -25.143   8.943   1.062  1.00 95.05           C  
ATOM   4245  CB  VAL A 530     -25.413   7.324  -0.849  1.00 95.05           C  
ATOM   4246  O   VAL A 530     -26.047   9.107   1.885  1.00 95.05           O  
ATOM   4247  CG1 VAL A 530     -26.187   6.454   0.140  1.00 95.05           C  
ATOM   4248  CG2 VAL A 530     -25.967   7.154  -2.263  1.00 95.05           C  
ATOM   4249  N   ALA A 531     -23.853   8.888   1.325  1.00 95.08           N  
ATOM   4250  CA  ALA A 531     -23.422   9.021   2.714  1.00 95.08           C  
ATOM   4251  C   ALA A 531     -23.824  10.378   3.286  1.00 95.08           C  
ATOM   4252  CB  ALA A 531     -21.912   8.827   2.824  1.00 95.08           C  
ATOM   4253  O   ALA A 531     -24.226  10.474   4.448  1.00 95.08           O  
ATOM   4254  N   TYR A 532     -23.758  11.372   2.495  1.00 96.42           N  
ATOM   4255  CA  TYR A 532     -24.138  12.713   2.926  1.00 96.42           C  
ATOM   4256  C   TYR A 532     -25.625  12.779   3.255  1.00 96.42           C  
ATOM   4257  CB  TYR A 532     -23.797  13.742   1.844  1.00 96.42           C  
ATOM   4258  O   TYR A 532     -26.008  13.231   4.337  1.00 96.42           O  
ATOM   4259  CG  TYR A 532     -24.401  15.104   2.090  1.00 96.42           C  
ATOM   4260  CD1 TYR A 532     -25.553  15.508   1.419  1.00 96.42           C  
ATOM   4261  CD2 TYR A 532     -23.820  15.989   2.992  1.00 96.42           C  
ATOM   4262  CE1 TYR A 532     -26.112  16.762   1.641  1.00 96.42           C  
ATOM   4263  CE2 TYR A 532     -24.370  17.246   3.221  1.00 96.42           C  
ATOM   4264  OH  TYR A 532     -26.064  18.865   2.766  1.00 96.42           O  
ATOM   4265  CZ  TYR A 532     -25.515  17.622   2.542  1.00 96.42           C  
ATOM   4266  N   ILE A 533     -26.421  12.340   2.329  1.00 96.64           N  
ATOM   4267  CA  ILE A 533     -27.870  12.383   2.497  1.00 96.64           C  
ATOM   4268  C   ILE A 533     -28.266  11.615   3.756  1.00 96.64           C  
ATOM   4269  CB  ILE A 533     -28.600  11.805   1.264  1.00 96.64           C  
ATOM   4270  O   ILE A 533     -29.057  12.104   4.566  1.00 96.64           O  
ATOM   4271  CG1 ILE A 533     -28.417  12.728   0.054  1.00 96.64           C  
ATOM   4272  CG2 ILE A 533     -30.085  11.588   1.568  1.00 96.64           C  
ATOM   4273  CD1 ILE A 533     -28.922  12.138  -1.256  1.00 96.64           C  
ATOM   4274  N   GLU A 534     -27.692  10.439   3.909  1.00 96.04           N  
ATOM   4275  CA  GLU A 534     -27.987   9.615   5.077  1.00 96.04           C  
ATOM   4276  C   GLU A 534     -27.603  10.331   6.369  1.00 96.04           C  
ATOM   4277  CB  GLU A 534     -27.261   8.271   4.985  1.00 96.04           C  
ATOM   4278  O   GLU A 534     -28.325  10.254   7.366  1.00 96.04           O  
ATOM   4279  CG  GLU A 534     -27.880   7.305   3.985  1.00 96.04           C  
ATOM   4280  CD  GLU A 534     -27.103   6.005   3.846  1.00 96.04           C  
ATOM   4281  OE1 GLU A 534     -27.546   5.111   3.090  1.00 96.04           O  
ATOM   4282  OE2 GLU A 534     -26.043   5.880   4.499  1.00 96.04           O  
ATOM   4283  N   SER A 535     -26.464  11.023   6.283  1.00 95.84           N  
ATOM   4284  CA  SER A 535     -26.004  11.748   7.463  1.00 95.84           C  
ATOM   4285  C   SER A 535     -26.988  12.843   7.857  1.00 95.84           C  
ATOM   4286  CB  SER A 535     -24.623  12.357   7.214  1.00 95.84           C  
ATOM   4287  O   SER A 535     -27.222  13.077   9.045  1.00 95.84           O  
ATOM   4288  OG  SER A 535     -24.722  13.507   6.391  1.00 95.84           O  
ATOM   4289  N   ILE A 536     -27.593  13.544   6.950  1.00 95.91           N  
ATOM   4290  CA  ILE A 536     -28.576  14.590   7.210  1.00 95.91           C  
ATOM   4291  C   ILE A 536     -29.864  13.967   7.741  1.00 95.91           C  
ATOM   4292  CB  ILE A 536     -28.866  15.421   5.940  1.00 95.91           C  
ATOM   4293  O   ILE A 536     -30.447  14.460   8.710  1.00 95.91           O  
ATOM   4294  CG1 ILE A 536     -27.609  16.181   5.501  1.00 95.91           C  
ATOM   4295  CG2 ILE A 536     -30.033  16.384   6.180  1.00 95.91           C  
ATOM   4296  CD1 ILE A 536     -27.094  17.175   6.533  1.00 95.91           C  
ATOM   4297  N   LYS A 537     -30.276  12.854   7.242  1.00 95.41           N  
ATOM   4298  CA  LYS A 537     -31.507  12.179   7.641  1.00 95.41           C  
ATOM   4299  C   LYS A 537     -31.399  11.633   9.062  1.00 95.41           C  
ATOM   4300  CB  LYS A 537     -31.838  11.046   6.668  1.00 95.41           C  
ATOM   4301  O   LYS A 537     -32.400  11.545   9.776  1.00 95.41           O  
ATOM   4302  CG  LYS A 537     -32.433  11.517   5.349  1.00 95.41           C  
ATOM   4303  CD  LYS A 537     -32.817  10.342   4.458  1.00 95.41           C  
ATOM   4304  CE  LYS A 537     -33.550  10.805   3.206  1.00 95.41           C  
ATOM   4305  NZ  LYS A 537     -33.896   9.661   2.311  1.00 95.41           N  
ATOM   4306  N   LYS A 538     -30.214  11.298   9.434  1.00 94.83           N  
ATOM   4307  CA  LYS A 538     -29.986  10.711  10.752  1.00 94.83           C  
ATOM   4308  C   LYS A 538     -30.000  11.781  11.840  1.00 94.83           C  
ATOM   4309  CB  LYS A 538     -28.659   9.952  10.779  1.00 94.83           C  
ATOM   4310  O   LYS A 538     -30.153  11.468  13.023  1.00 94.83           O  
ATOM   4311  CG  LYS A 538     -28.718   8.577  10.130  1.00 94.83           C  
ATOM   4312  CD  LYS A 538     -27.386   7.847  10.246  1.00 94.83           C  
ATOM   4313  CE  LYS A 538     -27.432   6.487   9.562  1.00 94.83           C  
ATOM   4314  NZ  LYS A 538     -26.108   5.797   9.611  1.00 94.83           N  
ATOM   4315  N   SER A 539     -29.894  13.068  11.448  1.00 92.99           N  
ATOM   4316  CA  SER A 539     -29.908  14.170  12.405  1.00 92.99           C  
ATOM   4317  C   SER A 539     -31.334  14.599  12.733  1.00 92.99           C  
ATOM   4318  CB  SER A 539     -29.121  15.363  11.860  1.00 92.99           C  
ATOM   4319  O   SER A 539     -32.000  15.237  11.915  1.00 92.99           O  
ATOM   4320  OG  SER A 539     -29.216  16.471  12.738  1.00 92.99           O  
ATOM   4321  N   SER A 540     -31.824  14.327  13.994  1.00 91.06           N  
ATOM   4322  CA  SER A 540     -33.185  14.647  14.413  1.00 91.06           C  
ATOM   4323  C   SER A 540     -33.410  16.154  14.455  1.00 91.06           C  
ATOM   4324  CB  SER A 540     -33.481  14.039  15.785  1.00 91.06           C  
ATOM   4325  O   SER A 540     -34.470  16.640  14.055  1.00 91.06           O  
ATOM   4326  OG  SER A 540     -33.365  12.627  15.745  1.00 91.06           O  
ATOM   4327  N   ASN A 541     -32.375  16.893  14.855  1.00 91.68           N  
ATOM   4328  CA  ASN A 541     -32.430  18.347  14.966  1.00 91.68           C  
ATOM   4329  C   ASN A 541     -32.643  19.005  13.606  1.00 91.68           C  
ATOM   4330  CB  ASN A 541     -31.157  18.884  15.623  1.00 91.68           C  
ATOM   4331  O   ASN A 541     -33.493  19.886  13.464  1.00 91.68           O  
ATOM   4332  CG  ASN A 541     -31.186  20.389  15.807  1.00 91.68           C  
ATOM   4333  ND2 ASN A 541     -30.040  20.966  16.150  1.00 91.68           N  
ATOM   4334  OD1 ASN A 541     -32.229  21.027  15.644  1.00 91.68           O  
ATOM   4335  N   ARG A 542     -31.951  18.559  12.582  1.00 93.21           N  
ATOM   4336  CA  ARG A 542     -32.044  19.142  11.247  1.00 93.21           C  
ATOM   4337  C   ARG A 542     -33.342  18.731  10.560  1.00 93.21           C  
ATOM   4338  CB  ARG A 542     -30.844  18.726  10.394  1.00 93.21           C  
ATOM   4339  O   ARG A 542     -33.972  19.541   9.877  1.00 93.21           O  
ATOM   4340  CG  ARG A 542     -29.538  19.388  10.803  1.00 93.21           C  
ATOM   4341  CD  ARG A 542     -28.365  18.877   9.979  1.00 93.21           C  
ATOM   4342  NE  ARG A 542     -27.147  19.636  10.247  1.00 93.21           N  
ATOM   4343  NH1 ARG A 542     -26.744  18.662  12.302  1.00 93.21           N  
ATOM   4344  NH2 ARG A 542     -25.315  20.258  11.486  1.00 93.21           N  
ATOM   4345  CZ  ARG A 542     -26.405  19.517  11.344  1.00 93.21           C  
ATOM   4346  N   MET A 543     -33.791  17.514  10.846  1.00 94.90           N  
ATOM   4347  CA  MET A 543     -34.990  16.974  10.212  1.00 94.90           C  
ATOM   4348  C   MET A 543     -36.236  17.716  10.684  1.00 94.90           C  
ATOM   4349  CB  MET A 543     -35.128  15.479  10.506  1.00 94.90           C  
ATOM   4350  O   MET A 543     -37.273  17.682  10.019  1.00 94.90           O  
ATOM   4351  CG  MET A 543     -34.177  14.606   9.704  1.00 94.90           C  
ATOM   4352  SD  MET A 543     -34.321  14.887   7.896  1.00 94.90           S  
ATOM   4353  CE  MET A 543     -36.052  14.410   7.634  1.00 94.90           C  
ATOM   4354  N   THR A 544     -36.135  18.507  11.803  1.00 94.42           N  
ATOM   4355  CA  THR A 544     -37.247  19.324  12.277  1.00 94.42           C  
ATOM   4356  C   THR A 544     -37.538  20.459  11.299  1.00 94.42           C  
ATOM   4357  CB  THR A 544     -36.957  19.907  13.672  1.00 94.42           C  
ATOM   4358  O   THR A 544     -38.633  21.026  11.307  1.00 94.42           O  
ATOM   4359  CG2 THR A 544     -36.734  18.798  14.696  1.00 94.42           C  
ATOM   4360  OG1 THR A 544     -35.782  20.725  13.607  1.00 94.42           O  
ATOM   4361  N   PHE A 545     -36.564  20.747  10.441  1.00 95.41           N  
ATOM   4362  CA  PHE A 545     -36.692  21.850   9.496  1.00 95.41           C  
ATOM   4363  C   PHE A 545     -36.981  21.330   8.093  1.00 95.41           C  
ATOM   4364  CB  PHE A 545     -35.419  22.702   9.488  1.00 95.41           C  
ATOM   4365  O   PHE A 545     -37.394  22.092   7.216  1.00 95.41           O  
ATOM   4366  CG  PHE A 545     -35.078  23.296  10.828  1.00 95.41           C  
ATOM   4367  CD1 PHE A 545     -35.608  24.520  11.217  1.00 95.41           C  
ATOM   4368  CD2 PHE A 545     -34.227  22.630  11.699  1.00 95.41           C  
ATOM   4369  CE1 PHE A 545     -35.294  25.072  12.456  1.00 95.41           C  
ATOM   4370  CE2 PHE A 545     -33.908  23.175  12.940  1.00 95.41           C  
ATOM   4371  CZ  PHE A 545     -34.442  24.397  13.316  1.00 95.41           C  
ATOM   4372  N   ILE A 546     -36.714  20.055   7.894  1.00 96.37           N  
ATOM   4373  CA  ILE A 546     -36.705  19.501   6.544  1.00 96.37           C  
ATOM   4374  C   ILE A 546     -37.951  18.646   6.329  1.00 96.37           C  
ATOM   4375  CB  ILE A 546     -35.431  18.665   6.285  1.00 96.37           C  
ATOM   4376  O   ILE A 546     -38.239  17.746   7.123  1.00 96.37           O  
ATOM   4377  CG1 ILE A 546     -34.182  19.547   6.397  1.00 96.37           C  
ATOM   4378  CG2 ILE A 546     -35.500  17.986   4.914  1.00 96.37           C  
ATOM   4379  CD1 ILE A 546     -32.872  18.773   6.359  1.00 96.37           C  
ATOM   4380  N   GLU A 547     -38.721  18.957   5.350  1.00 96.24           N  
ATOM   4381  CA  GLU A 547     -39.885  18.172   4.950  1.00 96.24           C  
ATOM   4382  C   GLU A 547     -39.471  16.942   4.148  1.00 96.24           C  
ATOM   4383  CB  GLU A 547     -40.858  19.028   4.136  1.00 96.24           C  
ATOM   4384  O   GLU A 547     -39.950  15.835   4.407  1.00 96.24           O  
ATOM   4385  CG  GLU A 547     -42.153  18.313   3.776  1.00 96.24           C  
ATOM   4386  CD  GLU A 547     -43.150  19.206   3.055  1.00 96.24           C  
ATOM   4387  OE1 GLU A 547     -44.235  18.715   2.668  1.00 96.24           O  
ATOM   4388  OE2 GLU A 547     -42.844  20.406   2.874  1.00 96.24           O  
ATOM   4389  N   GLU A 548     -38.629  17.158   3.229  1.00 96.07           N  
ATOM   4390  CA  GLU A 548     -38.241  16.084   2.320  1.00 96.07           C  
ATOM   4391  C   GLU A 548     -36.892  16.372   1.668  1.00 96.07           C  
ATOM   4392  CB  GLU A 548     -39.311  15.876   1.245  1.00 96.07           C  
ATOM   4393  O   GLU A 548     -36.555  17.530   1.412  1.00 96.07           O  
ATOM   4394  CG  GLU A 548     -39.045  14.687   0.334  1.00 96.07           C  
ATOM   4395  CD  GLU A 548     -40.094  14.518  -0.754  1.00 96.07           C  
ATOM   4396  OE1 GLU A 548     -40.112  13.458  -1.419  1.00 96.07           O  
ATOM   4397  OE2 GLU A 548     -40.903  15.454  -0.942  1.00 96.07           O  
ATOM   4398  N   ILE A 549     -36.091  15.278   1.426  1.00 97.48           N  
ATOM   4399  CA  ILE A 549     -34.840  15.364   0.681  1.00 97.48           C  
ATOM   4400  C   ILE A 549     -34.937  14.522  -0.590  1.00 97.48           C  
ATOM   4401  CB  ILE A 549     -33.639  14.906   1.537  1.00 97.48           C  
ATOM   4402  O   ILE A 549     -35.222  13.324  -0.528  1.00 97.48           O  
ATOM   4403  CG1 ILE A 549     -33.542  15.747   2.816  1.00 97.48           C  
ATOM   4404  CG2 ILE A 549     -32.339  14.984   0.731  1.00 97.48           C  
ATOM   4405  CD1 ILE A 549     -32.482  15.264   3.796  1.00 97.48           C  
ATOM   4406  N   ILE A 550     -34.751  15.151  -1.742  1.00 97.00           N  
ATOM   4407  CA  ILE A 550     -34.815  14.461  -3.026  1.00 97.00           C  
ATOM   4408  C   ILE A 550     -33.452  14.517  -3.710  1.00 97.00           C  
ATOM   4409  CB  ILE A 550     -35.900  15.072  -3.942  1.00 97.00           C  
ATOM   4410  O   ILE A 550     -32.880  15.596  -3.883  1.00 97.00           O  
ATOM   4411  CG1 ILE A 550     -37.249  15.115  -3.216  1.00 97.00           C  
ATOM   4412  CG2 ILE A 550     -36.007  14.284  -5.251  1.00 97.00           C  
ATOM   4413  CD1 ILE A 550     -38.303  15.962  -3.917  1.00 97.00           C  
ATOM   4414  N   ASP A 551     -32.962  13.345  -4.160  1.00 96.69           N  
ATOM   4415  CA  ASP A 551     -31.653  13.249  -4.798  1.00 96.69           C  
ATOM   4416  C   ASP A 551     -31.788  13.099  -6.311  1.00 96.69           C  
ATOM   4417  CB  ASP A 551     -30.859  12.075  -4.221  1.00 96.69           C  
ATOM   4418  O   ASP A 551     -32.178  12.037  -6.802  1.00 96.69           O  
ATOM   4419  CG  ASP A 551     -29.508  11.888  -4.888  1.00 96.69           C  
ATOM   4420  OD1 ASP A 551     -29.062  12.792  -5.627  1.00 96.69           O  
ATOM   4421  OD2 ASP A 551     -28.884  10.826  -4.675  1.00 96.69           O  
ATOM   4422  N   TYR A 552     -31.381  14.136  -7.073  1.00 95.97           N  
ATOM   4423  CA  TYR A 552     -31.370  14.107  -8.531  1.00 95.97           C  
ATOM   4424  C   TYR A 552     -29.942  14.093  -9.065  1.00 95.97           C  
ATOM   4425  CB  TYR A 552     -32.128  15.311  -9.098  1.00 95.97           C  
ATOM   4426  O   TYR A 552     -29.697  14.487 -10.208  1.00 95.97           O  
ATOM   4427  CG  TYR A 552     -33.621  15.242  -8.888  1.00 95.97           C  
ATOM   4428  CD1 TYR A 552     -34.343  14.104  -9.243  1.00 95.97           C  
ATOM   4429  CD2 TYR A 552     -34.313  16.313  -8.334  1.00 95.97           C  
ATOM   4430  CE1 TYR A 552     -35.719  14.037  -9.053  1.00 95.97           C  
ATOM   4431  CE2 TYR A 552     -35.689  16.257  -8.138  1.00 95.97           C  
ATOM   4432  OH  TYR A 552     -37.744  15.055  -8.309  1.00 95.97           O  
ATOM   4433  CZ  TYR A 552     -36.382  15.117  -8.500  1.00 95.97           C  
ATOM   4434  N   SER A 553     -28.993  13.690  -8.217  1.00 94.24           N  
ATOM   4435  CA  SER A 553     -27.579  13.744  -8.569  1.00 94.24           C  
ATOM   4436  C   SER A 553     -27.232  12.702  -9.627  1.00 94.24           C  
ATOM   4437  CB  SER A 553     -26.708  13.533  -7.330  1.00 94.24           C  
ATOM   4438  O   SER A 553     -27.863  11.645  -9.694  1.00 94.24           O  
ATOM   4439  OG  SER A 553     -27.006  14.498  -6.336  1.00 94.24           O  
ATOM   4440  N   SER A 554     -26.317  13.077 -10.546  1.00 89.55           N  
ATOM   4441  CA  SER A 554     -25.702  12.140 -11.480  1.00 89.55           C  
ATOM   4442  C   SER A 554     -24.258  11.838 -11.090  1.00 89.55           C  
ATOM   4443  CB  SER A 554     -25.749  12.693 -12.905  1.00 89.55           C  
ATOM   4444  O   SER A 554     -23.807  12.228 -10.011  1.00 89.55           O  
ATOM   4445  OG  SER A 554     -24.825  13.756 -13.062  1.00 89.55           O  
ATOM   4446  N   SER A 555     -23.547  11.051 -11.970  1.00 80.97           N  
ATOM   4447  CA  SER A 555     -22.140  10.745 -11.739  1.00 80.97           C  
ATOM   4448  C   SER A 555     -21.269  11.985 -11.907  1.00 80.97           C  
ATOM   4449  CB  SER A 555     -21.666   9.647 -12.692  1.00 80.97           C  
ATOM   4450  O   SER A 555     -20.167  12.056 -11.358  1.00 80.97           O  
ATOM   4451  OG  SER A 555     -21.857  10.036 -14.042  1.00 80.97           O  
ATOM   4452  N   GLU A 556     -21.810  13.009 -12.488  1.00 79.92           N  
ATOM   4453  CA  GLU A 556     -21.008  14.184 -12.816  1.00 79.92           C  
ATOM   4454  C   GLU A 556     -21.489  15.413 -12.050  1.00 79.92           C  
ATOM   4455  CB  GLU A 556     -21.044  14.456 -14.322  1.00 79.92           C  
ATOM   4456  O   GLU A 556     -20.725  16.355 -11.834  1.00 79.92           O  
ATOM   4457  CG  GLU A 556     -20.380  13.373 -15.159  1.00 79.92           C  
ATOM   4458  CD  GLU A 556     -20.424  13.656 -16.652  1.00 79.92           C  
ATOM   4459  OE1 GLU A 556     -19.910  12.832 -17.442  1.00 79.92           O  
ATOM   4460  OE2 GLU A 556     -20.976  14.712 -17.036  1.00 79.92           O  
ATOM   4461  N   THR A 557     -22.785  15.364 -11.742  1.00 90.03           N  
ATOM   4462  CA  THR A 557     -23.338  16.575 -11.146  1.00 90.03           C  
ATOM   4463  C   THR A 557     -24.077  16.252  -9.851  1.00 90.03           C  
ATOM   4464  CB  THR A 557     -24.291  17.291 -12.119  1.00 90.03           C  
ATOM   4465  O   THR A 557     -24.618  15.155  -9.695  1.00 90.03           O  
ATOM   4466  CG2 THR A 557     -23.567  17.702 -13.397  1.00 90.03           C  
ATOM   4467  OG1 THR A 557     -25.370  16.411 -12.457  1.00 90.03           O  
ATOM   4468  N   ILE A 558     -23.965  17.254  -8.904  1.00 95.59           N  
ATOM   4469  CA  ILE A 558     -24.700  17.164  -7.647  1.00 95.59           C  
ATOM   4470  C   ILE A 558     -25.960  18.023  -7.723  1.00 95.59           C  
ATOM   4471  CB  ILE A 558     -23.827  17.598  -6.449  1.00 95.59           C  
ATOM   4472  O   ILE A 558     -25.894  19.202  -8.079  1.00 95.59           O  
ATOM   4473  CG1 ILE A 558     -22.620  16.663  -6.301  1.00 95.59           C  
ATOM   4474  CG2 ILE A 558     -24.655  17.631  -5.161  1.00 95.59           C  
ATOM   4475  CD1 ILE A 558     -22.990  15.222  -5.975  1.00 95.59           C  
ATOM   4476  N   GLU A 559     -27.105  17.393  -7.396  1.00 97.19           N  
ATOM   4477  CA  GLU A 559     -28.394  18.071  -7.293  1.00 97.19           C  
ATOM   4478  C   GLU A 559     -29.277  17.420  -6.232  1.00 97.19           C  
ATOM   4479  CB  GLU A 559     -29.110  18.071  -8.646  1.00 97.19           C  
ATOM   4480  O   GLU A 559     -29.958  16.429  -6.506  1.00 97.19           O  
ATOM   4481  CG  GLU A 559     -30.370  18.925  -8.674  1.00 97.19           C  
ATOM   4482  CD  GLU A 559     -31.000  19.019 -10.055  1.00 97.19           C  
ATOM   4483  OE1 GLU A 559     -32.158  19.481 -10.163  1.00 97.19           O  
ATOM   4484  OE2 GLU A 559     -30.330  18.626 -11.036  1.00 97.19           O  
ATOM   4485  N   ILE A 560     -29.184  17.983  -5.091  1.00 97.86           N  
ATOM   4486  CA  ILE A 560     -29.966  17.505  -3.956  1.00 97.86           C  
ATOM   4487  C   ILE A 560     -30.959  18.581  -3.523  1.00 97.86           C  
ATOM   4488  CB  ILE A 560     -29.057  17.108  -2.771  1.00 97.86           C  
ATOM   4489  O   ILE A 560     -30.561  19.676  -3.119  1.00 97.86           O  
ATOM   4490  CG1 ILE A 560     -28.031  16.058  -3.213  1.00 97.86           C  
ATOM   4491  CG2 ILE A 560     -29.895  16.593  -1.597  1.00 97.86           C  
ATOM   4492  CD1 ILE A 560     -26.912  15.824  -2.208  1.00 97.86           C  
ATOM   4493  N   LEU A 561     -32.194  18.248  -3.595  1.00 97.81           N  
ATOM   4494  CA  LEU A 561     -33.245  19.183  -3.208  1.00 97.81           C  
ATOM   4495  C   LEU A 561     -33.670  18.954  -1.761  1.00 97.81           C  
ATOM   4496  CB  LEU A 561     -34.455  19.044  -4.136  1.00 97.81           C  
ATOM   4497  O   LEU A 561     -34.058  17.844  -1.392  1.00 97.81           O  
ATOM   4498  CG  LEU A 561     -34.366  19.772  -5.478  1.00 97.81           C  
ATOM   4499  CD1 LEU A 561     -33.299  19.131  -6.359  1.00 97.81           C  
ATOM   4500  CD2 LEU A 561     -35.720  19.767  -6.179  1.00 97.81           C  
ATOM   4501  N   VAL A 562     -33.529  20.028  -0.987  1.00 97.63           N  
ATOM   4502  CA  VAL A 562     -33.980  19.985   0.401  1.00 97.63           C  
ATOM   4503  C   VAL A 562     -35.222  20.858   0.568  1.00 97.63           C  
ATOM   4504  CB  VAL A 562     -32.870  20.446   1.372  1.00 97.63           C  
ATOM   4505  O   VAL A 562     -35.122  22.086   0.627  1.00 97.63           O  
ATOM   4506  CG1 VAL A 562     -33.347  20.353   2.820  1.00 97.63           C  
ATOM   4507  CG2 VAL A 562     -31.605  19.615   1.168  1.00 97.63           C  
ATOM   4508  N   LYS A 563     -36.368  20.183   0.646  1.00 97.00           N  
ATOM   4509  CA  LYS A 563     -37.621  20.897   0.873  1.00 97.00           C  
ATOM   4510  C   LYS A 563     -37.821  21.198   2.356  1.00 97.00           C  
ATOM   4511  CB  LYS A 563     -38.804  20.089   0.338  1.00 97.00           C  
ATOM   4512  O   LYS A 563     -37.830  20.285   3.184  1.00 97.00           O  
ATOM   4513  CG  LYS A 563     -40.117  20.856   0.314  1.00 97.00           C  
ATOM   4514  CD  LYS A 563     -41.220  20.056  -0.366  1.00 97.00           C  
ATOM   4515  CE  LYS A 563     -42.535  20.824  -0.392  1.00 97.00           C  
ATOM   4516  NZ  LYS A 563     -43.617  20.046  -1.067  1.00 97.00           N  
ATOM   4517  N   LEU A 564     -38.026  22.473   2.639  1.00 96.82           N  
ATOM   4518  CA  LEU A 564     -38.117  22.904   4.030  1.00 96.82           C  
ATOM   4519  C   LEU A 564     -39.571  22.952   4.489  1.00 96.82           C  
ATOM   4520  CB  LEU A 564     -37.468  24.279   4.209  1.00 96.82           C  
ATOM   4521  O   LEU A 564     -40.476  23.161   3.679  1.00 96.82           O  
ATOM   4522  CG  LEU A 564     -36.008  24.402   3.768  1.00 96.82           C  
ATOM   4523  CD1 LEU A 564     -35.550  25.854   3.853  1.00 96.82           C  
ATOM   4524  CD2 LEU A 564     -35.116  23.503   4.617  1.00 96.82           C  
ATOM   4525  N   LYS A 565     -39.843  22.764   5.741  1.00 94.97           N  
ATOM   4526  CA  LYS A 565     -41.139  23.009   6.369  1.00 94.97           C  
ATOM   4527  C   LYS A 565     -41.461  24.500   6.399  1.00 94.97           C  
ATOM   4528  CB  LYS A 565     -41.164  22.439   7.788  1.00 94.97           C  
ATOM   4529  O   LYS A 565     -40.561  25.338   6.304  1.00 94.97           O  
ATOM   4530  CG  LYS A 565     -41.046  20.923   7.848  1.00 94.97           C  
ATOM   4531  CD  LYS A 565     -41.129  20.412   9.281  1.00 94.97           C  
ATOM   4532  CE  LYS A 565     -41.002  18.896   9.343  1.00 94.97           C  
ATOM   4533  NZ  LYS A 565     -41.035  18.394  10.749  1.00 94.97           N  
ATOM   4534  N   PRO A 566     -42.743  24.799   6.484  1.00 91.60           N  
ATOM   4535  CA  PRO A 566     -43.101  26.219   6.456  1.00 91.60           C  
ATOM   4536  C   PRO A 566     -42.370  27.033   7.521  1.00 91.60           C  
ATOM   4537  CB  PRO A 566     -44.609  26.207   6.718  1.00 91.60           C  
ATOM   4538  O   PRO A 566     -42.247  26.590   8.666  1.00 91.60           O  
ATOM   4539  CG  PRO A 566     -45.061  24.849   6.287  1.00 91.60           C  
ATOM   4540  CD  PRO A 566     -43.939  23.878   6.516  1.00 91.60           C  
ATOM   4541  N   ASN A 567     -41.863  28.194   7.220  1.00 87.37           N  
ATOM   4542  CA  ASN A 567     -41.254  29.197   8.087  1.00 87.37           C  
ATOM   4543  C   ASN A 567     -39.922  28.714   8.654  1.00 87.37           C  
ATOM   4544  CB  ASN A 567     -42.209  29.576   9.222  1.00 87.37           C  
ATOM   4545  O   ASN A 567     -39.514  29.138   9.737  1.00 87.37           O  
ATOM   4546  CG  ASN A 567     -43.456  30.279   8.725  1.00 87.37           C  
ATOM   4547  ND2 ASN A 567     -44.584  30.016   9.375  1.00 87.37           N  
ATOM   4548  OD1 ASN A 567     -43.407  31.052   7.765  1.00 87.37           O  
ATOM   4549  N   SER A 568     -39.303  27.662   8.068  1.00 92.61           N  
ATOM   4550  CA  SER A 568     -38.088  27.056   8.604  1.00 92.61           C  
ATOM   4551  C   SER A 568     -36.847  27.831   8.172  1.00 92.61           C  
ATOM   4552  CB  SER A 568     -37.971  25.599   8.154  1.00 92.61           C  
ATOM   4553  O   SER A 568     -35.843  27.853   8.887  1.00 92.61           O  
ATOM   4554  OG  SER A 568     -38.998  24.811   8.731  1.00 92.61           O  
ATOM   4555  N   LEU A 569     -36.907  28.509   6.993  1.00 90.68           N  
ATOM   4556  CA  LEU A 569     -35.729  29.184   6.458  1.00 90.68           C  
ATOM   4557  C   LEU A 569     -35.236  30.260   7.420  1.00 90.68           C  
ATOM   4558  CB  LEU A 569     -36.041  29.806   5.095  1.00 90.68           C  
ATOM   4559  O   LEU A 569     -34.043  30.325   7.726  1.00 90.68           O  
ATOM   4560  CG  LEU A 569     -34.870  30.471   4.369  1.00 90.68           C  
ATOM   4561  CD1 LEU A 569     -33.773  29.450   4.086  1.00 90.68           C  
ATOM   4562  CD2 LEU A 569     -35.344  31.126   3.076  1.00 90.68           C  
ATOM   4563  N   ASN A 570     -36.159  31.111   7.906  1.00 89.77           N  
ATOM   4564  CA  ASN A 570     -35.787  32.158   8.851  1.00 89.77           C  
ATOM   4565  C   ASN A 570     -35.245  31.572  10.152  1.00 89.77           C  
ATOM   4566  CB  ASN A 570     -36.980  33.073   9.137  1.00 89.77           C  
ATOM   4567  O   ASN A 570     -34.274  32.085  10.712  1.00 89.77           O  
ATOM   4568  CG  ASN A 570     -37.338  33.951   7.955  1.00 89.77           C  
ATOM   4569  ND2 ASN A 570     -38.601  34.353   7.876  1.00 89.77           N  
ATOM   4570  OD1 ASN A 570     -36.487  34.265   7.118  1.00 89.77           O  
ATOM   4571  N   ARG A 571     -35.785  30.516  10.572  1.00 91.56           N  
ATOM   4572  CA  ARG A 571     -35.361  29.857  11.803  1.00 91.56           C  
ATOM   4573  C   ARG A 571     -33.965  29.263  11.654  1.00 91.56           C  
ATOM   4574  CB  ARG A 571     -36.356  28.764  12.198  1.00 91.56           C  
ATOM   4575  O   ARG A 571     -33.160  29.314  12.586  1.00 91.56           O  
ATOM   4576  CG  ARG A 571     -37.698  29.296  12.677  1.00 91.56           C  
ATOM   4577  CD  ARG A 571     -38.699  28.174  12.910  1.00 91.56           C  
ATOM   4578  NE  ARG A 571     -38.237  27.243  13.935  1.00 91.56           N  
ATOM   4579  NH1 ARG A 571     -39.730  25.569  13.382  1.00 91.56           N  
ATOM   4580  NH2 ARG A 571     -38.241  25.262  15.098  1.00 91.56           N  
ATOM   4581  CZ  ARG A 571     -38.737  26.027  14.136  1.00 91.56           C  
ATOM   4582  N   ILE A 572     -33.752  28.751  10.489  1.00 92.17           N  
ATOM   4583  CA  ILE A 572     -32.439  28.173  10.224  1.00 92.17           C  
ATOM   4584  C   ILE A 572     -31.369  29.259  10.316  1.00 92.17           C  
ATOM   4585  CB  ILE A 572     -32.390  27.488   8.840  1.00 92.17           C  
ATOM   4586  O   ILE A 572     -30.331  29.064  10.954  1.00 92.17           O  
ATOM   4587  CG1 ILE A 572     -33.254  26.222   8.840  1.00 92.17           C  
ATOM   4588  CG2 ILE A 572     -30.946  27.166   8.446  1.00 92.17           C  
ATOM   4589  CD1 ILE A 572     -33.502  25.642   7.454  1.00 92.17           C  
ATOM   4590  N   VAL A 573     -31.591  30.352   9.755  1.00 89.82           N  
ATOM   4591  CA  VAL A 573     -30.645  31.462   9.716  1.00 89.82           C  
ATOM   4592  C   VAL A 573     -30.344  31.935  11.136  1.00 89.82           C  
ATOM   4593  CB  VAL A 573     -31.182  32.635   8.866  1.00 89.82           C  
ATOM   4594  O   VAL A 573     -29.194  32.232  11.468  1.00 89.82           O  
ATOM   4595  CG1 VAL A 573     -30.315  33.879   9.053  1.00 89.82           C  
ATOM   4596  CG2 VAL A 573     -31.244  32.240   7.392  1.00 89.82           C  
ATOM   4597  N   GLU A 574     -31.314  31.843  11.985  1.00 88.79           N  
ATOM   4598  CA  GLU A 574     -31.177  32.326  13.356  1.00 88.79           C  
ATOM   4599  C   GLU A 574     -30.507  31.282  14.244  1.00 88.79           C  
ATOM   4600  CB  GLU A 574     -32.544  32.706  13.931  1.00 88.79           C  
ATOM   4601  O   GLU A 574     -29.626  31.610  15.041  1.00 88.79           O  
ATOM   4602  CG  GLU A 574     -33.119  33.990  13.352  1.00 88.79           C  
ATOM   4603  CD  GLU A 574     -34.504  34.322  13.886  1.00 88.79           C  
ATOM   4604  OE1 GLU A 574     -35.083  35.352  13.472  1.00 88.79           O  
ATOM   4605  OE2 GLU A 574     -35.012  33.547  14.726  1.00 88.79           O  
ATOM   4606  N   GLU A 575     -30.877  30.005  13.998  1.00 90.55           N  
ATOM   4607  CA  GLU A 575     -30.487  28.958  14.937  1.00 90.55           C  
ATOM   4608  C   GLU A 575     -29.107  28.400  14.599  1.00 90.55           C  
ATOM   4609  CB  GLU A 575     -31.522  27.830  14.947  1.00 90.55           C  
ATOM   4610  O   GLU A 575     -28.428  27.843  15.465  1.00 90.55           O  
ATOM   4611  CG  GLU A 575     -32.865  28.233  15.539  1.00 90.55           C  
ATOM   4612  CD  GLU A 575     -33.827  27.066  15.694  1.00 90.55           C  
ATOM   4613  OE1 GLU A 575     -35.055  27.297  15.766  1.00 90.55           O  
ATOM   4614  OE2 GLU A 575     -33.348  25.911  15.745  1.00 90.55           O  
ATOM   4615  N   PHE A 576     -28.729  28.508  13.377  1.00 90.17           N  
ATOM   4616  CA  PHE A 576     -27.494  27.845  12.976  1.00 90.17           C  
ATOM   4617  C   PHE A 576     -26.401  28.866  12.681  1.00 90.17           C  
ATOM   4618  CB  PHE A 576     -27.731  26.961  11.747  1.00 90.17           C  
ATOM   4619  O   PHE A 576     -25.360  28.524  12.117  1.00 90.17           O  
ATOM   4620  CG  PHE A 576     -28.422  25.661  12.059  1.00 90.17           C  
ATOM   4621  CD1 PHE A 576     -27.686  24.508  12.304  1.00 90.17           C  
ATOM   4622  CD2 PHE A 576     -29.808  25.592  12.107  1.00 90.17           C  
ATOM   4623  CE1 PHE A 576     -28.323  23.304  12.593  1.00 90.17           C  
ATOM   4624  CE2 PHE A 576     -30.452  24.392  12.395  1.00 90.17           C  
ATOM   4625  CZ  PHE A 576     -29.707  23.249  12.637  1.00 90.17           C  
ATOM   4626  N   LYS A 577     -26.676  30.043  13.019  1.00 84.14           N  
ATOM   4627  CA  LYS A 577     -25.642  31.072  12.959  1.00 84.14           C  
ATOM   4628  C   LYS A 577     -24.681  30.955  14.139  1.00 84.14           C  
ATOM   4629  CB  LYS A 577     -26.271  32.465  12.932  1.00 84.14           C  
ATOM   4630  O   LYS A 577     -25.082  31.129  15.292  1.00 84.14           O  
ATOM   4631  CG  LYS A 577     -25.315  33.568  12.501  1.00 84.14           C  
ATOM   4632  CD  LYS A 577     -26.036  34.899  12.334  1.00 84.14           C  
ATOM   4633  CE  LYS A 577     -25.085  35.998  11.881  1.00 84.14           C  
ATOM   4634  NZ  LYS A 577     -25.791  37.302  11.701  1.00 84.14           N  
ATOM   4635  N   GLU A 578     -23.427  30.439  13.922  1.00 79.95           N  
ATOM   4636  CA  GLU A 578     -22.464  30.276  15.007  1.00 79.95           C  
ATOM   4637  C   GLU A 578     -21.599  31.522  15.168  1.00 79.95           C  
ATOM   4638  CB  GLU A 578     -21.580  29.050  14.761  1.00 79.95           C  
ATOM   4639  O   GLU A 578     -21.474  32.059  16.271  1.00 79.95           O  
ATOM   4640  CG  GLU A 578     -22.305  27.724  14.935  1.00 79.95           C  
ATOM   4641  CD  GLU A 578     -21.393  26.517  14.783  1.00 79.95           C  
ATOM   4642  OE1 GLU A 578     -21.869  25.371  14.953  1.00 79.95           O  
ATOM   4643  OE2 GLU A 578     -20.193  26.718  14.492  1.00 79.95           O  
ATOM   4644  N   THR A 579     -21.085  32.080  14.046  1.00 77.36           N  
ATOM   4645  CA  THR A 579     -20.285  33.300  14.018  1.00 77.36           C  
ATOM   4646  C   THR A 579     -20.743  34.221  12.892  1.00 77.36           C  
ATOM   4647  CB  THR A 579     -18.788  32.982  13.848  1.00 77.36           C  
ATOM   4648  O   THR A 579     -21.538  33.821  12.039  1.00 77.36           O  
ATOM   4649  CG2 THR A 579     -18.297  32.041  14.944  1.00 77.36           C  
ATOM   4650  OG1 THR A 579     -18.578  32.363  12.573  1.00 77.36           O  
ATOM   4651  N   GLU A 580     -20.386  35.612  12.955  1.00 74.47           N  
ATOM   4652  CA  GLU A 580     -20.749  36.589  11.933  1.00 74.47           C  
ATOM   4653  C   GLU A 580     -20.175  36.204  10.573  1.00 74.47           C  
ATOM   4654  CB  GLU A 580     -20.268  37.987  12.331  1.00 74.47           C  
ATOM   4655  O   GLU A 580     -20.754  36.530   9.534  1.00 74.47           O  
ATOM   4656  CG  GLU A 580     -21.211  38.716  13.277  1.00 74.47           C  
ATOM   4657  CD  GLU A 580     -20.815  40.163  13.522  1.00 74.47           C  
ATOM   4658  OE1 GLU A 580     -21.521  40.866  14.280  1.00 74.47           O  
ATOM   4659  OE2 GLU A 580     -19.790  40.599  12.950  1.00 74.47           O  
ATOM   4660  N   GLU A 581     -19.169  35.288  10.528  1.00 73.05           N  
ATOM   4661  CA  GLU A 581     -18.460  34.935   9.302  1.00 73.05           C  
ATOM   4662  C   GLU A 581     -19.037  33.669   8.676  1.00 73.05           C  
ATOM   4663  CB  GLU A 581     -16.965  34.751   9.580  1.00 73.05           C  
ATOM   4664  O   GLU A 581     -18.865  33.429   7.479  1.00 73.05           O  
ATOM   4665  CG  GLU A 581     -16.233  36.049   9.890  1.00 73.05           C  
ATOM   4666  CD  GLU A 581     -14.736  35.862  10.078  1.00 73.05           C  
ATOM   4667  OE1 GLU A 581     -14.026  36.863  10.327  1.00 73.05           O  
ATOM   4668  OE2 GLU A 581     -14.268  34.706   9.973  1.00 73.05           O  
ATOM   4669  N   GLN A 582     -19.838  32.885   9.485  1.00 75.31           N  
ATOM   4670  CA  GLN A 582     -20.300  31.586   9.007  1.00 75.31           C  
ATOM   4671  C   GLN A 582     -21.704  31.684   8.418  1.00 75.31           C  
ATOM   4672  CB  GLN A 582     -20.277  30.557  10.139  1.00 75.31           C  
ATOM   4673  O   GLN A 582     -22.534  32.457   8.902  1.00 75.31           O  
ATOM   4674  CG  GLN A 582     -18.879  30.081  10.509  1.00 75.31           C  
ATOM   4675  CD  GLN A 582     -18.885  29.051  11.623  1.00 75.31           C  
ATOM   4676  NE2 GLN A 582     -17.797  28.296  11.738  1.00 75.31           N  
ATOM   4677  OE1 GLN A 582     -19.858  28.935  12.374  1.00 75.31           O  
ATOM   4678  N   ASP A 583     -21.857  30.972   7.345  1.00 87.79           N  
ATOM   4679  CA  ASP A 583     -23.128  30.867   6.635  1.00 87.79           C  
ATOM   4680  C   ASP A 583     -24.055  29.863   7.316  1.00 87.79           C  
ATOM   4681  CB  ASP A 583     -22.897  30.465   5.177  1.00 87.79           C  
ATOM   4682  O   ASP A 583     -23.705  28.690   7.467  1.00 87.79           O  
ATOM   4683  CG  ASP A 583     -24.172  30.472   4.351  1.00 87.79           C  
ATOM   4684  OD1 ASP A 583     -25.209  29.963   4.827  1.00 87.79           O  
ATOM   4685  OD2 ASP A 583     -24.137  30.989   3.214  1.00 87.79           O  
ATOM   4686  N   SER A 584     -25.173  30.380   7.859  1.00 91.33           N  
ATOM   4687  CA  SER A 584     -26.122  29.572   8.617  1.00 91.33           C  
ATOM   4688  C   SER A 584     -26.610  28.380   7.801  1.00 91.33           C  
ATOM   4689  CB  SER A 584     -27.315  30.420   9.059  1.00 91.33           C  
ATOM   4690  O   SER A 584     -26.779  27.282   8.335  1.00 91.33           O  
ATOM   4691  OG  SER A 584     -26.892  31.495   9.879  1.00 91.33           O  
ATOM   4692  N   ILE A 585     -26.736  28.632   6.564  1.00 93.14           N  
ATOM   4693  CA  ILE A 585     -27.239  27.564   5.705  1.00 93.14           C  
ATOM   4694  C   ILE A 585     -26.176  26.478   5.557  1.00 93.14           C  
ATOM   4695  CB  ILE A 585     -27.653  28.103   4.317  1.00 93.14           C  
ATOM   4696  O   ILE A 585     -26.482  25.286   5.642  1.00 93.14           O  
ATOM   4697  CG1 ILE A 585     -28.781  29.131   4.458  1.00 93.14           C  
ATOM   4698  CG2 ILE A 585     -28.070  26.954   3.395  1.00 93.14           C  
ATOM   4699  CD1 ILE A 585     -30.050  28.575   5.089  1.00 93.14           C  
ATOM   4700  N   GLU A 586     -24.988  26.839   5.345  1.00 92.88           N  
ATOM   4701  CA  GLU A 586     -23.878  25.897   5.241  1.00 92.88           C  
ATOM   4702  C   GLU A 586     -23.751  25.053   6.506  1.00 92.88           C  
ATOM   4703  CB  GLU A 586     -22.566  26.639   4.970  1.00 92.88           C  
ATOM   4704  O   GLU A 586     -23.539  23.841   6.431  1.00 92.88           O  
ATOM   4705  CG  GLU A 586     -22.488  27.263   3.584  1.00 92.88           C  
ATOM   4706  CD  GLU A 586     -21.274  28.159   3.397  1.00 92.88           C  
ATOM   4707  OE1 GLU A 586     -21.102  28.726   2.295  1.00 92.88           O  
ATOM   4708  OE2 GLU A 586     -20.488  28.294   4.361  1.00 92.88           O  
ATOM   4709  N   ASN A 587     -23.929  25.639   7.598  1.00 91.38           N  
ATOM   4710  CA  ASN A 587     -23.871  24.948   8.881  1.00 91.38           C  
ATOM   4711  C   ASN A 587     -25.036  23.975   9.047  1.00 91.38           C  
ATOM   4712  CB  ASN A 587     -23.852  25.955  10.033  1.00 91.38           C  
ATOM   4713  O   ASN A 587     -24.844  22.839   9.484  1.00 91.38           O  
ATOM   4714  CG  ASN A 587     -22.516  26.659  10.170  1.00 91.38           C  
ATOM   4715  ND2 ASN A 587     -22.511  27.790  10.865  1.00 91.38           N  
ATOM   4716  OD1 ASN A 587     -21.498  26.191   9.655  1.00 91.38           O  
ATOM   4717  N   PHE A 588     -26.203  24.563   8.671  1.00 94.76           N  
ATOM   4718  CA  PHE A 588     -27.409  23.748   8.753  1.00 94.76           C  
ATOM   4719  C   PHE A 588     -27.276  22.497   7.893  1.00 94.76           C  
ATOM   4720  CB  PHE A 588     -28.636  24.556   8.318  1.00 94.76           C  
ATOM   4721  O   PHE A 588     -27.593  21.393   8.340  1.00 94.76           O  
ATOM   4722  CG  PHE A 588     -29.858  23.716   8.066  1.00 94.76           C  
ATOM   4723  CD1 PHE A 588     -30.350  23.548   6.777  1.00 94.76           C  
ATOM   4724  CD2 PHE A 588     -30.516  23.093   9.118  1.00 94.76           C  
ATOM   4725  CE1 PHE A 588     -31.482  22.771   6.541  1.00 94.76           C  
ATOM   4726  CE2 PHE A 588     -31.647  22.314   8.890  1.00 94.76           C  
ATOM   4727  CZ  PHE A 588     -32.129  22.155   7.601  1.00 94.76           C  
ATOM   4728  N   LEU A 589     -26.656  22.592   6.712  1.00 95.31           N  
ATOM   4729  CA  LEU A 589     -26.586  21.507   5.738  1.00 95.31           C  
ATOM   4730  C   LEU A 589     -25.294  20.715   5.899  1.00 95.31           C  
ATOM   4731  CB  LEU A 589     -26.686  22.059   4.313  1.00 95.31           C  
ATOM   4732  O   LEU A 589     -25.055  19.752   5.166  1.00 95.31           O  
ATOM   4733  CG  LEU A 589     -28.025  22.686   3.921  1.00 95.31           C  
ATOM   4734  CD1 LEU A 589     -27.934  23.302   2.529  1.00 95.31           C  
ATOM   4735  CD2 LEU A 589     -29.140  21.648   3.981  1.00 95.31           C  
ATOM   4736  N   ARG A 590     -24.423  21.069   6.789  1.00 94.03           N  
ATOM   4737  CA  ARG A 590     -23.122  20.442   6.992  1.00 94.03           C  
ATOM   4738  C   ARG A 590     -22.330  20.387   5.690  1.00 94.03           C  
ATOM   4739  CB  ARG A 590     -23.288  19.032   7.564  1.00 94.03           C  
ATOM   4740  O   ARG A 590     -21.783  19.342   5.333  1.00 94.03           O  
ATOM   4741  CG  ARG A 590     -23.912  18.999   8.950  1.00 94.03           C  
ATOM   4742  CD  ARG A 590     -23.950  17.587   9.518  1.00 94.03           C  
ATOM   4743  NE  ARG A 590     -24.451  17.570  10.889  1.00 94.03           N  
ATOM   4744  NH1 ARG A 590     -24.153  15.299  11.190  1.00 94.03           N  
ATOM   4745  NH2 ARG A 590     -25.008  16.583  12.886  1.00 94.03           N  
ATOM   4746  CZ  ARG A 590     -24.536  16.484  11.652  1.00 94.03           C  
ATOM   4747  N   LEU A 591     -22.328  21.454   5.004  1.00 95.20           N  
ATOM   4748  CA  LEU A 591     -21.771  21.503   3.657  1.00 95.20           C  
ATOM   4749  C   LEU A 591     -20.307  21.930   3.689  1.00 95.20           C  
ATOM   4750  CB  LEU A 591     -22.576  22.465   2.779  1.00 95.20           C  
ATOM   4751  O   LEU A 591     -19.850  22.660   2.806  1.00 95.20           O  
ATOM   4752  CG  LEU A 591     -23.839  21.896   2.131  1.00 95.20           C  
ATOM   4753  CD1 LEU A 591     -24.532  22.964   1.292  1.00 95.20           C  
ATOM   4754  CD2 LEU A 591     -23.501  20.677   1.281  1.00 95.20           C  
ATOM   4755  N   ARG A 592     -19.600  21.495   4.727  1.00 93.83           N  
ATOM   4756  CA  ARG A 592     -18.168  21.769   4.793  1.00 93.83           C  
ATOM   4757  C   ARG A 592     -17.402  20.556   5.310  1.00 93.83           C  
ATOM   4758  CB  ARG A 592     -17.893  22.982   5.684  1.00 93.83           C  
ATOM   4759  O   ARG A 592     -17.956  19.728   6.036  1.00 93.83           O  
ATOM   4760  CG  ARG A 592     -18.207  22.751   7.153  1.00 93.83           C  
ATOM   4761  CD  ARG A 592     -17.873  23.971   8.000  1.00 93.83           C  
ATOM   4762  NE  ARG A 592     -18.178  23.748   9.411  1.00 93.83           N  
ATOM   4763  NH1 ARG A 592     -17.689  25.907  10.071  1.00 93.83           N  
ATOM   4764  NH2 ARG A 592     -18.386  24.361  11.614  1.00 93.83           N  
ATOM   4765  CZ  ARG A 592     -18.083  24.673  10.362  1.00 93.83           C  
ATOM   4766  N   ASN A 593     -16.173  20.444   4.858  1.00 93.78           N  
ATOM   4767  CA  ASN A 593     -15.249  19.397   5.281  1.00 93.78           C  
ATOM   4768  C   ASN A 593     -13.863  19.960   5.581  1.00 93.78           C  
ATOM   4769  CB  ASN A 593     -15.157  18.300   4.218  1.00 93.78           C  
ATOM   4770  O   ASN A 593     -13.278  20.658   4.750  1.00 93.78           O  
ATOM   4771  CG  ASN A 593     -14.415  17.073   4.708  1.00 93.78           C  
ATOM   4772  ND2 ASN A 593     -13.841  16.317   3.780  1.00 93.78           N  
ATOM   4773  OD1 ASN A 593     -14.358  16.805   5.912  1.00 93.78           O  
ATOM   4774  N   CYS A 594     -13.431  19.651   6.892  1.00 94.16           N  
ATOM   4775  CA  CYS A 594     -12.095  20.101   7.263  1.00 94.16           C  
ATOM   4776  C   CYS A 594     -11.025  19.267   6.568  1.00 94.16           C  
ATOM   4777  CB  CYS A 594     -11.906  20.028   8.778  1.00 94.16           C  
ATOM   4778  O   CYS A 594     -11.049  18.036   6.637  1.00 94.16           O  
ATOM   4779  SG  CYS A 594     -10.323  20.685   9.347  1.00 94.16           S  
ATOM   4780  N   LEU A 595     -10.064  19.915   5.929  1.00 94.58           N  
ATOM   4781  CA  LEU A 595      -8.993  19.241   5.203  1.00 94.58           C  
ATOM   4782  C   LEU A 595      -7.769  19.052   6.093  1.00 94.58           C  
ATOM   4783  CB  LEU A 595      -8.611  20.034   3.951  1.00 94.58           C  
ATOM   4784  O   LEU A 595      -6.678  19.520   5.762  1.00 94.58           O  
ATOM   4785  CG  LEU A 595      -9.755  20.399   3.004  1.00 94.58           C  
ATOM   4786  CD1 LEU A 595      -9.213  21.099   1.763  1.00 94.58           C  
ATOM   4787  CD2 LEU A 595     -10.549  19.155   2.620  1.00 94.58           C  
ATOM   4788  N   HIS A 596      -7.985  18.503   7.229  1.00 93.64           N  
ATOM   4789  CA  HIS A 596      -6.900  18.181   8.149  1.00 93.64           C  
ATOM   4790  C   HIS A 596      -6.033  17.052   7.604  1.00 93.64           C  
ATOM   4791  CB  HIS A 596      -7.457  17.800   9.521  1.00 93.64           C  
ATOM   4792  O   HIS A 596      -6.551  16.029   7.151  1.00 93.64           O  
ATOM   4793  CG  HIS A 596      -6.406  17.647  10.574  1.00 93.64           C  
ATOM   4794  CD2 HIS A 596      -5.983  16.557  11.257  1.00 93.64           C  
ATOM   4795  ND1 HIS A 596      -5.655  18.707  11.035  1.00 93.64           N  
ATOM   4796  CE1 HIS A 596      -4.813  18.273  11.959  1.00 93.64           C  
ATOM   4797  NE2 HIS A 596      -4.992  16.972  12.112  1.00 93.64           N  
ATOM   4798  N   SER A 597      -4.659  17.275   7.732  1.00 94.78           N  
ATOM   4799  CA  SER A 597      -3.747  16.301   7.142  1.00 94.78           C  
ATOM   4800  C   SER A 597      -2.952  15.566   8.216  1.00 94.78           C  
ATOM   4801  CB  SER A 597      -2.789  16.986   6.166  1.00 94.78           C  
ATOM   4802  O   SER A 597      -2.679  16.122   9.282  1.00 94.78           O  
ATOM   4803  OG  SER A 597      -3.506  17.682   5.162  1.00 94.78           O  
ATOM   4804  N   HIS A 598      -2.671  14.302   8.011  1.00 96.08           N  
ATOM   4805  CA  HIS A 598      -1.671  13.498   8.704  1.00 96.08           C  
ATOM   4806  C   HIS A 598      -0.551  13.076   7.759  1.00 96.08           C  
ATOM   4807  CB  HIS A 598      -2.320  12.264   9.334  1.00 96.08           C  
ATOM   4808  O   HIS A 598      -0.692  12.099   7.020  1.00 96.08           O  
ATOM   4809  CG  HIS A 598      -3.421  12.588  10.293  1.00 96.08           C  
ATOM   4810  CD2 HIS A 598      -3.396  12.839  11.623  1.00 96.08           C  
ATOM   4811  ND1 HIS A 598      -4.740  12.679   9.907  1.00 96.08           N  
ATOM   4812  CE1 HIS A 598      -5.482  12.975  10.962  1.00 96.08           C  
ATOM   4813  NE2 HIS A 598      -4.690  13.077  12.016  1.00 96.08           N  
ATOM   4814  N   LEU A 599       0.516  13.860   7.772  1.00 96.88           N  
ATOM   4815  CA  LEU A 599       1.573  13.729   6.775  1.00 96.88           C  
ATOM   4816  C   LEU A 599       2.632  12.733   7.233  1.00 96.88           C  
ATOM   4817  CB  LEU A 599       2.221  15.089   6.499  1.00 96.88           C  
ATOM   4818  O   LEU A 599       3.798  13.095   7.409  1.00 96.88           O  
ATOM   4819  CG  LEU A 599       1.276  16.218   6.083  1.00 96.88           C  
ATOM   4820  CD1 LEU A 599       2.054  17.515   5.889  1.00 96.88           C  
ATOM   4821  CD2 LEU A 599       0.524  15.844   4.810  1.00 96.88           C  
ATOM   4822  N   ASN A 600       2.186  11.505   7.422  1.00 96.52           N  
ATOM   4823  CA  ASN A 600       3.044  10.371   7.747  1.00 96.52           C  
ATOM   4824  C   ASN A 600       3.378   9.547   6.506  1.00 96.52           C  
ATOM   4825  CB  ASN A 600       2.387   9.487   8.809  1.00 96.52           C  
ATOM   4826  O   ASN A 600       2.479   9.101   5.791  1.00 96.52           O  
ATOM   4827  CG  ASN A 600       1.995  10.262  10.052  1.00 96.52           C  
ATOM   4828  ND2 ASN A 600       0.701  10.296  10.347  1.00 96.52           N  
ATOM   4829  OD1 ASN A 600       2.849  10.826  10.741  1.00 96.52           O  
ATOM   4830  N   PHE A 601       4.680   9.395   6.232  1.00 96.83           N  
ATOM   4831  CA  PHE A 601       5.152   8.692   5.045  1.00 96.83           C  
ATOM   4832  C   PHE A 601       6.245   7.693   5.406  1.00 96.83           C  
ATOM   4833  CB  PHE A 601       5.673   9.686   4.002  1.00 96.83           C  
ATOM   4834  O   PHE A 601       6.902   7.830   6.439  1.00 96.83           O  
ATOM   4835  CG  PHE A 601       4.593  10.509   3.355  1.00 96.83           C  
ATOM   4836  CD1 PHE A 601       4.011  10.103   2.160  1.00 96.83           C  
ATOM   4837  CD2 PHE A 601       4.158  11.690   3.942  1.00 96.83           C  
ATOM   4838  CE1 PHE A 601       3.011  10.863   1.559  1.00 96.83           C  
ATOM   4839  CE2 PHE A 601       3.159  12.455   3.347  1.00 96.83           C  
ATOM   4840  CZ  PHE A 601       2.587  12.041   2.155  1.00 96.83           C  
ATOM   4841  N   VAL A 602       6.399   6.706   4.508  1.00 95.13           N  
ATOM   4842  CA  VAL A 602       7.508   5.769   4.652  1.00 95.13           C  
ATOM   4843  C   VAL A 602       8.760   6.344   3.992  1.00 95.13           C  
ATOM   4844  CB  VAL A 602       7.169   4.390   4.041  1.00 95.13           C  
ATOM   4845  O   VAL A 602       8.679   6.967   2.932  1.00 95.13           O  
ATOM   4846  CG1 VAL A 602       8.393   3.476   4.060  1.00 95.13           C  
ATOM   4847  CG2 VAL A 602       6.005   3.746   4.792  1.00 95.13           C  
ATOM   4848  N   LYS A 603       9.938   6.004   4.534  1.00 91.81           N  
ATOM   4849  CA  LYS A 603      11.242   6.371   3.988  1.00 91.81           C  
ATOM   4850  C   LYS A 603      11.745   5.315   3.009  1.00 91.81           C  
ATOM   4851  CB  LYS A 603      12.258   6.568   5.114  1.00 91.81           C  
ATOM   4852  O   LYS A 603      11.283   4.172   3.028  1.00 91.81           O  
ATOM   4853  CG  LYS A 603      11.886   7.666   6.099  1.00 91.81           C  
ATOM   4854  CD  LYS A 603      12.894   7.761   7.237  1.00 91.81           C  
ATOM   4855  CE  LYS A 603      12.823   6.545   8.151  1.00 91.81           C  
ATOM   4856  NZ  LYS A 603      13.768   6.661   9.302  1.00 91.81           N  
ATOM   4857  N   PRO A 604      12.659   5.657   1.973  1.00 84.34           N  
ATOM   4858  CA  PRO A 604      13.281   4.793   0.967  1.00 84.34           C  
ATOM   4859  C   PRO A 604      14.031   3.614   1.584  1.00 84.34           C  
ATOM   4860  CB  PRO A 604      14.246   5.734   0.241  1.00 84.34           C  
ATOM   4861  O   PRO A 604      13.990   2.504   1.048  1.00 84.34           O  
ATOM   4862  CG  PRO A 604      13.625   7.088   0.365  1.00 84.34           C  
ATOM   4863  CD  PRO A 604      12.937   7.176   1.698  1.00 84.34           C  
ATOM   4864  N   LYS A 605      14.154   3.356   2.862  1.00 78.45           N  
ATOM   4865  CA  LYS A 605      14.796   2.245   3.558  1.00 78.45           C  
ATOM   4866  C   LYS A 605      13.924   1.734   4.701  1.00 78.45           C  
ATOM   4867  CB  LYS A 605      16.166   2.666   4.092  1.00 78.45           C  
ATOM   4868  O   LYS A 605      14.390   0.975   5.554  1.00 78.45           O  
ATOM   4869  CG  LYS A 605      17.188   2.967   3.006  1.00 78.45           C  
ATOM   4870  CD  LYS A 605      18.562   3.256   3.596  1.00 78.45           C  
ATOM   4871  CE  LYS A 605      19.590   3.543   2.510  1.00 78.45           C  
ATOM   4872  NZ  LYS A 605      20.936   3.841   3.084  1.00 78.45           N  
ATOM   4873  N   GLY A 606      12.752   2.200   4.725  1.00 83.00           N  
ATOM   4874  CA  GLY A 606      11.845   1.770   5.778  1.00 83.00           C  
ATOM   4875  C   GLY A 606      11.746   2.761   6.922  1.00 83.00           C  
ATOM   4876  O   GLY A 606      12.407   3.802   6.907  1.00 83.00           O  
ATOM   4877  N   GLY A 607      10.702   2.626   7.725  1.00 87.46           N  
ATOM   4878  CA  GLY A 607      10.391   3.548   8.806  1.00 87.46           C  
ATOM   4879  C   GLY A 607       9.413   4.634   8.400  1.00 87.46           C  
ATOM   4880  O   GLY A 607       9.092   4.779   7.219  1.00 87.46           O  
ATOM   4881  N   ILE A 608       9.002   5.400   9.473  1.00 92.84           N  
ATOM   4882  CA  ILE A 608       7.993   6.427   9.233  1.00 92.84           C  
ATOM   4883  C   ILE A 608       8.595   7.809   9.476  1.00 92.84           C  
ATOM   4884  CB  ILE A 608       6.750   6.218  10.128  1.00 92.84           C  
ATOM   4885  O   ILE A 608       9.353   8.004  10.429  1.00 92.84           O  
ATOM   4886  CG1 ILE A 608       6.035   4.915   9.753  1.00 92.84           C  
ATOM   4887  CG2 ILE A 608       5.801   7.415  10.020  1.00 92.84           C  
ATOM   4888  CD1 ILE A 608       5.340   4.958   8.399  1.00 92.84           C  
ATOM   4889  N   ILE A 609       8.309   8.681   8.600  1.00 94.49           N  
ATOM   4890  CA  ILE A 609       8.637  10.088   8.804  1.00 94.49           C  
ATOM   4891  C   ILE A 609       7.354  10.909   8.899  1.00 94.49           C  
ATOM   4892  CB  ILE A 609       9.537  10.629   7.670  1.00 94.49           C  
ATOM   4893  O   ILE A 609       6.443  10.746   8.084  1.00 94.49           O  
ATOM   4894  CG1 ILE A 609       9.988  12.060   7.982  1.00 94.49           C  
ATOM   4895  CG2 ILE A 609       8.806  10.566   6.325  1.00 94.49           C  
ATOM   4896  CD1 ILE A 609      11.154  12.541   7.131  1.00 94.49           C  
ATOM   4897  N   GLU A 610       7.273  11.743   9.991  1.00 95.50           N  
ATOM   4898  CA  GLU A 610       6.141  12.640  10.200  1.00 95.50           C  
ATOM   4899  C   GLU A 610       6.483  14.067   9.782  1.00 95.50           C  
ATOM   4900  CB  GLU A 610       5.697  12.614  11.665  1.00 95.50           C  
ATOM   4901  O   GLU A 610       7.309  14.725  10.418  1.00 95.50           O  
ATOM   4902  CG  GLU A 610       5.246  11.242  12.147  1.00 95.50           C  
ATOM   4903  CD  GLU A 610       4.818  11.229  13.606  1.00 95.50           C  
ATOM   4904  OE1 GLU A 610       5.033  10.204  14.292  1.00 95.50           O  
ATOM   4905  OE2 GLU A 610       4.263  12.252  14.066  1.00 95.50           O  
ATOM   4906  N   PHE A 611       5.869  14.514   8.753  1.00 96.53           N  
ATOM   4907  CA  PHE A 611       6.107  15.879   8.297  1.00 96.53           C  
ATOM   4908  C   PHE A 611       5.116  16.843   8.937  1.00 96.53           C  
ATOM   4909  CB  PHE A 611       6.010  15.962   6.771  1.00 96.53           C  
ATOM   4910  O   PHE A 611       3.985  16.464   9.248  1.00 96.53           O  
ATOM   4911  CG  PHE A 611       7.120  15.244   6.052  1.00 96.53           C  
ATOM   4912  CD1 PHE A 611       8.370  15.833   5.909  1.00 96.53           C  
ATOM   4913  CD2 PHE A 611       6.913  13.979   5.518  1.00 96.53           C  
ATOM   4914  CE1 PHE A 611       9.399  15.171   5.244  1.00 96.53           C  
ATOM   4915  CE2 PHE A 611       7.936  13.311   4.852  1.00 96.53           C  
ATOM   4916  CZ  PHE A 611       9.178  13.909   4.715  1.00 96.53           C  
ATOM   4917  N   ASN A 612       5.528  18.108   9.128  1.00 94.50           N  
ATOM   4918  CA  ASN A 612       4.692  19.143   9.727  1.00 94.50           C  
ATOM   4919  C   ASN A 612       3.912  19.916   8.667  1.00 94.50           C  
ATOM   4920  CB  ASN A 612       5.542  20.101  10.565  1.00 94.50           C  
ATOM   4921  O   ASN A 612       2.886  20.527   8.969  1.00 94.50           O  
ATOM   4922  CG  ASN A 612       6.129  19.437  11.795  1.00 94.50           C  
ATOM   4923  ND2 ASN A 612       7.381  19.755  12.100  1.00 94.50           N  
ATOM   4924  OD1 ASN A 612       5.463  18.643  12.465  1.00 94.50           O  
ATOM   4925  N   SER A 613       4.470  19.877   7.474  1.00 94.11           N  
ATOM   4926  CA  SER A 613       3.824  20.637   6.409  1.00 94.11           C  
ATOM   4927  C   SER A 613       4.113  20.026   5.041  1.00 94.11           C  
ATOM   4928  CB  SER A 613       4.286  22.094   6.433  1.00 94.11           C  
ATOM   4929  O   SER A 613       5.062  19.254   4.888  1.00 94.11           O  
ATOM   4930  OG  SER A 613       5.626  22.205   5.984  1.00 94.11           O  
ATOM   4931  N   TYR A 614       3.317  20.339   4.039  1.00 95.34           N  
ATOM   4932  CA  TYR A 614       3.517  19.893   2.665  1.00 95.34           C  
ATOM   4933  C   TYR A 614       4.814  20.453   2.094  1.00 95.34           C  
ATOM   4934  CB  TYR A 614       2.335  20.312   1.786  1.00 95.34           C  
ATOM   4935  O   TYR A 614       5.473  19.803   1.278  1.00 95.34           O  
ATOM   4936  CG  TYR A 614       1.091  19.486   2.007  1.00 95.34           C  
ATOM   4937  CD1 TYR A 614       0.908  18.276   1.342  1.00 95.34           C
[truncated: 111,214 more chars]
